# Supplementary material for: A Restricted Two-Stage Multi-Locus Multi-Allele Genome-Wide Association Study Reveals Genomic Loci and Candidate Genes Controlling Plant-Height-Related Traits in Soybean Under Normal and Shade Conditions
Source: Int J Mol Sci. 2026 Jun 20;27(12):5598. doi: 10.3390/ijms27125598 (PMC13300272; doi:10.3390/ijms27125598)
Supplement: Supplementary file 1 [file ijms-27-05598-s001.zip]

Archive with 2 entries (2 files):
- Supplementary Data.xlsx
- Supplementary file S1 The genotyping of each SNPLDB from 181 soybean accession.vcf
