# Supplementary material for: A Restricted Two-Stage Multi-Locus Multi-Allele Genome-Wide Association Study Reveals Genomic Loci and Candidate Genes Controlling Plant-Height-Related Traits in Soybean Under Normal and Shade Conditions
Source: Int J Mol Sci. 2026 Jun 20;27(12):5598. doi: 10.3390/ijms27125598 (PMC13300272; doi:10.3390/ijms27125598)
Supplement: Supplementary file 1 [file ijms-27-05598-s001.zip › Supplementary Data.xlsx]

## Sheet: Table S1
Table S1 Qrigin of 181 soybean accessions
Number	Name	Source
ZY001	Tongsi-1	Sichuan
ZY002	Tongsi-2	Sichuan
ZY003	Dadou-1	Sichuan
ZY004	Niufodadou-1	Sichuan
ZY005	Heidadou-1	Sichuan
ZY006	Lanyadou-1	Sichuan
ZY007	Lanyadou-2	Sichuan
ZY008	Daheidou-1	Sichuan
ZY009	Xiaohuangdou	Sichuan
ZY010	A-23	Sichuan
ZY011	A-5	Sichuan
ZY012	A-38	Sichuan
ZY013	A-42	Sichuan
ZY014	Heidou-2	Sichuan
ZY015	Heidou-3	Sichuan
ZY016	Bayuehuang	Sichuan
ZY017	A-52	Sichuan
ZY018	A-64	Sichuan
ZY019	A-77	Sichuan
ZY020	C-50	Sichuan
ZY021	C-50	Sichuan
ZY022	Niufodadou-2	Sichuan
ZY023	Liuyuehuang	Sichuan
ZY024	Yaanhuangdou	Sichuan
ZY025	Xiaohedou-1	Sichuan
ZY026	Gantiandou	Sichuan
ZY027	Xiaobaimao	Sichuan
ZY028	Xibaimaodou	Sichuan
ZY029	Shiyuehuang	Chongqing
ZY030	Gongdou109	Sichuan
ZY031	N99	Sichuan
ZY032	ZA7601	Sichuan
ZY033	NanF05-62	Sichuan
ZY034	A-59	Sichuan
ZY035	C-16	Sichuan
ZY036	E-166	Sichuan
ZY037	E-288	Sichuan
ZY038	E-299	Sichuan
ZY039	E-253	Sichuan
ZY040	N802	Sichuan
ZY041	N1802	Sichuan
ZY042	Niufodadou-3	Sichuan
ZY043	Saiafeng-1	Sichuan
ZY044	GX5-2	Sichuan
ZY045	Niufodadou-4	Sichuan
ZY046	FG56-45	Sichuan
ZY047	Z8901	Sichuan
ZY048	JYshiyuehuang-1	Sichuan
ZY049	D-21	Chongqing
ZY050	G-30	Sichuan
ZY051	JYshiyuehuang-2	Sichuan
ZY052	Daisi-2	Sichuan
ZY053	Jufengdadou	Sichuan
ZY054	GQ-109	Sichuan
ZY055	A-45	Sichuan
ZY056	D310	Sichuan
ZY057	E280	Sichuan
ZY058	NC-3111	Sichuan
ZY059	N104	Sichuan
ZY060	N99-3	Sichuan
ZY061	GQ-5104	Sichuan
ZY062	1987-05-24	Sichuan
ZY063	Yaanhedou	Sichuan
ZY064	Dalihuangdou	Sichuan
ZY065	HY024	Sichuan
ZY066	GX1-4	Sichuan
ZY067	Hedou-1	Sichuan
ZY068	Dongdou	Sichuan
ZY069	Dalu	Sichuan
ZY070	Weiyuandou-1	Sichuan
ZY071	GX1-1-2	Sichuan
ZY072	GC1-C2	Sichuan
ZY073	Nanheidou20	Sichuan
ZY074	Pingwudadou-1	Sichuan
ZY075	Lanyadou-3	Sichuan
ZY076	Xiaohuangdou-2	Sichuan
ZY077	Xiaohuangdou-3	Sichuan
ZY078	Shiyuehuang	Chongqing
ZY079	M29	Sichuan
ZY080	EMS-10	Sichuan
ZY081	Yaanheidou	Sichuan
ZY082	Xiaoheidou-3	Sichuan
ZY083	TX11	Chongqing
ZY084	G30	Sichuan
ZY085	A-62	Sichuan
ZY086	NF7256-3	Sichuan
ZY087	E21	Sichuan
ZY088	Guanghanjiuyuehuang-3	Sichuan
ZY089	Lupidou-2	Sichuan
ZY090	JYhuangdou-1	Sichuan
ZY091	A-58	Sichuan
ZY092	G03-18	Sichuan
ZY093	A-61	Sichuan
ZY094	Lanyadou-5	Sichuan
ZY095	Huangdou-2	Sichuan
ZY096	7-33	Chongqing
ZY097	Baimaodou-2	Sichuan
ZY098	D310	Sichuan
ZY099	E249	Sichuan
ZY100	E19	Sichuan
ZY101	Shiyuehuang-3	Chongqing
ZY102	Tongnanhuangdou	Chongqing
ZY103	GQ-370	Sichuan
ZY104	GQ-702	Sichuan
ZY105	E104	Sichuan
ZY106	E72	Sichuan
ZY107	E237-2	Sichuan
ZY108	E337	Sichuan
ZY109	A45	Sichuan
ZY110	E343	Sichuan
ZY111	GX1	Sichuan
ZY112	Kurakake Bean	Sichuan
ZY113	E101	Sichuan
ZY114	E262	Sichuan
ZY115	E9-2	Sichuan
ZY116	Niufodadou-5	Sichuan
ZY117	E96	Sichuan
ZY118	NF7256-3-1	Sichuan
ZY119	GX-6125	Sichuan
ZY120	Jiuyuehuang	Sichuan
ZY121	32	Sichuan
ZY122	Yaanhuangdou	Sichuan
ZY123	Hualiandou	Sichuan
ZY124	Dashiyuehuang	Sichuan
ZY125	A22-2	Sichuan
ZY126	24	Sichuan
ZY127	E266	Sichuan
ZY128	34	Sichuan
ZY129	E255-1	Sichuan
ZY130	29	Sichuan
ZY131	Chihuangdou	Sichuan
ZY132	Dahuangdou-2	Sichuan
ZY133	Bendibayuehuang	Sichuan
ZY134	Baidou-2	Sichuan
ZY135	E281-2	Sichuan
ZY136	E188	Sichuan
ZY137	E2	Sichuan
ZY138	Maodou	Sichuan
ZY139	Donghuangdou	Sichuan
ZY140	36	Sichuan
ZY141	E281	Sichuan
ZY142	Xiaohuangdou	Sichuan
ZY143	N9923	Sichuan
ZY144	E338	Sichuan
ZY145	Huikezi	Sichuan
ZY146	E42	Sichuan
ZY147	Ganguhuang -1	Sichuan
ZY148	Xinjiebayuehuang	Sichuan
ZY149	Yuanyangheidongdou	Sichuan
ZY150	GX-3	Guangxi
ZY151	GX-7	Guangxi
ZY152	ZB2510	Sichuan
ZY153	ZB36	Sichuan
ZY154	E985	Sichuan
ZY155	CL01	Sichuan
ZY156	A-96	Sichuan
ZY157	A-85	Sichuan
ZY158	A-93	Sichuan
ZY159	E-68	Sichuan
ZY160	E-95	Sichuan
ZY161	S-12	Sichuan
ZY162	N8848	Sichuan
ZY163	N005	Sichuan
ZY164	Bayuehuang	Sichuan
ZY165	Dashiyuehuang-2	Sichuan
ZY166	Baidadou	Sichuan
ZY167	S791	Sichuan
ZY168	WY996	Sichuan
ZY169	GongX15	Sichuan
ZY170	GongX7103	Sichuan
ZY171	South982-1	Sichuan
ZY172	SouthYC-1	Sichuan
ZY173	NC95-3	Sichuan
ZY174	GongX17	Sichuan
ZY175	HXZ10	Sichuan
ZY176	HXZ22	Sichuan
ZY177	Chuannongxiadou 2	Sichuan
ZY178	Chuannongxiadou 1	Sichuan
ZY179	NE53	Sichuan
ZY180	ND25	Sichuan
ZY181	ND12	Sichuan

## Sheet: Table S2
Table S2 Phenotypic data of three height traits for four different environments in 181 soybean accessions
sample name	Nnms-E1	Snms-E1	Nail-E1	Sail-E1	Mph-E1	Sph-E1	Nnms-E2	Snms-E2	Nail-E2	Sail-E2	Mph-E2	Sph-E2	Nnms-E3	Snms-E3	Nail-E3	Sail-E3	Mph-E3	Sph-E3	Nnms-E4	Snms-E4	Nail-E4	Sail-E4	Mph-E4	Sph-E4
ZY001	NA	6	6.77	8.83	20.32	52.97	7.33	10.17	4.7	4.79	33.95	48.75	13	9	4.12	5.1	53.5	45.92	8.67	10.33	3.76	4.46	32.5	46.08
ZY002	6.17	6.33	3.18	6.95	19.6	44.03	9.33	11.17	3.9	4.39	35.52	48.92	13	11.33	4.32	4.91	56	55.67	10.17	10.5	3.4	4.39	34.5	46.08
ZY003	5.83	6.17	4.65	10.13	27.07	62.47	8.67	10.5	5.42	5.86	46.92	61.58	12.67	13.67	4.8	5.41	60.5	73.75	10.5	7.67	4.45	6.4	46.5	49.08
ZY004	5.83	5.67	3.5	8.56	20.42	48.53	9.67	9.67	4.2	5.7	39.92	54.75	12.83	13	4.01	4.68	51.17	60.58	9.17	9.33	3.46	4.65	31.75	43.33
ZY005	5	5.33	3.81	8.28	18.93	44.13	9.83	9.5	4.69	5.61	46.13	53.83	11.5	12.33	5.15	5.06	59.33	62	9.5	9.33	2.72	5.18	25.75	48.33
ZY006	5.83	6.5	5.05	10.26	29.4	66.52	10.33	10.67	4.78	6.15	49.33	65.08	14.17	13.33	4.68	5.88	66.33	78.25	11.83	11.17	4.2	6.43	49.58	71.5
ZY007	6.17	6	4.78	10.25	29.38	61.52	9.67	10.67	4.6	6.49	43.12	68.42	13.67	12.5	4.77	6.76	65.17	84.33	11.5	10.33	4.04	6.22	46.5	64.08
ZY008	6.5	6.17	3.35	6.44	21.77	39.47	9.83	11	3.71	5.39	35.92	58.42	12	12.33	4.96	6.15	59.5	75.75	10.17	10.83	4.51	5.71	45.83	61.83
ZY009	6.67	6.5	3.08	7.03	20.53	45.68	9.17	10.5	4.54	5.37	41.62	56.25	13.33	13.33	4.03	4.96	53.67	66	11.67	10.33	3.24	4.67	37.75	48.25
ZY010	6.67	5.17	2.61	7.43	17.4	38.32	9	9.83	4.23	4.95	37.3	48.5	11.5	12.83	3.38	4.02	38.83	51.58	9.83	8.67	3.8	4.35	37.25	37.67
ZY011	6.17	4.83	3.27	7.92	20.1	38.2	10.5	10.33	3.53	4.98	37.08	51.5	11.67	11.67	3.23	4.64	37.67	54.08	9.17	9	3.92	4.42	35.92	39.75
ZY012	6.17	6.83	2.71	4.75	16.7	32.43	10	12	4.1	4.38	41.03	52.5	11.17	13.83	3.3	4.3	36.83	59.5	9.33	9.5	4.19	4.92	39	46.75
ZY013	6.33	5.67	3.05	7.02	19.33	39.43	7.83	11	3.85	4.66	30.13	51.33	13.17	12.83	3.58	5.34	47.08	68.42	11.5	10.33	3.15	5.16	36	53.33
ZY014	6.67	5.83	3.85	9.55	25.67	55.72	9.5	10.83	5.24	5.67	49.33	61.67	11.17	11.67	4.68	8.22	52.25	95.67	10.67	10.17	4.37	7.72	46.5	78.42
ZY015	7	7.67	3.71	6.68	25.95	50.93	9.33	10.33	5.48	5.89	51.1	60.83	13	11.33	4.24	8.14	55.08	92.08	10.33	11	4.28	6.61	44.17	72.67
ZY016	6.67	6.33	3.39	6.86	22.55	43.38	10.5	10.5	3.9	4.68	40.97	49.17	12.5	13.67	3.48	5.21	43.33	71.08	11.5	10.17	2.96	5.16	34	52.42
ZY017	6.83	6.17	4.67	10.24	31.9	63.05	10.67	11.33	4.75	5.53	50.37	62.75	13.17	13.67	4.48	6.02	58.92	82.25	12	10.17	3.38	5.1	40.58	51.58
ZY018	6.5	5.5	2.71	6.59	17.58	36.23	8.83	9.83	4.13	4.46	36.5	43.83	10	11.83	3.88	4.97	38.67	58.83	7.83	8.33	2.89	4.15	22.5	34.58
ZY019	6.67	6.33	3.25	7.81	21.6	49.4	10.17	8.33	4.24	6.08	43.05	45.42	12	14.17	3.98	5.05	47.67	71.5	10.33	9.67	3.15	5.09	32.5	49.25
ZY020	6	7	3.55	6.93	21.32	48.5	10.5	8.33	4.31	6.15	45.2	43.67	13.17	14.83	3.7	5.06	48.67	75	10.17	10.5	3.23	5.15	32.83	54
ZY021	6.17	5.67	3.41	11.09	20.97	62.67	9.17	NA	4.42	6.47	40.5	42	10.83	12.83	4.08	5.01	44.17	64.25	8	8.83	3.19	5.3	25.42	46.83
ZY022	6.67	5.83	3.6	10.1	24	58.88	9	10	4.43	5.74	39.78	57.33	11.5	12.67	4.36	5.78	49.33	73.17	8.83	9.83	4.05	6.1	35.75	60.08
ZY023	6	5.5	3.6	12.36	21.53	67.98	8.5	9.67	4.85	5.66	40.88	54.75	10.5	11.33	4.54	6.35	47.67	71.75	9.5	10	3.77	6.54	35.67	65.29
ZY024	6.33	5.5	3.96	11.14	25.08	60.83	8.67	8.83	4.89	6.75	42.42	59.67	11.83	10.67	4.5	8.64	53.17	92.17	6.67	10.5	4.58	5.97	30.42	62.67
ZY025	5	6.67	4.41	12.72	22.03	84.82	10	9.83	5.18	8.22	51.5	80	13	12.17	6.19	8.87	80.5	107.83	11.67	10.83	5.45	7.92	63.5	85.58
ZY026	6.33	7.17	2.8	10.09	17.7	72.35	9.17	10.17	4.63	5.68	42.48	57.75	13.83	12	4.23	5.98	58.42	71.67	11.17	10.33	4.08	5.09	45.5	52.58
ZY027	8	8.17	3.31	12.52	26.45	102.2	10.33	11.17	4.87	5.34	50	59.67	15.33	12.83	4.67	5.57	71.5	71.5	12.83	11.5	4.01	6.29	51.5	71.83
ZY028	7.33	7.17	4.59	8.72	33.62	62.45	10.17	11.17	5.4	6.53	54.93	73	NA	15.17	5.1	7.01	90.83	106	11.33	11.5	4.22	7.21	47.75	82.17
ZY029	7.17	6.83	4.01	9.34	28.7	63.73	10.33	12.33	5.43	6.55	56	80.83	15.67	15	5.55	7.07	86.33	106	10	11.83	4.14	7.32	41.42	86.58
ZY030	6	5.17	3.06	9.99	18.38	51.13	7.17	9.67	4.99	6.34	35.65	61.33	12.33	11.67	4.35	5.29	53.67	61.67	8.83	8.67	4.16	6.11	36.75	52.5
ZY031	6.83	6	3.9	8.71	26.63	52.28	10	11.5	5.06	6.26	50.7	72	13	14.83	5.44	5.07	70.5	75.42	9.83	11.33	4.12	6.08	40.42	68.83
ZY032	6.67	6	5.07	9.54	33.75	57.27	8.67	10.33	5.1	5.89	44.17	60.67	12.67	11.83	5.79	7.82	73.33	91.58	9.33	10.67	4.33	6.36	40.42	67.83
ZY033	7.17	6.33	4.02	7.79	28.78	49.68	8.67	10.17	4.52	5.36	39.02	54.33	12.17	11.67	5.91	7.13	71.83	82.92	9.17	10	4.05	6.24	37.17	62.42
ZY034	7.33	6.17	4.05	13.17	29.67	81.07	9.33	10.5	4.89	5.7	45.67	59.92	13.17	11.33	5.95	7.9	78.33	89.58	9.33	11.17	4.69	7.16	43.75	79.75
ZY035	5.83	5.5	2.9	7.76	16.92	42.7	8.33	9.5	4.1	4.87	34	46	13	11	4.1	5.63	53.17	61.92	9.17	7.83	3.1	4.48	28.33	35.08
ZY036	7.67	4.67	3.44	9.83	26.37	45.8	9.67	10.67	4.35	5.3	42.03	56.58	15.17	14.17	4.3	5.54	65.25	78.5	9.83	9.5	3.46	5.77	34	54.58
ZY037	8.5	5.33	4.43	16.05	37.65	85.3	10.67	12	5.16	6.04	54.63	72.58	13.17	15	5.94	6.54	78	98	11.17	11.67	4.39	7.07	48.83	82.42
ZY038	7	5.33	4.5	8.17	31.48	43.53	10.83	9.33	4.82	6.01	52.22	56	12	14	5.09	4.93	60.33	69.08	10	9.67	3.55	4.88	35.5	46.92
ZY039	7.5	7.17	4.64	11.47	34.83	82.15	9.83	11	5.38	6.23	52.38	68.33	14.33	13.5	5.04	6.08	72	82	11	11.33	4.46	6.1	49	69
ZY040	8	7	4.84	14.52	38.7	101.67	9.67	11	5.62	6.38	54.17	70.17	12.83	16.17	5.75	6	73.83	96.92	9.83	12.33	4.2	6.26	41.33	77.25
ZY041	7.33	5.5	5.03	12.5	36.87	68.77	10.67	10.83	4.93	6.53	52.58	70.52	12.67	14.5	5.28	5.3	66.83	76.83	11.33	11.17	3.83	6.97	43.33	77.67
ZY042	6.33	4	4.3	9.65	27.18	38.08	7.83	9.5	5.03	6.54	39.37	62.08	10.33	12	5	5.8	51.67	69.25	8.83	9.33	3.93	5.96	34.67	55.58
ZY043	6.17	5.5	4.58	9.41	28.2	51.77	8	9.83	4.94	6.48	39.53	63.77	11	11.33	5.14	5.76	56.5	65.33	8.67	10.67	4.1	5.43	35.5	57.92
ZY044	7.17	6.5	3.06	7.22	21.82	46.95	10.5	10.67	3.98	4.96	41.8	52.92	14	12.5	3.74	4.85	52.33	57.17	9	10.17	3.38	5.61	30.33	57
ZY045	6.5	6.67	4.18	10.16	27.2	67.63	9.33	9.17	5.01	6.5	46.75	59.42	11.5	10.17	4.52	6.82	51.92	69.33	9.17	9.67	3.95	6.34	36.25	61.25
ZY046	5.83	5.83	4.47	10.15	25.92	59.1	9.67	9.67	4.75	6.52	45.75	63	10.83	11.17	4.68	6.57	50.67	73.33	8.83	9.17	4.09	5.64	36.08	51.58
ZY047	7.5	7.17	4.29	12.8	32.1	91.77	11.17	11.5	5	6.42	55.58	73.83	14.67	12.67	5.21	6.88	76.33	86.67	11.83	11.83	4.96	9.15	58.92	108.17
ZY048	7	7.5	3.41	7.68	23.8	57.3	10.33	11	4.96	5.42	51.2	59.58	15.5	10.83	3.88	6.72	60.17	72	11.17	11.17	3.82	5.28	42.67	59
ZY049	6	6.5	3.72	10.19	22.32	66.23	10.33	10.17	4.81	6.11	49.92	62.08	12	11.5	5.57	6.46	66.67	74.33	10.67	10.83	4.49	6.65	47.92	72.08
ZY050	7	5.67	3.7	9.56	25.87	53.68	10.5	10.33	4.4	5.67	46.22	58.58	11	10.5	5.04	6.59	55.5	68.67	10	9.83	3.61	6.3	36.08	61.25
ZY051	6.83	5.67	3.44	8.8	23.45	49.75	9.33	9.67	4.44	5.51	41.33	53.08	11.33	12.5	4.9	4.84	54.83	60.5	9.67	10.83	3.59	5.66	34.58	61
ZY052	7.5	6.67	3.31	8.38	24.78	55.8	10.67	9.67	3.99	5.54	42.58	53.58	11.5	13.83	4.78	4.97	55	68.67	10.83	10.83	2.96	5.18	32.08	55.75
ZY053	6.17	5.5	3.68	8.67	22.65	47.42	9.83	8.83	4.48	6.41	44	56.58	12.33	12.33	4.06	5.78	50.08	71.17	8.17	9.33	3.48	5.04	28.42	46.92
ZY054	7	4.67	3.61	10.27	25.28	47.42	9.83	9.33	5.24	6.46	51.45	60.33	13.5	12.67	4.24	5.7	57.25	72.25	9.33	9.67	3.87	5.56	36.17	53.67
ZY055	6.5	6	4.15	9.13	26.97	54.77	10.17	9.67	4.89	6.05	49.75	58.58	13.67	15	5.06	5.91	68.83	88.5	10	10.33	3.41	5.92	34.08	61
ZY056	7.83	7	2.66	5.69	20.83	39.82	10.17	10.33	3.57	4.25	36.25	44.08	12.5	11.33	3.08	4.67	38.5	52.83	9.5	10	2.53	4.49	24.08	44.92
ZY057	6.83	5.83	3.56	8.59	24.27	50.05	9.17	9.17	4.45	5.94	40.7	54	12.17	10.17	4.03	5.52	48.67	55.92	8.83	9	3.59	5.2	31.67	46.75
ZY058	6.83	5.17	3.05	8.81	20.83	45.45	9.33	9.33	3.85	5.98	35.75	55.33	10.67	9	4.36	5.98	46.5	53.58	9.33	9.83	3.63	5.56	33.92	54.67
ZY059	7.5	6.17	4.31	16.25	32.32	100.08	11	10.83	4.64	6.75	51.08	73.08	13	10.33	4.95	6.57	64.33	67.92	9.17	11.5	5.24	9.41	48	107.92
ZY060	8	7	4.31	9.99	34.45	69.93	11	11.83	4.86	6.87	53.42	80.67	13.5	11.33	5.46	6.34	73.67	71.83	11.67	12.33	4.56	7.45	53.17	91.92
ZY061	7.5	6.17	3.27	7.3	24.55	44.95	10.5	10.67	4.59	5.82	48.25	61.83	14.17	12.5	4.1	6.41	58	80.17	11.33	10.33	4.43	7.15	50	72.92
ZY062	6.33	5	3.89	9.53	24.55	47.65	9	9.67	4.65	6.11	41.83	59	11.33	12.5	4.26	5.76	48.25	71.67	9	10.5	4.27	5.9	38.42	61.58
ZY063	7.17	7.17	3.72	7.26	26.65	51.97	10.17	10.83	4.27	5.37	43.42	58.17	12	14.17	4.51	6.15	54	86.75	10.5	11	4.25	5.89	44.42	64.08
ZY064	6.67	6.17	3.54	7.56	23.53	46.53	10.33	10.5	4.36	5.22	44.88	54.8	12.33	12.67	3.76	5.42	46.33	68.08	8.83	11.33	3.81	5.63	33.58	63.67
ZY065	6.5	5.5	4.07	10.47	26.33	57.28	10.67	10.5	4.36	5.96	46.5	62.25	12.33	11.83	3.82	5.97	47.08	70.25	8.5	10.83	4.17	5.99	35.5	64.83
ZY066	6.17	5.5	3.16	7.44	19.48	40.63	9.83	9.17	3.53	4.69	34.67	43	11.67	12.5	4.04	5.06	47.17	63.17	8.33	11	3.04	4.57	25.17	50.25
ZY067	7.33	6	3.66	8.02	26.8	48.12	10.17	10.5	4.63	4.76	47.03	49.92	NA	13	NA	6.19	61.33	80.5	8.5	10.83	4.3	6.09	36.42	65.92
ZY068	6.5	3.83	4.61	11.23	29.95	42.88	9.33	8.83	4.87	6.5	45.48	57.08	10.5	12	4.71	5.86	49.33	70.25	7.5	10	4.65	6.2	34.92	62.08
ZY069	5.67	NA	4.56	10.63	25.82	31.88	8.17	8.17	4.87	6.04	39.67	49.25	9.67	11	4.48	6.48	42.67	71.25	7.67	8.83	4.3	6.79	33	59.92
ZY070	6.33	6	3.35	7.91	21.2	46.63	8.83	9.17	4.36	5.43	38.25	49.75	11	13.33	3.86	5.54	42.42	73.75	9.67	11.17	3.42	4.96	33	55.42
ZY071	5.5	6	4.52	8.83	24.88	52.95	9.5	9.83	5.2	6.23	49.08	61	12.17	12.33	4.23	6.57	51.33	80.83	8.33	9.5	4.14	5.97	34.5	55.67
ZY072	5.67	6	3.22	7.23	18.23	43.4	8.67	9.67	4.04	4.65	35	44.75	11.5	12.67	3.25	5.52	37.33	68.92	7.67	9.33	3.79	4.91	29	45.83
ZY073	6.5	6.5	5.43	12.23	35.28	79.25	8.83	9.33	6.53	7.5	57.42	69	12.33	13	5.67	7.42	69.58	96.33	7.17	9.5	6.15	6.74	44.08	64.04
ZY074	6.5	7.67	4.2	9.3	27.32	70.98	10.17	11	4.77	6.14	48.58	67.42	11.33	13.67	5.47	6.7	62	91.5	10.33	11.17	3.74	6.55	38.58	73.17
ZY075	6.83	7.67	4.57	13.08	31.2	99.78	10.5	10.5	5.05	6.82	52.42	71.58	12.5	12.67	5.18	6.72	64.5	85.17	8.83	11.83	4.96	5.9	43.67	69.83
ZY076	6.5	7	3.14	9.7	20.4	67.87	8.83	9	3.93	5.56	34.67	50.08	9.5	11.33	4.06	5.31	38.5	60.17	6.17	10	3.73	4.59	23	45.83
ZY077	6.67	7.67	2.95	8.15	19.65	62.45	9.17	10.67	4.32	5.28	39.67	56.25	11	13.5	3.88	5.19	42.67	70	8	10.83	3.25	4.44	25.83	48.08
ZY078	7.17	8.67	2.94	9.8	21.05	84.53	10.33	9.5	3.87	5.86	39.75	55.25	11.33	12.33	4.77	4.95	54	61.08	9.17	11.17	3.81	4.9	34.83	54.67
ZY079	6.17	7	4.09	12.36	25.17	86.55	8.67	10.17	4.98	5.97	43.08	60.5	10.33	12.17	4.28	5.82	44.17	70.67	8.33	9.83	4.14	6.03	34.5	59.25
ZY080	7	6.67	3.25	8.72	22.73	57.77	10.83	9.83	4.11	5.42	44.5	53.5	11.83	14.17	3.79	6.31	44.92	88.42	10.67	12.5	3.91	6.46	41.58	80.75
ZY081	6.33	6.67	3.53	7.32	22.28	48.57	10.33	10.5	4.23	5.1	43.67	53.58	11.17	13.33	3.86	6.5	43.08	85.83	9.83	10.67	3.88	7.1	38.17	75.58
ZY082	6.33	7.33	4.15	8.01	26.23	58.63	10.5	10.17	4.03	4.89	42.25	49.75	12.33	12	4.29	6.86	52.67	82.25	9.33	10.33	5.06	7.87	47.25	80.83
ZY083	5.67	6.83	3.35	9.43	18.97	64.3	8.33	9.83	4.31	5.52	35.5	54.5	9.67	10.67	3.95	5.9	38.17	62.75	7.17	9.83	3.71	4.78	26.58	47
ZY084	5.5	7	3.9	14.03	21.33	98.18	9.5	9.5	4.62	6.34	43.42	60	11.67	11.33	4.1	6.67	47.83	75.42	7.83	11.67	4.35	5.5	34.08	64.17
ZY085	6.83	8.5	3.62	10.41	24.75	88.52	10.17	8.67	4.77	7.86	48.5	67.33	12.83	13.5	4.35	6.77	55.67	91.33	7.83	12.33	5.07	6.5	39.67	79.92
ZY086	5.5	7.5	5.09	14.41	28.02	NA	9.67	9.17	5.1	7.48	48.77	68.67	11.17	12.5	5.98	7.18	66.5	89.75	8.67	11.5	5.37	7.06	46.5	81.25
ZY087	6.33	6.83	3.21	7.87	20.3	53.75	9.83	9.67	4.93	5.72	48.5	55.58	10.83	13.67	6.16	6.03	66.67	82.25	9.17	11.5	4.14	5.84	37.5	67.25
ZY088	6	6.83	3.5	8.6	21	58.65	10	9.17	4.03	6.14	40.25	56.25	11	13	4.25	4.93	46.67	64.08	6.5	10.33	3.55	4.98	23.08	50.83
ZY089	5.83	6.5	3.47	10.57	20.2	68.68	10	10	4.22	6.24	41.92	62.5	10.83	12.67	4.84	5.82	52.33	73.67	8.5	11	3.98	5.74	33.75	63.17
ZY090	6.5	7.33	3.67	9.82	23.8	71.7	10.83	9.17	5.25	6.09	56.58	55	12.5	15.17	5.42	6.47	67.67	98.17	9.67	11.33	4.15	5.34	40.08	60.17
ZY091	6.67	6.83	3.75	10.52	24.97	71.77	10.17	7.83	4.48	6.36	45.58	49.67	11.83	13.67	4.57	4.85	54	66.17	8.5	10.83	4.25	6.92	36.08	75
ZY092	6	6	2.84	8.98	17.05	53.85	9.83	9.25	3.59	5.24	35.17	48.3	10.5	11.67	3.85	4.47	40.17	52.17	7.83	11.5	4.57	5.55	35.75	63.75
ZY093	6.17	6	3.66	9.16	22.52	54.93	10.5	8.83	4.07	6.24	42.67	55.25	9.67	12.33	4.5	4.85	43.5	59.75	9.17	10.17	3.48	5.22	31.92	53
ZY094	7	6	4.09	8.99	28.6	53.97	11.83	9.67	4.98	6.55	58.92	62.75	12.17	16	5.1	5.91	61.58	94.5	10	12.5	4.4	6.39	44	79.83
ZY095	5.67	5	3.79	9.43	21.45	47.13	10.17	10.5	3.8	5.41	38.58	56.92	10.33	12.83	3.92	5.02	40.5	64.33	8.33	8.83	3.6	5.59	30	49
ZY096	6	4	4.51	13.4	27.08	53.58	9.5	9.17	4.56	6.04	43.17	55.17	11.17	13	5.14	6.38	57.17	83	10.17	10.67	4.31	6.39	43.04	68.08
ZY097	5.5	6	3.01	8.26	16.53	49.55	8.33	8.33	4.36	5.63	36.25	46.92	9	12.5	4.51	5.49	40.58	68.58	7.5	10.67	3.9	5.33	29.25	56.75
ZY098	6.5	6.67	2.61	6.7	16.92	44.6	10.67	10.17	3.37	4.1	35.92	41.68	11	13.67	3.18	4.72	34.92	64.25	9.83	10.17	3.44	4.79	33.75	48.58
ZY099	7	7	2.22	6.15	15.52	43.08	10.67	10.67	3.42	4.44	36.42	47.33	11	14.5	3.47	4.43	38.17	64.25	8	9.5	3.24	4.92	25.92	46.75
ZY100	5.83	6	2.54	6.47	14.82	38.8	10.33	10.33	3.34	4.21	34.33	43.5	9.67	13.17	3.83	4.86	36.75	63.92	6.67	9.67	3.58	4.78	23.83	46.08
ZY101	5.83	6	4.48	10.62	26.1	63.72	10	10.33	4.97	6.6	49.83	68.17	11.17	14	5.34	6.5	59.67	90.83	8.5	12	5.2	6.85	44.17	82.08
ZY102	6.17	5.17	3.11	8.01	19.15	41.3	10.17	10	3.87	5.2	39.08	51.92	11	13	3.37	5.4	37	70.17	7.67	10.5	3.74	5.36	28.67	56.33
ZY103	5.17	4.67	4.49	8.8	23.13	40.97	8.83	9.5	3.74	5.3	32.33	49.92	11.17	11.67	3.43	5	38.33	57.17	6.33	9.5	3.75	4.48	23.75	42.58
ZY104	6.83	6.5	4.23	9.79	28.82	63.67	9.67	9.5	5.19	7.44	50.08	70.5	10.5	14.83	5.43	6.26	57	92.83	8.5	10.83	4.05	5.62	34.33	60.83
ZY105	6.33	6.33	5.59	13.21	35.35	83.55	9.83	10	5.15	8.17	51	81.67	11.33	14	5.6	7.07	63.33	99	8.33	11.5	5	6.41	41.5	73.67
ZY106	6.67	6.33	3.56	7.99	23.7	50.52	8.83	9.83	4.31	5.61	37.67	55.17	9.67	14.33	4.49	5.19	43.25	74.33	6.83	9.5	3.97	4.62	27	43.75
ZY107	7.33	6.83	4.44	7.98	32.53	54.47	11.33	11.83	4.68	5.5	53.17	64.92	13.67	15.67	4.25	6.54	58	102.25	8.17	11.33	4.31	5.79	35.25	65.42
ZY108	6	6.33	3.18	6.87	19.1	43.43	8.83	11.17	4.1	4.67	35.92	52.17	11.33	14.83	3.79	5.26	42.92	77.83	7	9.33	4.41	5.04	30.83	47
ZY109	6.5	6.5	4.2	8.86	27.18	57.57	9	11.42	4.48	5.47	40.33	62.42	13.67	13.17	4.75	6.92	64.92	91.08	9	12.17	4.04	5.29	36.25	64.33
ZY110	8	7	3.7	7.57	29.58	52.98	11	10.33	4.48	4.97	49	51.42	14.5	15.5	3.99	5.62	57.83	86.83	8.33	12	3.44	5.58	28.67	67
ZY111	6.67	7.17	3.06	7.65	20.38	54.77	9.33	10.83	3.99	4.98	37.33	53.92	11.17	13.67	3.61	5.46	40.25	74.58	7	10.17	3.42	5.5	23.92	55.92
ZY112	6.33	6.17	3.86	7.9	24.42	48.65	10.83	10.5	4.28	5.64	46.33	59.17	10.83	13.33	4.8	6.41	52	85.33	8.33	12	3.92	5.12	32.58	61.42
ZY113	6.83	5.33	3.48	7.82	23.72	41.6	9.83	9.5	4.31	5.52	42.17	51.67	12.17	15	3.88	5.4	47.25	81	8.5	12.17	3.01	4.91	25.5	59.75
ZY114	7.83	7	4.5	11.85	35.22	82.93	10	10.5	4.93	5.17	49.08	54.42	12	14.83	4.77	6.44	57.17	95.42	9.67	13	3.69	6.88	35.42	89.5
ZY115	6.33	5	2.7	5.22	17.07	26.1	7.33	10.5	3.97	3.72	29.08	39	11.83	14.83	4.66	6.36	55.17	94.33	10	12.5	3.79	6.28	37.92	78.5
ZY116	8	8	4.33	9.56	34.65	76.47	10.33	11.33	5.28	5.59	54.58	63.33	13.83	15.67	4.38	6.57	60.58	103	11.5	11.83	4.38	7.86	50.33	92.92
ZY117	7.17	6.5	3.81	7.25	27.23	47.13	9.5	10.17	5.24	5.54	49.75	56.25	12	14.33	4.9	6.59	58.75	94.58	8.33	10.67	4.78	6.4	39.83	68.17
ZY118	6.5	5.67	3.94	8.61	25.47	48.73	8.67	9.33	4.5	5.14	38.42	48	10.33	12.17	3.83	6.01	39.58	73	7.67	9.17	3.78	5.04	28.92	46.17
ZY119	6.67	7	3.74	14.69	24.85	NA	10.83	10.17	4.45	5.73	48.08	58.33	12.83	12.83	4.49	6.83	57.58	87.58	8.67	12.17	4.19	6.35	36.33	77.33
ZY120	5.83	6.17	3.07	4.23	17.88	26.07	9.67	10.5	5.85	5.6	56.58	59	12	13.83	5.95	7.22	71.25	99.83	10	11.67	4.12	7.24	41	84.25
ZY121	6.17	6.17	2.78	5.3	17.1	32.63	9.17	10.67	4.48	4.43	40.67	46.75	10.83	12.83	4.06	4.52	43.83	58.08	8.5	10.67	3.11	4.87	26.42	51.92
ZY122	7	6.33	3.07	8.98	21.3	56.83	12.17	12	5.27	7.11	64.25	84.75	11.33	16.17	6.02	5.47	65	88.42	11	12.67	3.9	8.98	42.83	113.67
ZY123	7	7	4.44	9.18	31.05	64.28	10.83	11	5.34	7.04	57.67	77.5	11.5	12.67	5.5	7.03	63.25	88.92	8.83	11.33	4.16	7.25	36.67	82.08
ZY124	6.5	6	2.92	8.93	18.93	53.6	9.17	10.33	5.12	5.88	46.88	60.58	13	13.83	3.99	5.63	51.83	77.42	9.67	11.17	3.81	6.88	36.75	76.58
ZY125	7.17	6.17	3.63	6.47	25.95	39.82	10.33	10.83	4.67	5.34	48.25	57.92	13.17	14	4.14	5.26	54.5	73.5	8.17	11.67	2.83	4.95	23.13	57.67
ZY126	7.5	5	4.03	7.9	30.22	39.5	10.83	10.83	5.44	6.24	58.33	67.58	13.67	14	5.68	7.03	77.58	97.33	7.5	12.33	3.5	6.05	25.67	74.58
ZY127	7.33	6.5	3.12	7.36	22.83	47.72	10.33	11.17	4.43	5.04	45.78	56.33	13.5	13.83	3.98	5.06	53.75	69.83	7.67	10.67	3.41	4.03	26.08	42.92
ZY128	7.5	7	3.35	8.09	25.1	56.65	10.33	11.33	4.83	6.32	49.7	71.67	13.5	13.17	4.95	6.02	66.83	79.25	9.5	11.33	3.9	5.1	37.08	57.42
ZY129	6.67	5.33	2.41	5.57	16.02	29.37	9.83	10.5	4.01	5.25	39.42	55.17	12.5	11.83	4.19	5.11	52.17	60.5	8.33	10.17	3.6	4.85	29.83	49.33
ZY130	7.33	6.33	4.1	6.68	30.05	42.07	11.33	11.33	4.64	5.52	52.53	62.67	14	13.67	4.89	6.58	68.42	89.92	7.83	11.83	5.66	5.57	44.33	65.92
ZY131	8.17	6	4.36	7.93	35.55	47.58	11	10.83	4.24	5.67	46.58	61.83	13.5	13	4.48	6.44	60.42	83.75	9.17	12.17	4.82	6.26	44.08	76.17
ZY132	7.67	4.67	4.73	9.33	36.22	43.05	10.33	11.5	5.56	6.61	57.38	76	14	14.5	5.12	7.52	71.67	108.67	8.67	11.5	6.3	7.85	54.67	90.17
ZY133	6.83	4.67	3.27	8.85	22.3	40.67	9.83	9.67	4.69	5.15	45.92	50.17	13	13	3.81	5.53	49.5	71.83	7.67	10	3.86	6.04	29.58	60.42
ZY134	6.67	5.83	3.55	6.84	23.63	39.85	10.5	10.83	4.59	4.94	48.17	53.42	13.83	14.67	4.16	5.65	57.5	82.92	8.5	11.17	5.08	5.92	43	66
ZY135	6.33	5	4.27	8.02	27.02	40.1	9.67	10	4.43	5.52	42.42	55.23	12.17	13.33	3.68	5.47	44.83	72.92	8.5	10.17	4.28	5.69	36.25	57.83
ZY136	6.5	5.67	3.46	7.07	22.5	39.7	10.5	10.5	3.97	4.9	41.67	51.08	12.5	13.67	3.98	5.29	49.67	72.33	9.67	9.83	3.07	5.44	29.67	53.25
ZY137	6	6.33	2.88	7.36	17.22	46.4	10.17	10.5	3.82	4.95	38.67	52.08	10.83	13.17	4.1	5.15	44.42	67.75	7.33	8.33	3.65	5.34	26	43.83
ZY138	6.83	5.67	4.59	9.72	31.3	54.63	11.67	11	5.23	5.52	61.08	60.75	13.33	13.33	5.89	7.58	78.42	101	7.83	9.5	6.16	7.67	48.25	72.83
ZY139	7.17	7	4.95	8.76	35.35	61.33	11.17	12	4.63	5.8	51.75	69.17	14	14.33	5.48	7.38	76.38	105.67	9.33	10.67	5.03	7.45	46.83	79.5
ZY140	6.33	7	3.85	7.71	24.37	53.97	10.17	10	4.14	5.22	42	52.17	13.67	13.67	4.08	5.71	55.75	77.92	7.33	10	3.74	5.51	27	55.08
ZY141	6.5	5.67	4.56	9.17	29.65	51.7	10.83	9.67	4.49	6.73	48.58	64.92	13	13.5	4.81	6.22	62.42	83.92	8	8.17	4.43	8.05	35.42	65.67
ZY142	NA	6	NA	13.83	NA	83	10.17	11	5.31	6.93	53.92	76.12	13.5	14	5.01	8.07	67.42	112.83	7.83	12	4.94	7.83	38.75	94
ZY143	5.83	5.67	2.92	7.73	16.9	42.73	9.5	11	4.03	5.27	38.33	58	12.5	13.17	4.42	5.34	55.33	70.25	8	10.5	3.31	4.49	26.33	47.08
ZY144	6.67	5.67	4.89	11.83	32.52	66.57	11.5	10.67	6.36	6.81	73.08	72.52	15.17	14.83	7.19	7.6	108.83	112.08	8.83	12.67	5.36	6.88	47.29	87.17
ZY145	6.17	6.67	4.6	7.33	28.25	48.57	10.5	11.83	4.89	5.75	51.25	68	14	15	5.52	6.41	77.25	95.83	9.33	11	4.2	5.84	39.08	64.25
ZY146	6	7	3.1	7.79	18.62	54.5	10	11.17	3.8	4.63	38	51.67	14.67	13.17	4.17	5.35	61.17	70.33	8	10.67	2.95	4.26	23.58	45.42
ZY147	5.33	6	3.03	9.23	16.12	55.4	9.83	10.83	3.2	4.42	31.67	47.58	12.67	13	4.27	5.02	54	65.17	7.83	9.83	3.15	4.99	24.5	49.08
ZY148	7.5	7	2.33	6.71	17.5	46.4	10.17	10.67	3.39	4.1	34.42	43.17	12.5	13	4.02	4.75	50.08	61.42	8.67	10.5	2.82	3.75	24.17	39.25
ZY149	5.5	6	3.62	8.11	19.88	48.67	11	9	4.5	6.29	48.58	56.67	13	11.67	5.78	8.78	75.08	102.42	9.5	9	4.55	7.69	43.08	69.08
ZY150	8	7	4.65	14.48	37.17	101.37	10.33	10.67	5.06	7.13	52.22	74.42	14.5	15.67	4.91	6.9	71	107.88	10.83	12.83	4.68	6.82	50.42	87.5
ZY151	7.5	6	5.89	16	44.18	96	10.33	11	5.7	6.36	58.25	70	14	13	6	8.07	83.92	104.92	10.33	11.83	5.43	7.28	56.13	86
ZY152	7.17	7	5.09	15.41	36.27	NA	10.17	11.33	5.38	6.51	54.58	73.83	13.67	14.17	5.26	6.32	71.83	89.5	10.5	11.67	4.51	6.28	47.33	73.25
ZY153	7.17	6.33	5.57	NA	39.88	NA	9.5	10.67	NA	8.6	68.9	91.5	11.33	12.5	7.25	8.29	82.08	103.25	9.33	10	6.38	9.71	59.42	96.83
ZY154	6.67	NA	5.68	NA	37.83	NA	9.33	10.83	5.83	7.59	54.42	82	12	12.5	6.2	7.72	74.33	96.33	9.33	10.17	5.78	7.39	53.92	75.17
ZY155	7.83	6.67	5.11	14.89	40	97.47	10.5	10.83	5.7	7.63	59.83	82.5	14	12.83	6.23	9.34	87.17	120	12	10.83	5.89	8.97	70.5	97.17
ZY156	7.5	6	4.8	12.38	35.97	74.27	10.5	10.83	5.07	6.29	53.08	67.79	14	13.67	5.51	7.15	77.08	97.75	11.83	11.5	4.83	6.97	57.08	80.58
ZY157	7.33	7.33	4.35	13.46	31.87	98.37	9.17	10.5	5.74	7.29	52.42	75.03	13.17	14.33	5.8	7.87	76.33	112.75	11.33	12.17	4.53	7.58	51.33	92.13
ZY158	6.83	6	4.76	13.39	32.5	80.33	9.17	9.83	5.97	8.16	54.58	79.33	13.17	14.83	6.32	7.16	83.17	106.17	11.83	10.83	5.46	7.63	64.67	82.5
ZY159	5.83	4.67	6.71	13.18	39.08	59.83	8.5	9.5	6.17	8.58	52.42	80.58	11.33	10.5	6.98	NA	79.17	124	8	10	6.29	7.74	50.25	77.33
ZY160	6.83	6.17	6.53	12.21	44.62	75.17	8.83	10.17	6.19	8.35	54.75	84.83	12.17	13.33	6.77	7.27	81.58	96.58	11	8.83	5.07	9.05	55.75	79.67
ZY161	6.83	6.67	4.75	8.47	32.45	56.35	9.33	10.5	4.34	5.81	40.42	61	13	14.33	4.41	5.66	57.25	80.75	10	11.33	3.69	5.7	36.92	64.58
ZY162	6.83	6.33	4.72	10.32	32.23	65.25	9.67	10.33	5.43	6.67	52.5	69	12.67	14.5	5.69	6.94	72	100.58	10.33	11.67	4.73	7.15	48.92	83.5
ZY163	7	6.33	3.3	9.1	23.13	57.55	9.33	11.17	4.27	5.68	39.75	63.25	12.5	13.17	4.08	5.07	50.75	66.33	9.17	11.5	3.17	5.82	29	66.67
ZY164	6.33	5.67	3.24	7.81	20.48	44.17	9.83	10.33	3.49	4.97	34.33	51.25	10	13	4.33	4.82	43.25	62.58	9	11	3.02	4.35	27.17	47.83
ZY165	7.67	7.67	5.76	13.34	44.07	101.87	10.67	11.5	5.52	7.33	58.83	82.65	12.5	14.33	5.33	6.18	66.67	88.33	10.5	12.17	4.75	6.47	49.67	78.67
ZY166	6.33	6.33	3.58	8.98	22.57	56.83	10.17	10.67	3.58	5.28	36.5	56.25	11.67	11.17	4.24	5.97	49.33	66.42	10.83	12.33	2.94	4.39	31.83	54.08
ZY167	7.33	7	5.28	13.36	38.68	93.5	9	10	5.02	7.08	45.75	70.75	11.5	10.83	6.02	7.4	69.25	80.25	10.17	11.17	5.21	7.28	53	81.33
ZY168	7.17	5.67	4.22	6.73	30.22	37.77	8.33	10.33	4.54	4.82	37.67	49.75	12.33	11.17	3.68	5.47	45.42	60.92	11	11.83	2.62	4.09	28.83	48.33
ZY169	5.33	6.33	4.1	8.91	21.83	56.13	8.5	10.17	4.44	4.9	37.83	49.75	11.5	12	4.9	6.23	56.33	74.58	9.5	11.17	4.07	6.02	38.67	67.25
ZY170	5.17	6.67	3.83	8.9	19.73	59.03	8.33	10	4.24	5.69	35.67	56.92	10.5	11.67	5.24	6.56	54.92	76.58	8.83	9.5	4.61	6.13	40.67	58.25
ZY171	5.5	7.33	4.24	14	23.33	100.77	10.83	9.83	4.47	6.67	48.58	63.83	13	15	5.12	6.38	66.5	95.58	10.33	11.33	4.67	6.93	48.25	78.58
ZY172	5.33	6.33	4.94	13.42	26.28	84.37	9.5	9.83	5.53	6.77	52.25	65.75	11.33	12.83	4.82	7.55	54.67	95.58	9.33	10.17	5.54	6.99	51.67	71.08
ZY173	6.17	6.67	5.9	14.08	36.3	93.17	9.33	10.67	5.35	7	49.92	74.67	11.67	12.33	5.68	6.41	66.25	79.08	9.33	10.67	5.43	7.28	50.67	77.67
ZY174	5.67	7.67	3.99	9.06	22.58	68.97	10.33	10.67	4.02	5.2	41.42	55.08	11.5	14.17	5.22	5.46	60.08	77.33	9.67	10.83	3.81	5.16	36.75	55.92
ZY175	5.33	6.33	4.87	14.83	25.93	93.53	10.83	10	4.9	6.36	53.08	63.67	11.83	13.67	6.14	7.09	72.67	96.5	10	11.33	4.63	6.31	46.33	71.5
ZY176	5.67	7.67	3.54	11.78	20.02	89.97	10.33	10.17	3.97	4.33	41	43.92	11.67	13.33	4.89	6.09	56.92	81.17	10.17	11.33	3.84	4.82	39	54.58
ZY177	6.5	6.67	3.64	7.93	23.68	52.43	9.17	9.33	4.14	4.85	37.83	44.92	10.67	11.5	4.52	6.39	48.25	73.5	8.5	10	3.56	4.48	30.25	44.75
ZY178	6.33	6	4.2	10.37	26.6	62.23	9.5	9.67	4.59	5.54	43.58	53.5	10.83	10.67	4.69	7.13	50.83	76.08	8	9.83	3.88	5.16	31	50.42
ZY179	6.33	7	4.13	10.12	26.13	70.87	9.67	9	4.45	5.45	43	49	13.67	13.33	4.21	6.36	57.5	84.75	7.83	9.67	3.67	5.26	28.75	50.83
ZY180	5.5	6.33	4	10.38	22	65.3	9	9.5	4.6	4.95	41.08	46.83	12.5	9.5	4.26	6.96	53.25	66.08	7.67	11	4.37	6.05	33.5	66.42
ZY181	6.5	6.17	3.43	7.79	22.3	48	8.33	9.83	4.53	4.6	37.92	45.25	10.83	9.67	4.15	6.26	45.08	59.67	7.67	9	3.45	4.85	26.42	43.67
	8.5	8.66667	6.77222	16.2517	44.6167	102.2
	5	3.83333	2.21667	4.23376	14.8167	26.0667
	4	3	2	3	14	20
	16	17	8	17	110	130
	2	2	2	2	20	20

## Sheet: Table S3
Table S3 The details of the number of LDBs located on 20 chromosomes of soybean
Block	Chromosome	Start	Stop	Length	SNPs
LDB_1_25990_125218	1	25990	125218	99229	24
LDB_1_126179_225650	1	126179	225650	99472	9
LDB_1_234238_243001	1	234238	243001	8764	5
LDB_1_243024_243854	1	243024	243854	831	5
LDB_1_243863_243866	1	243863	243866	4	2
LDB_1_243884_243912	1	243884	243912	29	4
LDB_1_243919_244190	1	243919	244190	272	3
LDB_1_244231_281790	1	244231	281790	37560	6
LDB_1_299148_382174	1	299148	382174	83027	14
LDB_1_382218_423351	1	382218	423351	41134	4
LDB_1_432775_439582	1	432775	439582	6808	3
LDB_1_441317_510398	1	441317	510398	69082	21
LDB_1_510400_510437	1	510400	510437	38	2
LDB_1_567150_567199	1	567150	567199	50	3
LDB_1_684114_701526	1	684114	701526	17413	8
LDB_1_703936_703986	1	703936	703986	51	3
LDB_1_755405_790446	1	755405	790446	35042	15
LDB_1_805828_805876	1	805828	805876	49	3
LDB_1_901691_979625	1	901691	979625	77935	11
LDB_1_1006696_1006768	1	1006696	1006768	73	2
LDB_1_1038520_1038559	1	1038520	1038559	40	2
LDB_1_1059407_1084992	1	1059407	1084992	25586	3
LDB_1_1207287_1275418	1	1207287	1275418	68132	7
LDB_1_1276396_1279146	1	1276396	1279146	2751	4
LDB_1_1307679_1390247	1	1307679	1390247	82569	24
LDB_1_1402462_1417834	1	1402462	1417834	15373	4
LDB_1_1424071_1428534	1	1424071	1428534	4464	2
LDB_1_1428668_1494527	1	1428668	1494527	65860	5
LDB_1_1494570_1520926	1	1494570	1520926	26357	10
LDB_1_1525903_1584120	1	1525903	1584120	58218	17
LDB_1_1604137_1612007	1	1604137	1612007	7871	10
LDB_1_1659690_1659735	1	1659690	1659735	46	3
LDB_1_1695298_1721205	1	1695298	1721205	25908	7
LDB_1_1748850_1748867	1	1748850	1748867	18	2
LDB_1_1796692_1887105	1	1796692	1887105	90414	4
LDB_1_1887114_1888970	1	1887114	1888970	1857	6
LDB_1_1936523_2009015	1	1936523	2009015	72493	12
LDB_1_2043695_2045933	1	2043695	2045933	2239	13
LDB_1_2063290_2124091	1	2063290	2124091	60802	12
LDB_1_2181918_2280873	1	2181918	2280873	98956	20
LDB_1_2348876_2350109	1	2348876	2350109	1234	10
LDB_1_2558929_2573516	1	2558929	2573516	14588	3
LDB_1_2573531_2620912	1	2573531	2620912	47382	9
LDB_1_2753052_2809674	1	2753052	2809674	56623	17
LDB_1_2865678_2865737	1	2865678	2865737	60	4
LDB_1_2928060_2928078	1	2928060	2928078	19	2
LDB_1_2928081_2992791	1	2928081	2992791	64711	10
LDB_1_3014992_3018264	1	3014992	3018264	3273	16
LDB_1_3023162_3055497	1	3023162	3055497	32336	7
LDB_1_3083336_3083398	1	3083336	3083398	63	3
LDB_1_3163236_3163274	1	3163236	3163274	39	2
LDB_1_3260759_3260891	1	3260759	3260891	133	5
LDB_1_3266074_3305054	1	3266074	3305054	38981	10
LDB_1_3318428_3327321	1	3318428	3327321	8894	10
LDB_1_3327363_3329900	1	3327363	3329900	2538	3
LDB_1_3339766_3390169	1	3339766	3390169	50404	9
LDB_1_3458582_3490121	1	3458582	3490121	31540	15
LDB_1_3507017_3512849	1	3507017	3512849	5833	8
LDB_1_3512915_3583522	1	3512915	3583522	70608	14
LDB_1_3593836_3593926	1	3593836	3593926	91	2
LDB_1_3610025_3638369	1	3610025	3638369	28345	7
LDB_1_3644131_3664796	1	3644131	3664796	20666	8
LDB_1_3664804_3666692	1	3664804	3666692	1889	5
LDB_1_3668415_3768183	1	3668415	3768183	99769	30
LDB_1_3775515_3809053	1	3775515	3809053	33539	12
LDB_1_3809056_3809117	1	3809056	3809117	62	5
LDB_1_3815736_3849998	1	3815736	3849998	34263	6
LDB_1_3905116_3910902	1	3905116	3910902	5787	6
LDB_1_3915997_4013321	1	3915997	4013321	97325	5
LDB_1_4048396_4048452	1	4048396	4048452	57	2
LDB_1_4056360_4057973	1	4056360	4057973	1614	8
LDB_1_4071873_4107932	1	4071873	4107932	36060	9
LDB_1_4108220_4112310	1	4108220	4112310	4091	4
LDB_1_4112338_4114838	1	4112338	4114838	2501	2
LDB_1_4171960_4187018	1	4171960	4187018	15059	8
LDB_1_4213351_4275924	1	4213351	4275924	62574	7
LDB_1_4275941_4277075	1	4275941	4277075	1135	9
LDB_1_4277085_4277123	1	4277085	4277123	39	2
LDB_1_4277126_4318935	1	4277126	4318935	41810	5
LDB_1_4338849_4352725	1	4338849	4352725	13877	8
LDB_1_4386768_4386904	1	4386768	4386904	137	3
LDB_1_4386954_4386958	1	4386954	4386958	5	2
LDB_1_4441586_4517478	1	4441586	4517478	75893	18
LDB_1_4517539_4532179	1	4517539	4532179	14641	4
LDB_1_4569486_4569517	1	4569486	4569517	32	2
LDB_1_4569518_4662444	1	4569518	4662444	92927	21
LDB_1_4694481_4694483	1	4694481	4694483	3	2
LDB_1_4694496_4777937	1	4694496	4777937	83442	10
LDB_1_4802329_4841672	1	4802329	4841672	39344	23
LDB_1_4843301_4943084	1	4843301	4943084	99784	15
LDB_1_4956371_4956469	1	4956371	4956469	99	3
LDB_1_4975775_5058556	1	4975775	5058556	82782	7
LDB_1_5144235_5238093	1	5144235	5238093	93859	19
LDB_1_5252053_5270661	1	5252053	5270661	18609	5
LDB_1_5270680_5270716	1	5270680	5270716	37	3
LDB_1_5270740_5343127	1	5270740	5343127	72388	20
LDB_1_5343155_5343203	1	5343155	5343203	49	3
LDB_1_5420614_5518768	1	5420614	5518768	98155	25
LDB_1_5555585_5633908	1	5555585	5633908	78324	10
LDB_1_5665939_5702671	1	5665939	5702671	36733	8
LDB_1_5716473_5803725	1	5716473	5803725	87253	13
LDB_1_5879116_5888568	1	5879116	5888568	9453	13
LDB_1_5906957_5999452	1	5906957	5999452	92496	10
LDB_1_6038988_6136784	1	6038988	6136784	97797	21
LDB_1_6298442_6377855	1	6298442	6377855	79414	11
LDB_1_6414949_6451821	1	6414949	6451821	36873	14
LDB_1_6498446_6594354	1	6498446	6594354	95909	10
LDB_1_6633963_6652653	1	6633963	6652653	18691	7
LDB_1_6694936_6792112	1	6694936	6792112	97177	15
LDB_1_6806389_6806402	1	6806389	6806402	14	3
LDB_1_6807415_6907127	1	6807415	6907127	99713	13
LDB_1_6994225_7078401	1	6994225	7078401	84177	11
LDB_1_7148096_7148177	1	7148096	7148177	82	2
LDB_1_7224077_7308737	1	7224077	7308737	84661	18
LDB_1_7328736_7328809	1	7328736	7328809	74	3
LDB_1_7328837_7369039	1	7328837	7369039	40203	8
LDB_1_7411422_7510659	1	7411422	7510659	99238	21
LDB_1_7675697_7775299	1	7675697	7775299	99603	24
LDB_1_7850848_7948516	1	7850848	7948516	97669	10
LDB_1_7992623_8024386	1	7992623	8024386	31764	5
LDB_1_8095851_8192702	1	8095851	8192702	96852	8
LDB_1_8201901_8299604	1	8201901	8299604	97704	7
LDB_1_8307672_8383895	1	8307672	8383895	76224	13
LDB_1_8484147_8570617	1	8484147	8570617	86471	12
LDB_1_8601770_8601858	1	8601770	8601858	89	3
LDB_1_8648525_8721909	1	8648525	8721909	73385	4
LDB_1_8750416_8750463	1	8750416	8750463	48	2
LDB_1_8750521_8846002	1	8750521	8846002	95482	17
LDB_1_11486973_11585737	1	11486973	11585737	98765	5
LDB_1_11604533_11604543	1	11604533	11604543	11	2
LDB_1_11669109_11761947	1	11669109	11761947	92839	19
LDB_1_11882666_11940727	1	11882666	11940727	58062	9
LDB_1_11987762_12086293	1	11987762	12086293	98532	10
LDB_1_12260494_12348414	1	12260494	12348414	87921	16
LDB_1_12384726_12473123	1	12384726	12473123	88398	10
LDB_1_12530593_12619386	1	12530593	12619386	88794	5
LDB_1_12721846_12721892	1	12721846	12721892	47	3
LDB_1_12876165_12902582	1	12876165	12902582	26418	5
LDB_1_13070798_13070843	1	13070798	13070843	46	4
LDB_1_13276383_13316757	1	13276383	13316757	40375	7
LDB_1_13420711_13433381	1	13420711	13433381	12671	7
LDB_1_13771786_13861671	1	13771786	13861671	89886	6
LDB_1_13952503_13962295	1	13952503	13962295	9793	2
LDB_1_13967725_14065084	1	13967725	14065084	97360	7
LDB_1_14408267_14408275	1	14408267	14408275	9	2
LDB_1_14429429_14437321	1	14429429	14437321	7893	3
LDB_1_16610009_16610088	1	16610009	16610088	80	2
LDB_1_16719432_16719449	1	16719432	16719449	18	3
LDB_1_16825104_16841932	1	16825104	16841932	16829	4
LDB_1_16965000_17058765	1	16965000	17058765	93766	11
LDB_1_17243762_17243807	1	17243762	17243807	46	3
LDB_1_17323929_17418236	1	17323929	17418236	94308	5
LDB_1_17442978_17471956	1	17442978	17471956	28979	5
LDB_1_17636827_17637775	1	17636827	17637775	949	2
LDB_1_17671615_17770559	1	17671615	17770559	98945	4
LDB_1_17820040_17820075	1	17820040	17820075	36	2
LDB_1_17980843_18076554	1	17980843	18076554	95712	5
LDB_1_18315026_18315115	1	18315026	18315115	90	3
LDB_1_18399489_18424160	1	18399489	18424160	24672	5
LDB_1_18452006_18542101	1	18452006	18542101	90096	6
LDB_1_18693965_18694083	1	18693965	18694083	119	5
LDB_1_18962877_18974621	1	18962877	18974621	11745	12
LDB_1_19239207_19255307	1	19239207	19255307	16101	8
LDB_1_19378972_19379034	1	19378972	19379034	63	2
LDB_1_19465103_19507437	1	19465103	19507437	42335	4
LDB_1_19677274_19742733	1	19677274	19742733	65460	13
LDB_1_19942067_19964553	1	19942067	19964553	22487	4
LDB_1_20136160_20235913	1	20136160	20235913	99754	5
LDB_1_20771422_20856444	1	20771422	20856444	85023	5
LDB_1_21036693_21125109	1	21036693	21125109	88417	7
LDB_1_21273380_21284764	1	21273380	21284764	11385	5
LDB_1_21397979_21494947	1	21397979	21494947	96969	16
LDB_1_21669596_21669633	1	21669596	21669633	38	3
LDB_1_21861186_21883574	1	21861186	21883574	22389	8
LDB_1_22077227_22172107	1	22077227	22172107	94881	5
LDB_1_22478605_22555620	1	22478605	22555620	77016	7
LDB_1_22899962_22900040	1	22899962	22900040	79	2
LDB_1_23008760_23008804	1	23008760	23008804	45	3
LDB_1_23181943_23228098	1	23181943	23228098	46156	7
LDB_1_23245903_23345060	1	23245903	23345060	99158	5
LDB_1_23443207_23443233	1	23443207	23443233	27	2
LDB_1_23511688_23604847	1	23511688	23604847	93160	5
LDB_1_23802055_23832228	1	23802055	23832228	30174	5
LDB_1_24219371_24318956	1	24219371	24318956	99586	4
LDB_1_24388977_24414539	1	24388977	24414539	25563	5
LDB_1_24560460_24589097	1	24560460	24589097	28638	3
LDB_1_24965606_24966058	1	24965606	24966058	453	5
LDB_1_25109191_25208513	1	25109191	25208513	99323	6
LDB_1_28759367_28848622	1	28759367	28848622	89256	21
LDB_1_29092164_29100197	1	29092164	29100197	8034	6
LDB_1_29171787_29263961	1	29171787	29263961	92175	4
LDB_1_29277850_29309543	1	29277850	29309543	31694	5
LDB_1_29661021_29679260	1	29661021	29679260	18240	2
LDB_1_29918691_29927319	1	29918691	29927319	8629	2
LDB_1_30080907_30080994	1	30080907	30080994	88	2
LDB_1_30120394_30164932	1	30120394	30164932	44539	6
LDB_1_30497942_30499523	1	30497942	30499523	1582	2
LDB_1_31009664_31044599	1	31009664	31044599	34936	4
LDB_1_31440043_31447240	1	31440043	31447240	7198	2
LDB_1_31722306_31730206	1	31722306	31730206	7901	6
LDB_1_31859363_31956977	1	31859363	31956977	97615	24
LDB_1_31966757_31966860	1	31966757	31966860	104	2
LDB_1_32070134_32138686	1	32070134	32138686	68553	4
LDB_1_32191036_32277487	1	32191036	32277487	86452	23
LDB_1_32307481_32307622	1	32307481	32307622	142	8
LDB_1_32331170_32413339	1	32331170	32413339	82170	13
LDB_1_32493455_32593438	1	32493455	32593438	99984	17
LDB_1_32654611_32749837	1	32654611	32749837	95227	34
LDB_1_32780364_32780488	1	32780364	32780488	125	12
LDB_1_32818953_32914086	1	32818953	32914086	95134	4
LDB_1_32951610_33051241	1	32951610	33051241	99632	8
LDB_1_33054306_33070916	1	33054306	33070916	16611	3
LDB_1_33172982_33266745	1	33172982	33266745	93764	4
LDB_1_33274770_33318010	1	33274770	33318010	43241	6
LDB_1_33441712_33523459	1	33441712	33523459	81748	6
LDB_1_33558100_33643091	1	33558100	33643091	84992	5
LDB_1_33891367_33918536	1	33891367	33918536	27170	8
LDB_1_33973233_34072991	1	33973233	34072991	99759	22
LDB_1_34104915_34200439	1	34104915	34200439	95525	11
LDB_1_34218966_34300641	1	34218966	34300641	81676	5
LDB_1_34300685_34362434	1	34300685	34362434	61750	4
LDB_1_34449108_34506790	1	34449108	34506790	57683	7
LDB_1_34693614_34743835	1	34693614	34743835	50222	4
LDB_1_35080427_35171873	1	35080427	35171873	91447	5
LDB_1_35198492_35198521	1	35198492	35198521	30	3
LDB_1_35209861_35308605	1	35209861	35308605	98745	11
LDB_1_35322440_35322445	1	35322440	35322445	6	2
LDB_1_35333291_35424328	1	35333291	35424328	91038	15
LDB_1_35472474_35472568	1	35472474	35472568	95	2
LDB_1_35989073_36061112	1	35989073	36061112	72040	10
LDB_1_36120897_36216354	1	36120897	36216354	95458	5
LDB_1_36225309_36230803	1	36225309	36230803	5495	4
LDB_1_36262512_36362260	1	36262512	36362260	99749	7
LDB_1_36386267_36436658	1	36386267	36436658	50392	5
LDB_1_36743038_36825427	1	36743038	36825427	82390	8
LDB_1_36985928_37041443	1	36985928	37041443	55516	15
LDB_1_37095115_37190803	1	37095115	37190803	95689	6
LDB_1_37215324_37239915	1	37215324	37239915	24592	3
LDB_1_37318801_37416305	1	37318801	37416305	97505	6
LDB_1_37417185_37517181	1	37417185	37517181	99997	18
LDB_1_37517187_37517208	1	37517187	37517208	22	3
LDB_1_37633753_37633796	1	37633753	37633796	44	2
LDB_1_37684601_37767294	1	37684601	37767294	82694	8
LDB_1_37905803_37954328	1	37905803	37954328	48526	5
LDB_1_37959224_38059057	1	37959224	38059057	99834	16
LDB_1_38108811_38108854	1	38108811	38108854	44	2
LDB_1_38129009_38220749	1	38129009	38220749	91741	7
LDB_1_38517819_38517896	1	38517819	38517896	78	2
LDB_1_38581065_38661179	1	38581065	38661179	80115	4
LDB_1_38704787_38793444	1	38704787	38793444	88658	5
LDB_1_38837755_38937523	1	38837755	38937523	99769	25
LDB_1_38976693_39069398	1	38976693	39069398	92706	4
LDB_1_39102406_39102434	1	39102406	39102434	29	2
LDB_1_39109349_39206872	1	39109349	39206872	97524	7
LDB_1_39211051_39234614	1	39211051	39234614	23564	4
LDB_1_39377369_39416128	1	39377369	39416128	38760	8
LDB_1_39535944_39589786	1	39535944	39589786	53843	16
LDB_1_39639827_39736408	1	39639827	39736408	96582	20
LDB_1_39768284_39803324	1	39768284	39803324	35041	5
LDB_1_39803394_39838536	1	39803394	39838536	35143	6
LDB_1_39839861_39939520	1	39839861	39939520	99660	12
LDB_1_39951550_40042889	1	39951550	40042889	91340	16
LDB_1_40102778_40119769	1	40102778	40119769	16992	11
LDB_1_40233273_40252517	1	40233273	40252517	19245	4
LDB_1_40420098_40507864	1	40420098	40507864	87767	12
LDB_1_40769488_40830775	1	40769488	40830775	61288	8
LDB_1_40923044_40945561	1	40923044	40945561	22518	8
LDB_1_40960938_41052282	1	40960938	41052282	91345	12
LDB_1_41065228_41164925	1	41065228	41164925	99698	15
LDB_1_41299112_41299143	1	41299112	41299143	32	3
LDB_1_41403051_41498542	1	41403051	41498542	95492	7
LDB_1_41570069_41573401	1	41570069	41573401	3333	4
LDB_1_41604314_41700923	1	41604314	41700923	96610	10
LDB_1_41770716_41770848	1	41770716	41770848	133	4
LDB_1_41805557_41886296	1	41805557	41886296	80740	4
LDB_1_41922910_41923193	1	41922910	41923193	284	4
LDB_1_41923209_42005570	1	41923209	42005570	82362	9
LDB_1_42005592_42005618	1	42005592	42005618	27	2
LDB_1_42151069_42197889	1	42151069	42197889	46821	8
LDB_1_42227647_42325723	1	42227647	42325723	98077	19
LDB_1_42332046_42348143	1	42332046	42348143	16098	3
LDB_1_42373211_42467959	1	42373211	42467959	94749	9
LDB_1_42468011_42566035	1	42468011	42566035	98025	16
LDB_1_42578781_42674473	1	42578781	42674473	95693	18
LDB_1_42700789_42786718	1	42700789	42786718	85930	4
LDB_1_42863576_42863598	1	42863576	42863598	23	2
LDB_1_42863601_42945671	1	42863601	42945671	82071	19
LDB_1_42945676_43015251	1	42945676	43015251	69576	14
LDB_1_43015292_43109699	1	43015292	43109699	94408	19
LDB_1_43122578_43146476	1	43122578	43146476	23899	6
LDB_1_43254220_43290929	1	43254220	43290929	36710	7
LDB_1_43320736_43413943	1	43320736	43413943	93208	8
LDB_1_43434752_43502573	1	43434752	43502573	67822	7
LDB_1_43615736_43615737	1	43615736	43615737	2	2
LDB_1_43620488_43718526	1	43620488	43718526	98039	22
LDB_1_43767180_43864270	1	43767180	43864270	97091	29
LDB_1_43878912_43878950	1	43878912	43878950	39	4
LDB_1_43994232_44000666	1	43994232	44000666	6435	13
LDB_1_44030227_44129825	1	44030227	44129825	99599	24
LDB_1_44201308_44201837	1	44201308	44201837	530	6
LDB_1_44313948_44313981	1	44313948	44313981	34	3
LDB_1_44327140_44425972	1	44327140	44425972	98833	22
LDB_1_44428608_44485192	1	44428608	44485192	56585	12
LDB_1_44797915_44835256	1	44797915	44835256	37342	14
LDB_1_44936566_44936654	1	44936566	44936654	89	2
LDB_1_45022636_45120696	1	45022636	45120696	98061	4
LDB_1_45315116_45315186	1	45315116	45315186	71	7
LDB_1_45316276_45316321	1	45316276	45316321	46	6
LDB_1_45851716_45869690	1	45851716	45869690	17975	2
LDB_1_45877092_45975397	1	45877092	45975397	98306	15
LDB_1_46057864_46057900	1	46057864	46057900	37	2
LDB_1_46188548_46188553	1	46188548	46188553	6	2
LDB_1_46297824_46357128	1	46297824	46357128	59305	10
LDB_1_46460986_46472145	1	46460986	46472145	11160	6
LDB_1_46500880_46598535	1	46500880	46598535	97656	8
LDB_1_46609997_46689829	1	46609997	46689829	79833	11
LDB_1_46896279_46896292	1	46896279	46896292	14	2
LDB_1_46896312_46896435	1	46896312	46896435	124	11
LDB_1_47028822_47128450	1	47028822	47128450	99629	22
LDB_1_47129061_47203439	1	47129061	47203439	74379	14
LDB_1_47260336_47359508	1	47260336	47359508	99173	15
LDB_1_47412187_47505592	1	47412187	47505592	93406	17
LDB_1_47540675_47585747	1	47540675	47585747	45073	5
LDB_1_47603255_47696724	1	47603255	47696724	93470	8
LDB_1_47718716_47816851	1	47718716	47816851	98136	26
LDB_1_47849850_47875131	1	47849850	47875131	25282	13
LDB_1_47890171_47890279	1	47890171	47890279	109	9
LDB_1_47905486_47955626	1	47905486	47955626	50141	8
LDB_1_47955633_48054566	1	47955633	48054566	98934	39
LDB_1_48054571_48153926	1	48054571	48153926	99356	29
LDB_1_48167983_48176350	1	48167983	48176350	8368	2
LDB_1_48180103_48181161	1	48180103	48181161	1059	11
LDB_1_48204485_48303876	1	48204485	48303876	99392	19
LDB_1_48303938_48306079	1	48303938	48306079	2142	5
LDB_1_48306094_48369203	1	48306094	48369203	63110	16
LDB_1_48369235_48374396	1	48369235	48374396	5162	3
LDB_1_48376246_48469239	1	48376246	48469239	92994	21
LDB_1_48490240_48520181	1	48490240	48520181	29942	21
LDB_1_48521312_48521421	1	48521312	48521421	110	7
LDB_1_48521441_48597416	1	48521441	48597416	75976	15
LDB_1_48597446_48597479	1	48597446	48597479	34	2
LDB_1_48597493_48685232	1	48597493	48685232	87740	33
LDB_1_48724888_48758500	1	48724888	48758500	33613	12
LDB_1_48860794_48889531	1	48860794	48889531	28738	4
LDB_1_49001647_49028977	1	49001647	49028977	27331	5
LDB_1_49072325_49083096	1	49072325	49083096	10772	2
LDB_1_49100929_49117563	1	49100929	49117563	16635	7
LDB_1_49225801_49225881	1	49225801	49225881	81	2
LDB_1_49247104_49247168	1	49247104	49247168	65	4
LDB_1_49247175_49262044	1	49247175	49262044	14870	6
LDB_1_49275790_49320983	1	49275790	49320983	45194	8
LDB_1_49323877_49394407	1	49323877	49394407	70531	14
LDB_1_49394457_49446840	1	49394457	49446840	52384	23
LDB_1_49446848_49446885	1	49446848	49446885	38	2
LDB_1_49446967_49541169	1	49446967	49541169	94203	8
LDB_1_49555447_49566893	1	49555447	49566893	11447	11
LDB_1_49568782_49571010	1	49568782	49571010	2229	8
LDB_1_49571052_49661481	1	49571052	49661481	90430	17
LDB_1_49687691_49705078	1	49687691	49705078	17388	5
LDB_1_49726502_49770277	1	49726502	49770277	43776	10
LDB_1_49770288_49770320	1	49770288	49770320	33	2
LDB_1_49788599_49788667	1	49788599	49788667	69	2
LDB_1_49840722_49856468	1	49840722	49856468	15747	5
LDB_1_49918821_49930571	1	49918821	49930571	11751	10
LDB_1_49977277_50030885	1	49977277	50030885	53609	10
LDB_1_50035662_50105303	1	50035662	50105303	69642	9
LDB_1_50192775_50216637	1	50192775	50216637	23863	3
LDB_1_50216701_50266179	1	50216701	50266179	49479	10
LDB_1_50283873_50283926	1	50283873	50283926	54	4
LDB_1_50283929_50339598	1	50283929	50339598	55670	5
LDB_1_50423856_50423954	1	50423856	50423954	99	3
LDB_1_50508442_50526214	1	50508442	50526214	17773	3
LDB_1_50611036_50615510	1	50611036	50615510	4475	2
LDB_1_50644671_50744456	1	50644671	50744456	99786	10
LDB_1_50782266_50782285	1	50782266	50782285	20	3
LDB_1_50793923_50795646	1	50793923	50795646	1724	3
LDB_1_50805500_50805598	1	50805500	50805598	99	2
LDB_1_50820817_50889550	1	50820817	50889550	68734	20
LDB_1_50904623_50930346	1	50904623	50930346	25724	4
LDB_1_51001191_51032540	1	51001191	51032540	31350	5
LDB_1_51034693_51112211	1	51034693	51112211	77519	12
LDB_1_51112226_51171077	1	51112226	51171077	58852	6
LDB_1_51316137_51391854	1	51316137	51391854	75718	9
LDB_1_51398984_51492988	1	51398984	51492988	94005	15
LDB_1_51627868_51690243	1	51627868	51690243	62376	13
LDB_1_51730911_51829565	1	51730911	51829565	98655	24
LDB_1_51837754_51890126	1	51837754	51890126	52373	6
LDB_1_51923810_51932339	1	51923810	51932339	8530	2
LDB_1_51957056_51960351	1	51957056	51960351	3296	4
LDB_1_52154366_52189347	1	52154366	52189347	34982	6
LDB_1_52253980_52263952	1	52253980	52263952	9973	5
LDB_1_52434771_52493627	1	52434771	52493627	58857	4
LDB_1_52535570_52633701	1	52535570	52633701	98132	8
LDB_1_52636371_52725885	1	52636371	52725885	89515	18
LDB_1_52743661_52836351	1	52743661	52836351	92691	25
LDB_1_52836396_52841636	1	52836396	52841636	5241	5
LDB_1_52853783_52951403	1	52853783	52951403	97621	21
LDB_1_53088635_53088666	1	53088635	53088666	32	3
LDB_1_53237839_53278791	1	53237839	53278791	40953	14
LDB_1_53511203_53570723	1	53511203	53570723	59521	8
LDB_1_53761381_53789768	1	53761381	53789768	28388	7
LDB_1_53821050_53821103	1	53821050	53821103	54	3
LDB_1_53833208_53930718	1	53833208	53930718	97511	13
LDB_1_53940429_53982658	1	53940429	53982658	42230	13
LDB_1_53987674_54086678	1	53987674	54086678	99005	25
LDB_1_54123492_54135568	1	54123492	54135568	12077	5
LDB_1_54171147_54269445	1	54171147	54269445	98299	8
LDB_1_54279761_54321997	1	54279761	54321997	42237	10
LDB_1_54335785_54349847	1	54335785	54349847	14063	6
LDB_1_54354945_54454043	1	54354945	54454043	99099	37
LDB_1_54459445_54491205	1	54459445	54491205	31761	5
LDB_1_54491253_54588769	1	54491253	54588769	97517	16
LDB_1_54627408_54641102	1	54627408	54641102	13695	7
LDB_1_54656209_54752856	1	54656209	54752856	96648	8
LDB_1_54756724_54756749	1	54756724	54756749	26	4
LDB_1_54793007_54843428	1	54793007	54843428	50422	8
LDB_1_54849292_54849915	1	54849292	54849915	624	9
LDB_1_54852909_54858874	1	54852909	54858874	5966	2
LDB_1_54890447_54890588	1	54890447	54890588	142	6
LDB_1_54890598_54899799	1	54890598	54899799	9202	3
LDB_1_54917573_54917643	1	54917573	54917643	71	2
LDB_1_54932021_55023533	1	54932021	55023533	91513	8
LDB_1_55023548_55060537	1	55023548	55060537	36990	8
LDB_1_55129317_55225205	1	55129317	55225205	95889	25
LDB_1_55225206_55240712	1	55225206	55240712	15507	13
LDB_1_55325390_55333760	1	55325390	55333760	8371	5
LDB_1_55405004_55405070	1	55405004	55405070	67	3
LDB_1_55405076_55480801	1	55405076	55480801	75726	6
LDB_1_55516302_55570204	1	55516302	55570204	53903	6
LDB_1_55751826_55751910	1	55751826	55751910	85	2
LDB_1_55789200_55880847	1	55789200	55880847	91648	5
LDB_1_55912219_55914089	1	55912219	55914089	1871	5
LDB_2_22856_84516	2	22856	84516	61661	13
LDB_2_84530_97985	2	84530	97985	13456	2
LDB_2_130670_217967	2	130670	217967	87298	4
LDB_2_221666_221738	2	221666	221738	73	2
LDB_2_261067_359714	2	261067	359714	98648	12
LDB_2_399583_399643	2	399583	399643	61	2
LDB_2_399680_407969	2	399680	407969	8290	4
LDB_2_408003_496756	2	408003	496756	88754	12
LDB_2_496779_504059	2	496779	504059	7281	3
LDB_2_520296_549923	2	520296	549923	29628	3
LDB_2_561316_653563	2	561316	653563	92248	12
LDB_2_688363_707066	2	688363	707066	18704	13
LDB_2_708417_806030	2	708417	806030	97614	8
LDB_2_831779_835513	2	831779	835513	3735	4
LDB_2_835557_918692	2	835557	918692	83136	12
LDB_2_970939_1069374	2	970939	1069374	98436	16
LDB_2_1073084_1112091	2	1073084	1112091	39008	52
LDB_2_1202244_1202353	2	1202244	1202353	110	4
LDB_2_1272204_1337356	2	1272204	1337356	65153	5
LDB_2_1349124_1388855	2	1349124	1388855	39732	7
LDB_2_1388892_1486854	2	1388892	1486854	97963	12
LDB_2_1517129_1610996	2	1517129	1610996	93868	9
LDB_2_1638845_1689472	2	1638845	1689472	50628	4
LDB_2_1782296_1878469	2	1782296	1878469	96174	4
LDB_2_1925972_1938465	2	1925972	1938465	12494	3
LDB_2_2100140_2101979	2	2100140	2101979	1840	2
LDB_2_2145084_2241931	2	2145084	2241931	96848	13
LDB_2_2312471_2412395	2	2312471	2412395	99925	14
LDB_2_2415460_2424623	2	2415460	2424623	9164	3
LDB_2_2442732_2541358	2	2442732	2541358	98627	14
LDB_2_2583765_2583774	2	2583765	2583774	10	2
LDB_2_2612825_2612913	2	2612825	2612913	89	6
LDB_2_2629285_2720641	2	2629285	2720641	91357	7
LDB_2_2720663_2736661	2	2720663	2736661	15999	7
LDB_2_2736681_2834472	2	2736681	2834472	97792	11
LDB_2_2884947_2931051	2	2884947	2931051	46105	20
LDB_2_3020245_3036041	2	3020245	3036041	15797	2
LDB_2_3091665_3114321	2	3091665	3114321	22657	4
LDB_2_3114330_3186394	2	3114330	3186394	72065	11
LDB_2_3362760_3376901	2	3362760	3376901	14142	10
LDB_2_3479418_3579235	2	3479418	3579235	99818	13
LDB_2_3585069_3585093	2	3585069	3585093	25	3
LDB_2_3594255_3661700	2	3594255	3661700	67446	10
LDB_2_3783892_3867160	2	3783892	3867160	83269	20
LDB_2_3884126_3914383	2	3884126	3914383	30258	8
LDB_2_3925569_3925573	2	3925569	3925573	5	2
LDB_2_3929817_4019916	2	3929817	4019916	90100	16
LDB_2_4103572_4110291	2	4103572	4110291	6720	3
LDB_2_4275688_4312213	2	4275688	4312213	36526	4
LDB_2_4533728_4633500	2	4533728	4633500	99773	19
LDB_2_4634009_4723139	2	4634009	4723139	89131	23
LDB_2_4736106_4804687	2	4736106	4804687	68582	5
LDB_2_4810353_4825489	2	4810353	4825489	15137	2
LDB_2_4838205_4846850	2	4838205	4846850	8646	2
LDB_2_4857583_4922438	2	4857583	4922438	64856	17
LDB_2_4931746_4963045	2	4931746	4963045	31300	7
LDB_2_5049863_5049865	2	5049863	5049865	3	2
LDB_2_5049883_5139695	2	5049883	5139695	89813	7
LDB_2_5155733_5243735	2	5155733	5243735	88003	17
LDB_2_5285766_5285840	2	5285766	5285840	75	4
LDB_2_5339119_5339204	2	5339119	5339204	86	4
LDB_2_5427843_5469256	2	5427843	5469256	41414	4
LDB_2_5580678_5659699	2	5580678	5659699	79022	9
LDB_2_5678962_5763112	2	5678962	5763112	84151	27
LDB_2_5763161_5777782	2	5763161	5777782	14622	3
LDB_2_5777802_5853691	2	5777802	5853691	75890	13
LDB_2_5853742_5896902	2	5853742	5896902	43161	10
LDB_2_5900226_5987009	2	5900226	5987009	86784	39
LDB_2_6011990_6012048	2	6011990	6012048	59	5
LDB_2_6012068_6012075	2	6012068	6012075	8	2
LDB_2_6435847_6435878	2	6435847	6435878	32	2
LDB_2_6639996_6640043	2	6639996	6640043	48	2
LDB_2_6734421_6820123	2	6734421	6820123	85703	12
LDB_2_6820148_6820177	2	6820148	6820177	30	3
LDB_2_6881817_6889619	2	6881817	6889619	7803	4
LDB_2_6915662_6915698	2	6915662	6915698	37	3
LDB_2_6964230_6964318	2	6964230	6964318	89	2
LDB_2_6971683_7010575	2	6971683	7010575	38893	7
LDB_2_7023732_7026629	2	7023732	7026629	2898	6
LDB_2_7043592_7138353	2	7043592	7138353	94762	21
LDB_2_7153159_7154961	2	7153159	7154961	1803	5
LDB_2_7156218_7157346	2	7156218	7157346	1129	3
LDB_2_7222844_7222885	2	7222844	7222885	42	2
LDB_2_7222898_7268271	2	7222898	7268271	45374	9
LDB_2_7289786_7292839	2	7289786	7292839	3054	9
LDB_2_7335975_7435044	2	7335975	7435044	99070	4
LDB_2_7473060_7484692	2	7473060	7484692	11633	2
LDB_2_7516490_7601662	2	7516490	7601662	85173	14
LDB_2_7637971_7721245	2	7637971	7721245	83275	7
LDB_2_7752889_7847441	2	7752889	7847441	94553	12
LDB_2_7876406_7975000	2	7876406	7975000	98595	13
LDB_2_7979192_8059111	2	7979192	8059111	79920	13
LDB_2_8073670_8172492	2	8073670	8172492	98823	27
LDB_2_8174968_8229175	2	8174968	8229175	54208	13
LDB_2_8243463_8343079	2	8243463	8343079	99617	38
LDB_2_8510853_8534133	2	8510853	8534133	23281	10
LDB_2_8679787_8692457	2	8679787	8692457	12671	4
LDB_2_8706603_8806600	2	8706603	8806600	99998	17
LDB_2_8806610_8810325	2	8806610	8810325	3716	7
LDB_2_8817252_8915309	2	8817252	8915309	98058	25
LDB_2_8920358_8928075	2	8920358	8928075	7718	4
LDB_2_8939877_8994700	2	8939877	8994700	54824	14
LDB_2_9023254_9123065	2	9023254	9123065	99812	38
LDB_2_9132789_9154737	2	9132789	9154737	21949	15
LDB_2_9176957_9257204	2	9176957	9257204	80248	15
LDB_2_9288867_9302063	2	9288867	9302063	13197	19
LDB_2_9302094_9353852	2	9302094	9353852	51759	19
LDB_2_9371649_9380006	2	9371649	9380006	8358	9
LDB_2_9391249_9490117	2	9391249	9490117	98869	28
LDB_2_9491461_9586331	2	9491461	9586331	94871	17
LDB_2_9586336_9586391	2	9586336	9586391	56	2
LDB_2_9586872_9643670	2	9586872	9643670	56799	23
LDB_2_9647014_9647035	2	9647014	9647035	22	2
LDB_2_9647616_9651583	2	9647616	9651583	3968	9
LDB_2_9676256_9775981	2	9676256	9775981	99726	13
LDB_2_9776807_9796671	2	9776807	9796671	19865	12
LDB_2_9796722_9896652	2	9796722	9896652	99931	24
LDB_2_9897174_9905891	2	9897174	9905891	8718	3
LDB_2_9905919_9912741	2	9905919	9912741	6823	2
LDB_2_9912794_9915990	2	9912794	9915990	3197	2
LDB_2_9916011_9928660	2	9916011	9928660	12650	3
LDB_2_9928678_9941144	2	9928678	9941144	12467	4
LDB_2_9990067_9990151	2	9990067	9990151	85	3
LDB_2_10025946_10040970	2	10025946	10040970	15025	6
LDB_2_10064346_10140292	2	10064346	10140292	75947	7
LDB_2_10220407_10227581	2	10220407	10227581	7175	6
LDB_2_10266340_10365338	2	10266340	10365338	98999	7
LDB_2_10372650_10455958	2	10372650	10455958	83309	13
LDB_2_10502709_10512053	2	10502709	10512053	9345	12
LDB_2_10613890_10712833	2	10613890	10712833	98944	18
LDB_2_10722817_10722820	2	10722817	10722820	4	2
LDB_2_10722821_10739295	2	10722821	10739295	16475	6
LDB_2_10746221_10843145	2	10746221	10843145	96925	10
LDB_2_10868307_10952878	2	10868307	10952878	84572	10
LDB_2_10952923_11052503	2	10952923	11052503	99581	19
LDB_2_11053104_11053129	2	11053104	11053129	26	3
LDB_2_11111313_11196193	2	11111313	11196193	84881	26
LDB_2_11196220_11215207	2	11196220	11215207	18988	3
LDB_2_11233756_11233877	2	11233756	11233877	122	10
LDB_2_11271211_11366826	2	11271211	11366826	95616	18
LDB_2_11489804_11516242	2	11489804	11516242	26439	13
LDB_2_11563973_11564015	2	11563973	11564015	43	2
LDB_2_11575869_11575887	2	11575869	11575887	19	3
LDB_2_11638035_11638087	2	11638035	11638087	53	3
LDB_2_11668200_11766637	2	11668200	11766637	98438	23
LDB_2_11768380_11768406	2	11768380	11768406	27	2
LDB_2_11797777_11852293	2	11797777	11852293	54517	5
LDB_2_11852301_11905952	2	11852301	11905952	53652	26
LDB_2_11905956_11906718	2	11905956	11906718	763	3
LDB_2_11979788_11998056	2	11979788	11998056	18269	6
LDB_2_12025745_12081395	2	12025745	12081395	55651	24
LDB_2_12104786_12117534	2	12104786	12117534	12749	6
LDB_2_12293829_12303354	2	12293829	12303354	9526	3
LDB_2_12303390_12394203	2	12303390	12394203	90814	5
LDB_2_12404519_12481066	2	12404519	12481066	76548	28
LDB_2_12563668_12658724	2	12563668	12658724	95057	11
LDB_2_12704017_12718320	2	12704017	12718320	14304	5
LDB_2_12720559_12720658	2	12720559	12720658	100	2
LDB_2_12722081_12739012	2	12722081	12739012	16932	9
LDB_2_12762280_12860799	2	12762280	12860799	98520	17
LDB_2_12948395_13002447	2	12948395	13002447	54053	22
LDB_2_13019627_13119078	2	13019627	13119078	99452	13
LDB_2_13122816_13137887	2	13122816	13137887	15072	2
LDB_2_13336756_13393503	2	13336756	13393503	56748	7
LDB_2_13478612_13552212	2	13478612	13552212	73601	13
LDB_2_13646160_13675170	2	13646160	13675170	29011	4
LDB_2_13750053_13750126	2	13750053	13750126	74	4
LDB_2_13922036_13928291	2	13922036	13928291	6256	8
LDB_2_14033803_14113271	2	14033803	14113271	79469	8
LDB_2_14179159_14275137	2	14179159	14275137	95979	40
LDB_2_14287492_14287573	2	14287492	14287573	82	5
LDB_2_14287590_14312912	2	14287590	14312912	25323	6
LDB_2_14331932_14414585	2	14331932	14414585	82654	4
LDB_2_14414960_14502718	2	14414960	14502718	87759	8
LDB_2_14506761_14561578	2	14506761	14561578	54818	11
LDB_2_14600934_14600994	2	14600934	14600994	61	2
LDB_2_14629554_14629623	2	14629554	14629623	70	4
LDB_2_14704576_14715495	2	14704576	14715495	10920	13
LDB_2_14823303_14841365	2	14823303	14841365	18063	6
LDB_2_14902215_14902272	2	14902215	14902272	58	6
LDB_2_14977641_14977664	2	14977641	14977664	24	3
LDB_2_15180576_15180792	2	15180576	15180792	217	7
LDB_2_15187460_15287146	2	15187460	15287146	99687	14
LDB_2_15290609_15290641	2	15290609	15290641	33	3
LDB_2_15290670_15301425	2	15290670	15301425	10756	8
LDB_2_15301461_15301581	2	15301461	15301581	121	2
LDB_2_15301613_15370656	2	15301613	15370656	69044	10
LDB_2_15394227_15394277	2	15394227	15394277	51	2
LDB_2_15426826_15426845	2	15426826	15426845	20	2
LDB_2_15536917_15602656	2	15536917	15602656	65740	15
LDB_2_18392962_18395162	2	18392962	18395162	2201	2
LDB_2_23188814_23194282	2	23188814	23194282	5469	3
LDB_2_24340425_24356936	2	24340425	24356936	16512	2
LDB_2_25983374_26032339	2	25983374	26032339	48966	10
LDB_2_26390965_26395482	2	26390965	26395482	4518	3
LDB_2_26633286_26722407	2	26633286	26722407	89122	8
LDB_2_26751714_26832036	2	26751714	26832036	80323	4
LDB_2_26886371_26973395	2	26886371	26973395	87025	5
LDB_2_27006881_27022500	2	27006881	27022500	15620	2
LDB_2_27197592_27296618	2	27197592	27296618	99027	10
LDB_2_27348386_27348495	2	27348386	27348495	110	5
LDB_2_27422408_27520929	2	27422408	27520929	98522	13
LDB_2_27526914_27626482	2	27526914	27626482	99569	15
LDB_2_27643020_27706169	2	27643020	27706169	63150	9
LDB_2_27952609_27984884	2	27952609	27984884	32276	4
LDB_2_29012853_29025834	2	29012853	29025834	12982	2
LDB_2_29586594_29587482	2	29586594	29587482	889	2
LDB_2_29657584_29748571	2	29657584	29748571	90988	4
LDB_2_29772128_29772220	2	29772128	29772220	93	2
LDB_2_29809061_29879621	2	29809061	29879621	70561	4
LDB_2_30124417_30135856	2	30124417	30135856	11440	8
LDB_2_30250662_30349727	2	30250662	30349727	99066	10
LDB_2_30351838_30352576	2	30351838	30352576	739	2
LDB_2_30876995_30894175	2	30876995	30894175	17181	3
LDB_2_30937557_31035956	2	30937557	31035956	98400	14
LDB_2_32205704_32304106	2	32205704	32304106	98403	4
LDB_2_32346915_32433654	2	32346915	32433654	86740	4
LDB_2_32436998_32463452	2	32436998	32463452	26455	5
LDB_2_32518090_32617403	2	32518090	32617403	99314	8
LDB_2_32697191_32796990	2	32697191	32796990	99800	4
LDB_2_32904473_32905744	2	32904473	32905744	1272	3
LDB_2_32924872_33019628	2	32924872	33019628	94757	8
LDB_2_33024669_33039669	2	33024669	33039669	15001	5
LDB_2_33158961_33257569	2	33158961	33257569	98609	8
LDB_2_33569578_33638479	2	33569578	33638479	68902	5
LDB_2_34164485_34164535	2	34164485	34164535	51	3
LDB_2_34200716_34200787	2	34200716	34200787	72	2
LDB_2_34241388_34319278	2	34241388	34319278	77891	24
LDB_2_34379472_34467740	2	34379472	34467740	88269	13
LDB_2_34467748_34530227	2	34467748	34530227	62480	8
LDB_2_34545389_34642115	2	34545389	34642115	96727	12
LDB_2_34642128_34663342	2	34642128	34663342	21215	6
LDB_2_34765499_34765661	2	34765499	34765661	163	5
LDB_2_34814248_34906376	2	34814248	34906376	92129	23
LDB_2_34918070_34918133	2	34918070	34918133	64	5
LDB_2_35079972_35171374	2	35079972	35171374	91403	12
LDB_2_35201150_35209178	2	35201150	35209178	8029	17
LDB_2_35301758_35400040	2	35301758	35400040	98283	12
LDB_2_35400066_35444520	2	35400066	35444520	44455	5
LDB_2_35462465_35561030	2	35462465	35561030	98566	23
LDB_2_35586933_35619230	2	35586933	35619230	32298	4
LDB_2_35634126_35731459	2	35634126	35731459	97334	7
LDB_2_35813255_35824574	2	35813255	35824574	11320	6
LDB_2_35860415_35956970	2	35860415	35956970	96556	4
LDB_2_35980451_36031938	2	35980451	36031938	51488	4
LDB_2_36300399_36379917	2	36300399	36379917	79519	6
LDB_2_36561370_36561410	2	36561370	36561410	41	3
LDB_2_36739752_36827716	2	36739752	36827716	87965	6
LDB_2_36941517_36945040	2	36941517	36945040	3524	4
LDB_2_36953070_37047041	2	36953070	37047041	93972	6
LDB_2_37079332_37175550	2	37079332	37175550	96219	7
LDB_2_37181010_37181028	2	37181010	37181028	19	2
LDB_2_37181051_37281046	2	37181051	37281046	99996	4
LDB_2_37336969_37434570	2	37336969	37434570	97602	10
LDB_2_37441958_37442731	2	37441958	37442731	774	4
LDB_2_37508941_37589241	2	37508941	37589241	80301	7
LDB_2_37609401_37630893	2	37609401	37630893	21493	4
LDB_2_37703075_37800530	2	37703075	37800530	97456	7
LDB_2_37806835_37887040	2	37806835	37887040	80206	9
LDB_2_37909495_38001428	2	37909495	38001428	91934	14
LDB_2_38031221_38039418	2	38031221	38039418	8198	5
LDB_2_38071481_38168458	2	38071481	38168458	96978	12
LDB_2_38228167_38281805	2	38228167	38281805	53639	7
LDB_2_38345856_38444604	2	38345856	38444604	98749	6
LDB_2_38599858_38641386	2	38599858	38641386	41529	4
LDB_2_38774355_38843686	2	38774355	38843686	69332	12
LDB_2_38906211_38990603	2	38906211	38990603	84393	4
LDB_2_39014393_39054013	2	39014393	39054013	39621	8
LDB_2_39210983_39299266	2	39210983	39299266	88284	5
LDB_2_39315300_39352890	2	39315300	39352890	37591	4
LDB_2_39503535_39571192	2	39503535	39571192	67658	6
LDB_2_39578609_39675460	2	39578609	39675460	96852	12
LDB_2_39722733_39723236	2	39722733	39723236	504	8
LDB_2_39923058_40019470	2	39923058	40019470	96413	5
LDB_2_40164478_40164588	2	40164478	40164588	111	6
LDB_2_40196835_40292837	2	40196835	40292837	96003	5
LDB_2_40299728_40312846	2	40299728	40312846	13119	7
LDB_2_40327924_40414232	2	40327924	40414232	86309	11
LDB_2_40604242_40604243	2	40604242	40604243	2	2
LDB_2_40614711_40712891	2	40614711	40712891	98181	6
LDB_2_40720208_40722618	2	40720208	40722618	2411	4
LDB_2_40730784_40829556	2	40730784	40829556	98773	13
LDB_2_40941818_41024837	2	40941818	41024837	83020	10
LDB_2_41474826_41483673	2	41474826	41483673	8848	8
LDB_2_41485039_41583970	2	41485039	41583970	98932	11
LDB_2_41612492_41686647	2	41612492	41686647	74156	22
LDB_2_41688828_41788343	2	41688828	41788343	99516	37
LDB_2_41800629_41896357	2	41800629	41896357	95729	15
LDB_2_41917097_41931129	2	41917097	41931129	14033	3
LDB_2_41952510_42006565	2	41952510	42006565	54056	7
LDB_2_42053966_42125883	2	42053966	42125883	71918	6
LDB_2_42125890_42204732	2	42125890	42204732	78843	13
LDB_2_42239373_42239403	2	42239373	42239403	31	3
LDB_2_42315619_42380064	2	42315619	42380064	64446	12
LDB_2_42380076_42380236	2	42380076	42380236	161	5
LDB_2_42392140_42469310	2	42392140	42469310	77171	39
LDB_2_42517355_42616176	2	42517355	42616176	98822	23
LDB_2_42625256_42655699	2	42625256	42655699	30444	10
LDB_2_42655772_42754007	2	42655772	42754007	98236	35
LDB_2_42774618_42807502	2	42774618	42807502	32885	21
LDB_2_42808567_42808597	2	42808567	42808597	31	2
LDB_2_42844310_42856800	2	42844310	42856800	12491	4
LDB_2_42871995_42971211	2	42871995	42971211	99217	38
LDB_2_42973383_43013195	2	42973383	43013195	39813	32
LDB_2_43016480_43115017	2	43016480	43115017	98538	16
LDB_2_43136492_43146763	2	43136492	43146763	10272	2
LDB_2_43168579_43265771	2	43168579	43265771	97193	29
LDB_2_43288374_43383416	2	43288374	43383416	95043	8
LDB_2_43398728_43416445	2	43398728	43416445	17718	4
LDB_2_43433472_43532824	2	43433472	43532824	99353	20
LDB_2_43533814_43608400	2	43533814	43608400	74587	16
LDB_2_43610273_43709657	2	43610273	43709657	99385	17
LDB_2_43729682_43790810	2	43729682	43790810	61129	9
LDB_2_43798575_43891306	2	43798575	43891306	92732	10
LDB_2_43891379_43893639	2	43891379	43893639	2261	3
LDB_2_43933974_44005344	2	43933974	44005344	71371	28
LDB_2_44005347_44036105	2	44005347	44036105	30759	15
LDB_2_44070993_44074317	2	44070993	44074317	3325	2
LDB_2_44074321_44174164	2	44074321	44174164	99844	28
LDB_2_44205349_44205406	2	44205349	44205406	58	3
LDB_2_44265635_44285172	2	44265635	44285172	19538	15
LDB_2_44321545_44354455	2	44321545	44354455	32911	7
LDB_2_44460270_44461839	2	44460270	44461839	1570	3
LDB_2_44492692_44492801	2	44492692	44492801	110	3
LDB_2_44494305_44518963	2	44494305	44518963	24659	9
LDB_2_44522991_44620385	2	44522991	44620385	97395	7
LDB_2_44759872_44779035	2	44759872	44779035	19164	9
LDB_2_44863800_44874413	2	44863800	44874413	10614	10
LDB_2_45176434_45187359	2	45176434	45187359	10926	14
LDB_2_45257712_45302388	2	45257712	45302388	44677	6
LDB_2_45335320_45335369	2	45335320	45335369	50	6
LDB_2_45366539_45461040	2	45366539	45461040	94502	16
LDB_2_45510829_45510859	2	45510829	45510859	31	3
LDB_2_45553093_45553234	2	45553093	45553234	142	5
LDB_2_45564632_45613489	2	45564632	45613489	48858	10
LDB_2_45657784_45754499	2	45657784	45754499	96716	22
LDB_2_45780891_45781291	2	45780891	45781291	401	3
LDB_2_45805083_45812077	2	45805083	45812077	6995	5
LDB_2_45873306_45873379	2	45873306	45873379	74	3
LDB_2_45900960_45940601	2	45900960	45940601	39642	7
LDB_2_45990475_46082956	2	45990475	46082956	92482	12
LDB_2_46082964_46182400	2	46082964	46182400	99437	25
LDB_2_46182406_46204384	2	46182406	46204384	21979	8
LDB_2_46243445_46288439	2	46243445	46288439	44995	5
LDB_2_46387366_46486623	2	46387366	46486623	99258	13
LDB_2_46504565_46562663	2	46504565	46562663	58099	16
LDB_2_46851477_46949664	2	46851477	46949664	98188	5
LDB_2_46971511_47051525	2	46971511	47051525	80015	57
LDB_2_47144803_47144837	2	47144803	47144837	35	3
LDB_2_47182226_47267228	2	47182226	47267228	85003	4
LDB_2_47267315_47293652	2	47267315	47293652	26338	4
LDB_2_47294252_47314350	2	47294252	47314350	20099	3
LDB_2_47356558_47454376	2	47356558	47454376	97819	7
LDB_2_47524999_47529883	2	47524999	47529883	4885	4
LDB_2_47534438_47634245	2	47534438	47634245	99808	28
LDB_2_47639315_47680900	2	47639315	47680900	41586	7
LDB_2_47692400_47790307	2	47692400	47790307	97908	12
LDB_2_47853378_47853972	2	47853378	47853972	595	3
LDB_2_47943693_48039842	2	47943693	48039842	96150	10
LDB_2_48039851_48039868	2	48039851	48039868	18	2
LDB_2_48062306_48062352	2	48062306	48062352	47	2
LDB_2_48102327_48102341	2	48102327	48102341	15	2
LDB_2_48147893_48147900	2	48147893	48147900	8	2
LDB_2_48185680_48276813	2	48185680	48276813	91134	5
LDB_2_48286454_48286476	2	48286454	48286476	23	3
LDB_2_48297313_48297319	2	48297313	48297319	7	2
LDB_2_48297320_48388911	2	48297320	48388911	91592	8
LDB_2_48409230_48467077	2	48409230	48467077	57848	6
LDB_2_48531261_48623937	2	48531261	48623937	92677	14
LDB_2_48636378_48709379	2	48636378	48709379	73002	8
LDB_2_48715373_48715408	2	48715373	48715408	36	2
LDB_2_48726296_48726357	2	48726296	48726357	62	2
LDB_2_48741524_48741538	2	48741524	48741538	15	2
LDB_2_48741568_48787561	2	48741568	48787561	45994	6
LDB_2_48821067_48910877	2	48821067	48910877	89811	10
LDB_2_48910908_48931427	2	48910908	48931427	20520	7
LDB_2_48982410_49002488	2	48982410	49002488	20079	13
LDB_2_49378746_49475806	2	49378746	49475806	97061	29
LDB_2_49507938_49507953	2	49507938	49507953	16	2
LDB_2_49518700_49518834	2	49518700	49518834	135	6
LDB_2_49524506_49624449	2	49524506	49624449	99944	12
LDB_2_49624963_49645224	2	49624963	49645224	20262	8
LDB_2_49675687_49764516	2	49675687	49764516	88830	11
LDB_2_49764616_49835616	2	49764616	49835616	71001	8
LDB_2_49835638_49907312	2	49835638	49907312	71675	7
LDB_2_49964858_49986718	2	49964858	49986718	21861	4
LDB_2_50060261_50160168	2	50060261	50160168	99908	4
LDB_2_50162279_50188736	2	50162279	50188736	26458	7
LDB_2_50205593_50205666	2	50205593	50205666	74	2
LDB_2_50242535_50341963	2	50242535	50341963	99429	18
LDB_2_50341976_50390958	2	50341976	50390958	48983	13
LDB_2_50421205_50498878	2	50421205	50498878	77674	17
LDB_2_50498956_50591566	2	50498956	50591566	92611	13
LDB_2_50707463_50783729	2	50707463	50783729	76267	7
LDB_2_50848196_50934888	2	50848196	50934888	86693	5
LDB_2_51003793_51044820	2	51003793	51044820	41028	6
LDB_2_51112650_51154829	2	51112650	51154829	42180	4
LDB_2_51403385_51429037	2	51403385	51429037	25653	5
LDB_3_164924_164959	3	164924	164959	36	2
LDB_3_170532_178419	3	170532	178419	7888	2
LDB_3_185582_185594	3	185582	185594	13	3
LDB_3_206707_230630	3	206707	230630	23924	11
LDB_3_244064_317062	3	244064	317062	72999	6
LDB_3_321233_321292	3	321233	321292	60	2
LDB_3_336104_353364	3	336104	353364	17261	7
LDB_3_546543_546632	3	546543	546632	90	2
LDB_3_567698_572042	3	567698	572042	4345	7
LDB_3_592600_592694	3	592600	592694	95	3
LDB_3_635329_635400	3	635329	635400	72	11
LDB_3_691688_691866	3	691688	691866	179	17
LDB_3_702782_739094	3	702782	739094	36313	16
LDB_3_747764_750178	3	747764	750178	2415	6
LDB_3_794956_795050	3	794956	795050	95	2
LDB_3_838582_921627	3	838582	921627	83046	27
LDB_3_949581_966683	3	949581	966683	17103	10
LDB_3_997433_1077230	3	997433	1077230	79798	5
LDB_3_1077238_1079833	3	1077238	1079833	2596	8
LDB_3_1209119_1217556	3	1209119	1217556	8438	5
LDB_3_1217622_1252664	3	1217622	1252664	35043	6
LDB_3_1279645_1374892	3	1279645	1374892	95248	24
LDB_3_1374930_1406795	3	1374930	1406795	31866	18
LDB_3_1427630_1441844	3	1427630	1441844	14215	10
LDB_3_1537602_1537675	3	1537602	1537675	74	4
LDB_3_1583703_1597162	3	1583703	1597162	13460	4
LDB_3_1671384_1736765	3	1671384	1736765	65382	14
LDB_3_1750542_1759289	3	1750542	1759289	8748	7
LDB_3_1761153_1849974	3	1761153	1849974	88822	9
LDB_3_1853660_1853758	3	1853660	1853758	99	2
LDB_3_1877209_1931031	3	1877209	1931031	53823	16
LDB_3_1947565_1989048	3	1947565	1989048	41484	5
LDB_3_1989115_1989165	3	1989115	1989165	51	3
LDB_3_2047631_2047719	3	2047631	2047719	89	4
LDB_3_2056184_2058442	3	2056184	2058442	2259	14
LDB_3_2058491_2086903	3	2058491	2086903	28413	3
LDB_3_2086954_2087022	3	2086954	2087022	69	4
LDB_3_2151432_2176774	3	2151432	2176774	25343	10
LDB_3_2181714_2181800	3	2181714	2181800	87	3
LDB_3_2181833_2189832	3	2181833	2189832	8000	12
LDB_3_2189855_2189896	3	2189855	2189896	42	3
LDB_3_2193956_2210917	3	2193956	2210917	16962	3
LDB_3_2215426_2215921	3	2215426	2215921	496	17
LDB_3_2217795_2232872	3	2217795	2232872	15078	7
LDB_3_2278460_2308688	3	2278460	2308688	30229	19
LDB_3_2308726_2313123	3	2308726	2313123	4398	8
LDB_3_2313183_2355437	3	2313183	2355437	42255	8
LDB_3_2424889_2425009	3	2424889	2425009	121	9
LDB_3_2453317_2456915	3	2453317	2456915	3599	6
LDB_3_2456934_2459807	3	2456934	2459807	2874	8
LDB_3_2485867_2485963	3	2485867	2485963	97	6
LDB_3_2485967_2580335	3	2485967	2580335	94369	23
LDB_3_2598206_2598288	3	2598206	2598288	83	2
LDB_3_2748853_2840490	3	2748853	2840490	91638	14
LDB_3_2965922_2965937	3	2965922	2965937	16	3
LDB_3_2965954_2967481	3	2965954	2967481	1528	2
LDB_3_2967483_2985316	3	2967483	2985316	17834	10
LDB_3_2986685_3037661	3	2986685	3037661	50977	24
LDB_3_3037675_3053790	3	3037675	3053790	16116	5
LDB_3_3053803_3053839	3	3053803	3053839	37	3
LDB_3_3085829_3085859	3	3085829	3085859	31	2
LDB_3_3101926_3102092	3	3101926	3102092	167	7
LDB_3_3164721_3164784	3	3164721	3164784	64	2
LDB_3_3229318_3229428	3	3229318	3229428	111	4
LDB_3_3298551_3334359	3	3298551	3334359	35809	14
LDB_3_3334379_3431291	3	3334379	3431291	96913	36
LDB_3_3454652_3497297	3	3454652	3497297	42646	6
LDB_3_3497378_3497385	3	3497378	3497385	8	2
LDB_3_3497393_3552228	3	3497393	3552228	54836	12
LDB_3_3552315_3562275	3	3552315	3562275	9961	6
LDB_3_3586257_3603056	3	3586257	3603056	16800	9
LDB_3_3603082_3659645	3	3603082	3659645	56564	25
LDB_3_3675527_3687670	3	3675527	3687670	12144	12
LDB_3_3789926_3828637	3	3789926	3828637	38712	7
LDB_3_3832325_3854063	3	3832325	3854063	21739	6
LDB_3_3875167_3875233	3	3875167	3875233	67	5
LDB_3_3889506_3889678	3	3889506	3889678	173	7
LDB_3_3907646_3907697	3	3907646	3907697	52	2
LDB_3_3917435_3917528	3	3917435	3917528	94	5
LDB_3_3960047_3960153	3	3960047	3960153	107	10
LDB_3_3970630_4010044	3	3970630	4010044	39415	10
LDB_3_4455924_4455979	3	4455924	4455979	56	3
LDB_3_4455983_4466151	3	4455983	4466151	10169	9
LDB_3_4466250_4468196	3	4466250	4468196	1947	3
LDB_3_4481525_4482382	3	4481525	4482382	858	2
LDB_3_4482435_4484588	3	4482435	4484588	2154	5
LDB_3_4484646_4484647	3	4484646	4484647	2	2
LDB_3_4487138_4487145	3	4487138	4487145	8	2
LDB_3_4506256_4506378	3	4506256	4506378	123	6
LDB_3_4506407_4527710	3	4506407	4527710	21304	5
LDB_3_4545481_4545549	3	4545481	4545549	69	7
LDB_3_4545561_4579110	3	4545561	4579110	33550	21
LDB_3_4579114_4591693	3	4579114	4591693	12580	5
LDB_3_4591748_4591758	3	4591748	4591758	11	2
LDB_3_4602665_4602833	3	4602665	4602833	169	3
LDB_3_4609766_4610767	3	4609766	4610767	1002	6
LDB_3_4681074_4718131	3	4681074	4718131	37058	5
LDB_3_4721550_4721587	3	4721550	4721587	38	4
LDB_3_4741842_4742033	3	4741842	4742033	192	9
LDB_3_4817643_4817738	3	4817643	4817738	96	2
LDB_3_4821243_4891309	3	4821243	4891309	70067	11
LDB_3_4900492_4903292	3	4900492	4903292	2801	2
LDB_3_4903317_4966601	3	4903317	4966601	63285	39
LDB_3_4976272_4976461	3	4976272	4976461	190	6
LDB_3_5020394_5027235	3	5020394	5027235	6842	15
LDB_3_5072329_5072421	3	5072329	5072421	93	5
LDB_3_5072442_5106459	3	5072442	5106459	34018	10
LDB_3_5106501_5129092	3	5106501	5129092	22592	13
LDB_3_5129121_5129273	3	5129121	5129273	153	14
LDB_3_5144397_5144406	3	5144397	5144406	10	2
LDB_3_5152028_5157878	3	5152028	5157878	5851	11
LDB_3_5157899_5182363	3	5157899	5182363	24465	7
LDB_3_5182394_5182405	3	5182394	5182405	12	3
LDB_3_5195093_5195094	3	5195093	5195094	2	2
LDB_3_5195106_5195126	3	5195106	5195126	21	2
LDB_3_5195170_5197214	3	5195170	5197214	2045	12
LDB_3_5197252_5252928	3	5197252	5252928	55677	5
LDB_3_5252940_5297115	3	5252940	5297115	44176	6
LDB_3_5297117_5297152	3	5297117	5297152	36	3
LDB_3_5297201_5309304	3	5297201	5309304	12104	2
LDB_3_5313029_5317050	3	5313029	5317050	4022	3
LDB_3_5317755_5317783	3	5317755	5317783	29	3
LDB_3_5317821_5317907	3	5317821	5317907	87	8
LDB_3_5354066_5354188	3	5354066	5354188	123	8
LDB_3_5375665_5375723	3	5375665	5375723	59	2
LDB_3_5375764_5377911	3	5375764	5377911	2148	6
LDB_3_5377956_5440458	3	5377956	5440458	62503	21
LDB_3_5440461_5455135	3	5440461	5455135	14675	6
LDB_3_5455217_5455273	3	5455217	5455273	57	2
LDB_3_5460897_5462809	3	5460897	5462809	1913	4
LDB_3_5486669_5486754	3	5486669	5486754	86	3
LDB_3_5511868_5530681	3	5511868	5530681	18814	5
LDB_3_5539029_5539035	3	5539029	5539035	7	2
LDB_3_5622201_5709694	3	5622201	5709694	87494	5
LDB_3_5729037_5729119	3	5729037	5729119	83	4
LDB_3_5731198_5740312	3	5731198	5740312	9115	13
LDB_3_5793366_5796468	3	5793366	5796468	3103	5
LDB_3_5813410_5813583	3	5813410	5813583	174	4
LDB_3_5840155_5840272	3	5840155	5840272	118	6
LDB_3_5840301_5840336	3	5840301	5840336	36	3
LDB_3_5857271_5871586	3	5857271	5871586	14316	8
LDB_3_5871624_5871643	3	5871624	5871643	20	3
LDB_3_5871705_5893627	3	5871705	5893627	21923	3
LDB_3_5893641_5893679	3	5893641	5893679	39	3
LDB_3_5893687_5924582	3	5893687	5924582	30896	15
LDB_3_5948008_5948179	3	5948008	5948179	172	10
LDB_3_6035417_6040511	3	6035417	6040511	5095	9
LDB_3_6055099_6145256	3	6055099	6145256	90158	9
LDB_3_6157805_6157892	3	6157805	6157892	88	6
LDB_3_6178177_6178260	3	6178177	6178260	84	5
LDB_3_6201763_6201803	3	6201763	6201803	41	2
LDB_3_6214479_6304058	3	6214479	6304058	89580	15
LDB_3_6304065_6330942	3	6304065	6330942	26878	6
LDB_3_6432147_6481421	3	6432147	6481421	49275	10
LDB_3_6549846_6549852	3	6549846	6549852	7	3
LDB_3_6549862_6549885	3	6549862	6549885	24	3
LDB_3_6596510_6596564	3	6596510	6596564	55	4
LDB_3_6631144_6665447	3	6631144	6665447	34304	11
LDB_3_6665490_6665593	3	6665490	6665593	104	9
LDB_3_6718911_6718972	3	6718911	6718972	62	2
LDB_3_6784079_6825377	3	6784079	6825377	41299	7
LDB_3_6825407_6901041	3	6825407	6901041	75635	12
LDB_3_6901100_6939975	3	6901100	6939975	38876	12
LDB_3_7605530_7609284	3	7605530	7609284	3755	2
LDB_3_7609311_7618850	3	7609311	7618850	9540	3
LDB_3_7727975_7728074	3	7727975	7728074	100	6
LDB_3_7953820_7953867	3	7953820	7953867	48	3
LDB_3_7969891_8003327	3	7969891	8003327	33437	7
LDB_3_8170728_8172132	3	8170728	8172132	1405	5
LDB_3_8205277_8205345	3	8205277	8205345	69	3
LDB_3_8332283_8332311	3	8332283	8332311	29	3
LDB_3_8491184_8587187	3	8491184	8587187	96004	19
LDB_3_8647229_8647349	3	8647229	8647349	121	9
LDB_3_8715170_8715212	3	8715170	8715212	43	5
LDB_3_8841408_8841460	3	8841408	8841460	53	3
LDB_3_8982780_9059871	3	8982780	9059871	77092	8
LDB_3_9613514_9666422	3	9613514	9666422	52909	10
LDB_3_9857293_9936812	3	9857293	9936812	79520	10
LDB_3_10001186_10014176	3	10001186	10014176	12991	3
LDB_3_10123682_10123820	3	10123682	10123820	139	6
LDB_3_10212792_10310251	3	10212792	10310251	97460	10
LDB_3_10333606_10333714	3	10333606	10333714	109	3
LDB_3_10408821_10408937	3	10408821	10408937	117	3
LDB_3_10542728_10633256	3	10542728	10633256	90529	4
LDB_3_10871602_10871660	3	10871602	10871660	59	2
LDB_3_10950565_11027260	3	10950565	11027260	76696	4
LDB_3_11048499_11146990	3	11048499	11146990	98492	12
LDB_3_11885057_11885070	3	11885057	11885070	14	2
LDB_3_13724851_13724918	3	13724851	13724918	68	2
LDB_3_14300379_14400184	3	14300379	14400184	99806	6
LDB_3_14816221_14875215	3	14816221	14875215	58995	5
LDB_3_15394210_15488899	3	15394210	15488899	94690	16
LDB_3_16045351_16121628	3	16045351	16121628	76278	5
LDB_3_16178139_16178170	3	16178139	16178170	32	3
LDB_3_16281243_16281259	3	16281243	16281259	17	2
LDB_3_16317932_16413491	3	16317932	16413491	95560	7
LDB_3_16453717_16520496	3	16453717	16520496	66780	7
LDB_3_16559768_16654709	3	16559768	16654709	94942	8
LDB_3_16709770_16709834	3	16709770	16709834	65	3
LDB_3_16889217_16964109	3	16889217	16964109	74893	6
LDB_3_17135163_17225983	3	17135163	17225983	90821	21
LDB_3_17359360_17450188	3	17359360	17450188	90829	10
LDB_3_17496797_17516312	3	17496797	17516312	19516	7
LDB_3_17677196_17739000	3	17677196	17739000	61805	7
LDB_3_17760100_17855204	3	17760100	17855204	95105	14
LDB_3_17861323_17896629	3	17861323	17896629	35307	6
LDB_3_18007859_18007888	3	18007859	18007888	30	3
LDB_3_18077185_18171607	3	18077185	18171607	94423	15
LDB_3_18235642_18279047	3	18235642	18279047	43406	12
LDB_3_18450797_18450842	3	18450797	18450842	46	2
LDB_3_18512425_18512439	3	18512425	18512439	15	2
LDB_3_18712052_18712063	3	18712052	18712063	12	2
LDB_3_18712070_18712093	3	18712070	18712093	24	2
LDB_3_18796589_18889221	3	18796589	18889221	92633	23
LDB_3_18889283_18889289	3	18889283	18889289	7	2
LDB_3_18985265_19033723	3	18985265	19033723	48459	4
LDB_3_19212169_19227113	3	19212169	19227113	14945	7
LDB_3_19321985_19419396	3	19321985	19419396	97412	9
LDB_3_19523058_19523087	3	19523058	19523087	30	2
LDB_3_19551980_19649307	3	19551980	19649307	97328	6
LDB_3_19664386_19761788	3	19664386	19761788	97403	10
LDB_3_20016600_20016622	3	20016600	20016622	23	2
LDB_3_20027659_20123769	3	20027659	20123769	96111	15
LDB_3_20144014_20227877	3	20144014	20227877	83864	8
LDB_3_20280908_20373856	3	20280908	20373856	92949	7
LDB_3_20492509_20591905	3	20492509	20591905	99397	25
LDB_3_20704448_20770169	3	20704448	20770169	65722	4
LDB_3_20849571_20876781	3	20849571	20876781	27211	4
LDB_3_20962319_20962407	3	20962319	20962407	89	3
LDB_3_21112078_21207264	3	21112078	21207264	95187	4
LDB_3_21347065_21347099	3	21347065	21347099	35	2
LDB_3_21477882_21499049	3	21477882	21499049	21168	3
LDB_3_21560251_21560262	3	21560251	21560262	12	2
LDB_3_21933941_21960960	3	21933941	21960960	27020	3
LDB_3_21960988_22050794	3	21960988	22050794	89807	18
LDB_3_22189671_22241044	3	22189671	22241044	51374	5
LDB_3_22295981_22371830	3	22295981	22371830	75850	4
LDB_3_22491681_22495609	3	22491681	22495609	3929	2
LDB_3_22600009_22693625	3	22600009	22693625	93617	9
LDB_3_22757767_22836785	3	22757767	22836785	79019	7
LDB_3_23189334_23273874	3	23189334	23273874	84541	11
LDB_3_23636106_23736088	3	23636106	23736088	99983	8
LDB_3_23737854_23800309	3	23737854	23800309	62456	7
LDB_3_24210952_24303212	3	24210952	24303212	92261	8
LDB_3_24482797_24574840	3	24482797	24574840	92044	12
LDB_3_24623414_24623462	3	24623414	24623462	49	4
LDB_3_24781258_24826154	3	24781258	24826154	44897	11
LDB_3_24963407_24975325	3	24963407	24975325	11919	6
LDB_3_24981950_25079557	3	24981950	25079557	97608	12
LDB_3_25157184_25157275	3	25157184	25157275	92	4
LDB_3_25274090_25274179	3	25274090	25274179	90	2
LDB_3_25313294_25408129	3	25313294	25408129	94836	8
LDB_3_25671761_25733828	3	25671761	25733828	62068	13
LDB_3_25862729_25864273	3	25862729	25864273	1545	5
LDB_3_26079574_26123065	3	26079574	26123065	43492	6
LDB_3_26323836_26323882	3	26323836	26323882	47	2
LDB_3_26338370_26433786	3	26338370	26433786	95417	5
LDB_3_26737781_26772143	3	26737781	26772143	34363	5
LDB_3_27094190_27176235	3	27094190	27176235	82046	9
LDB_3_27230906_27313672	3	27230906	27313672	82767	15
LDB_3_27355156_27383515	3	27355156	27383515	28360	3
LDB_3_27462145_27528005	3	27462145	27528005	65861	7
LDB_3_27556165_27556193	3	27556165	27556193	29	2
LDB_3_27582438_27682209	3	27582438	27682209	99772	14
LDB_3_27689513_27689544	3	27689513	27689544	32	2
LDB_3_27830914_27911018	3	27830914	27911018	80105	8
LDB_3_27967713_27967791	3	27967713	27967791	79	8
LDB_3_28148684_28187536	3	28148684	28187536	38853	11
LDB_3_28302670_28315373	3	28302670	28315373	12704	12
LDB_3_28315382_28414908	3	28315382	28414908	99527	4
LDB_3_28448734_28525227	3	28448734	28525227	76494	10
LDB_3_28571850_28671844	3	28571850	28671844	99995	22
LDB_3_28671856_28678555	3	28671856	28678555	6700	10
LDB_3_28699991_28794283	3	28699991	28794283	94293	11
LDB_3_28837099_28925099	3	28837099	28925099	88001	18
LDB_3_28962185_29060976	3	28962185	29060976	98792	9
LDB_3_29129594_29191357	3	29129594	29191357	61764	12
LDB_3_29375154_29406873	3	29375154	29406873	31720	10
LDB_3_29588552_29588563	3	29588552	29588563	12	3
LDB_3_29588574_29619929	3	29588574	29619929	31356	8
LDB_3_29628708_29628783	3	29628708	29628783	76	3
LDB_3_29819324_29904745	3	29819324	29904745	85422	13
LDB_3_29904758_30003981	3	29904758	30003981	99224	14
LDB_3_30042923_30102846	3	30042923	30102846	59924	20
LDB_3_30290399_30364128	3	30290399	30364128	73730	7
LDB_3_30364146_30373586	3	30364146	30373586	9441	4
LDB_3_30422075_30504279	3	30422075	30504279	82205	16
LDB_3_30529037_30565010	3	30529037	30565010	35974	5
LDB_3_30565025_30565047	3	30565025	30565047	23	2
LDB_3_30580391_30660806	3	30580391	30660806	80416	9
LDB_3_30712976_30720077	3	30712976	30720077	7102	5
LDB_3_30758899_30809885	3	30758899	30809885	50987	8
LDB_3_30816595_30914995	3	30816595	30914995	98401	12
LDB_3_30955790_30969290	3	30955790	30969290	13501	3
LDB_3_31071894_31077299	3	31071894	31077299	5406	7
LDB_3_31136061_31136087	3	31136061	31136087	27	2
LDB_3_31158393_31240472	3	31158393	31240472	82080	12
LDB_3_31274586_31336944	3	31274586	31336944	62359	6
LDB_3_31413651_31504818	3	31413651	31504818	91168	8
LDB_3_31578486_31578525	3	31578486	31578525	40	3
LDB_3_31578566_31580998	3	31578566	31580998	2433	3
LDB_3_31711406_31768387	3	31711406	31768387	56982	15
LDB_3_31775414_31785096	3	31775414	31785096	9683	8
LDB_3_31831618_31901531	3	31831618	31901531	69914	7
LDB_3_31901551_31901559	3	31901551	31901559	9	2
LDB_3_31936228_32022121	3	31936228	32022121	85894	7
LDB_3_32091711_32135786	3	32091711	32135786	44076	7
LDB_3_32239171_32330668	3	32239171	32330668	91498	12
LDB_3_32377748_32449298	3	32377748	32449298	71551	15
LDB_3_32553932_32576791	3	32553932	32576791	22860	14
LDB_3_32620322_32718965	3	32620322	32718965	98644	10
LDB_3_32720668_32730321	3	32720668	32730321	9654	4
LDB_3_32845250_32871460	3	32845250	32871460	26211	7
LDB_3_32910328_33010067	3	32910328	33010067	99740	16
LDB_3_33057234_33057251	3	33057234	33057251	18	3
LDB_3_33057264_33146729	3	33057264	33146729	89466	5
LDB_3_33175893_33256800	3	33175893	33256800	80908	10
LDB_3_33403585_33403655	3	33403585	33403655	71	3
LDB_3_34024620_34024635	3	34024620	34024635	16	3
LDB_3_34039198_34118959	3	34039198	34118959	79762	8
LDB_3_34187595_34187745	3	34187595	34187745	151	8
LDB_3_34367600_34376457	3	34367600	34376457	8858	4
LDB_3_34597764_34597777	3	34597764	34597777	14	2
LDB_3_34686340_34686430	3	34686340	34686430	91	2
LDB_3_34742411_34812071	3	34742411	34812071	69661	6
LDB_3_34848965_34848991	3	34848965	34848991	27	3
LDB_3_34867963_34867995	3	34867963	34867995	33	2
LDB_3_34978611_35073077	3	34978611	35073077	94467	14
LDB_3_35143748_35204441	3	35143748	35204441	60694	34
LDB_3_35204447_35299753	3	35204447	35299753	95307	9
LDB_3_35299761_35345736	3	35299761	35345736	45976	9
LDB_3_35345809_35349236	3	35345809	35349236	3428	14
LDB_3_35361647_35460595	3	35361647	35460595	98949	15
LDB_3_35463246_35474886	3	35463246	35474886	11641	3
LDB_3_35546465_35546539	3	35546465	35546539	75	4
LDB_3_35552535_35564954	3	35552535	35564954	12420	8
LDB_3_35639144_35650298	3	35639144	35650298	11155	12
LDB_3_35710735_35733456	3	35710735	35733456	22722	8
LDB_3_35780766_35880506	3	35780766	35880506	99741	14
LDB_3_35882688_35882720	3	35882688	35882720	33	3
LDB_3_35913867_35996065	3	35913867	35996065	82199	5
LDB_3_36009450_36009638	3	36009450	36009638	189	6
LDB_3_36037328_36042172	3	36037328	36042172	4845	12
LDB_3_36042207_36141513	3	36042207	36141513	99307	15
LDB_3_36200379_36201359	3	36200379	36201359	981	2
LDB_3_36235101_36331551	3	36235101	36331551	96451	25
LDB_3_36331591_36337985	3	36331591	36337985	6395	13
LDB_3_36384790_36384935	3	36384790	36384935	146	10
LDB_3_36384954_36417707	3	36384954	36417707	32754	11
LDB_3_36421652_36421719	3	36421652	36421719	68	2
LDB_3_36434840_36435021	3	36434840	36435021	182	7
LDB_3_36467997_36468052	3	36467997	36468052	56	3
LDB_3_36521690_36529976	3	36521690	36529976	8287	2
LDB_3_36569208_36569250	3	36569208	36569250	43	3
LDB_3_36569286_36604360	3	36569286	36604360	35075	6
LDB_3_36634361_36688381	3	36634361	36688381	54021	8
LDB_3_36714581_36725245	3	36714581	36725245	10665	5
LDB_3_36728366_36816027	3	36728366	36816027	87662	5
LDB_3_36816043_36864833	3	36816043	36864833	48791	10
LDB_3_36881806_36881845	3	36881806	36881845	40	2
LDB_3_36899295_36988153	3	36899295	36988153	88859	22
LDB_3_37024877_37024889	3	37024877	37024889	13	2
LDB_3_37047457_37109965	3	37047457	37109965	62509	11
LDB_3_37109969_37115329	3	37109969	37115329	5361	30
LDB_3_37129467_37227689	3	37129467	37227689	98223	11
LDB_3_37232800_37232833	3	37232800	37232833	34	3
LDB_3_37267825_37366286	3	37267825	37366286	98462	8
LDB_3_37366290_37366406	3	37366290	37366406	117	5
LDB_3_37366411_37369787	3	37366411	37369787	3377	3
LDB_3_37416709_37416818	3	37416709	37416818	110	4
LDB_3_37476101_37557555	3	37476101	37557555	81455	38
LDB_3_37562560_37598039	3	37562560	37598039	35480	8
LDB_3_37654429_37746233	3	37654429	37746233	91805	11
LDB_3_37783493_37786197	3	37783493	37786197	2705	3
LDB_3_37819388_37825011	3	37819388	37825011	5624	4
LDB_3_37827399_37887818	3	37827399	37887818	60420	10
LDB_3_37965016_38007403	3	37965016	38007403	42388	21
LDB_3_38033795_38036879	3	38033795	38036879	3085	11
LDB_3_38036906_38097067	3	38036906	38097067	60162	11
LDB_3_38106115_38117485	3	38106115	38117485	11371	7
LDB_3_38140978_38231602	3	38140978	38231602	90625	11
LDB_3_38244979_38245040	3	38244979	38245040	62	2
LDB_3_38265117_38265135	3	38265117	38265135	19	2
LDB_3_38324960_38415575	3	38324960	38415575	90616	6
LDB_3_38415618_38429431	3	38415618	38429431	13814	5
LDB_3_38469667_38469975	3	38469667	38469975	309	6
LDB_3_38469994_38508785	3	38469994	38508785	38792	6
LDB_3_38689365_38718710	3	38689365	38718710	29346	8
LDB_3_38821800_38862467	3	38821800	38862467	40668	8
LDB_3_38991542_38991617	3	38991542	38991617	76	4
LDB_3_39350062_39381162	3	39350062	39381162	31101	19
LDB_3_39478842_39484916	3	39478842	39484916	6075	3
LDB_3_39542270_39559139	3	39542270	39559139	16870	8
LDB_3_39562613_39657172	3	39562613	39657172	94560	12
LDB_3_39860174_39945298	3	39860174	39945298	85125	14
LDB_3_39998620_40052612	3	39998620	40052612	53993	11
LDB_3_40057766_40155632	3	40057766	40155632	97867	21
LDB_3_40197079_40197155	3	40197079	40197155	77	3
LDB_3_40204884_40234186	3	40204884	40234186	29303	9
LDB_3_40234219_40308815	3	40234219	40308815	74597	9
LDB_3_40323334_40323414	3	40323334	40323414	81	2
LDB_3_40333760_40363539	3	40333760	40363539	29780	11
LDB_3_40404489_40466493	3	40404489	40466493	62005	12
LDB_3_40494556_40593882	3	40494556	40593882	99327	20
LDB_3_40593905_40593926	3	40593905	40593926	22	2
LDB_3_40597323_40606905	3	40597323	40606905	9583	10
LDB_3_40606965_40700660	3	40606965	40700660	93696	5
LDB_3_40727780_40751602	3	40727780	40751602	23823	4
LDB_3_40767242_40767255	3	40767242	40767255	14	2
LDB_3_40767276_40848575	3	40767276	40848575	81300	5
LDB_3_40874888_40900668	3	40874888	40900668	25781	7
LDB_3_40904542_40904610	3	40904542	40904610	69	2
LDB_3_40921431_40921507	3	40921431	40921507	77	6
LDB_3_40923146_40954857	3	40923146	40954857	31712	4
LDB_3_40971656_40971830	3	40971656	40971830	175	4
LDB_3_40981318_41031623	3	40981318	41031623	50306	17
LDB_3_41044049_41062799	3	41044049	41062799	18751	7
LDB_3_41070116_41070226	3	41070116	41070226	111	6
LDB_3_41121895_41121907	3	41121895	41121907	13	2
LDB_3_41135466_41234338	3	41135466	41234338	98873	41
LDB_3_41245296_41263391	3	41245296	41263391	18096	6
LDB_3_41305132_41305201	3	41305132	41305201	70	5
LDB_3_41367360_41402370	3	41367360	41402370	35011	13
LDB_3_41404463_41476980	3	41404463	41476980	72518	25
LDB_3_41570279_41570310	3	41570279	41570310	32	4
LDB_3_41605796_41705654	3	41605796	41705654	99859	13
LDB_3_41732140_41739860	3	41732140	41739860	7721	3
LDB_3_41766495_41825529	3	41766495	41825529	59035	8
LDB_3_41825555_41825632	3	41825555	41825632	78	3
LDB_3_41862084_41957953	3	41862084	41957953	95870	22
LDB_3_41992031_42006671	3	41992031	42006671	14641	8
LDB_3_42148379_42244849	3	42148379	42244849	96471	14
LDB_3_42307146_42308959	3	42307146	42308959	1814	5
LDB_3_42584217_42632899	3	42584217	42632899	48683	7
LDB_3_42661245_42755025	3	42661245	42755025	93781	16
LDB_3_42791290_42791368	3	42791290	42791368	79	5
LDB_3_42926505_43015915	3	42926505	43015915	89411	27
LDB_3_43118162_43175154	3	43118162	43175154	56993	5
LDB_3_43238265_43242012	3	43238265	43242012	3748	4
LDB_3_43341179_43344614	3	43341179	43344614	3436	2
LDB_3_43420445_43516218	3	43420445	43516218	95774	7
LDB_3_43703079_43724045	3	43703079	43724045	20967	9
LDB_3_43823720_43838447	3	43823720	43838447	14728	10
LDB_3_44011017_44011169	3	44011017	44011169	153	3
LDB_3_44022463_44043495	3	44022463	44043495	21033	4
LDB_3_44067383_44067417	3	44067383	44067417	35	3
LDB_3_44127089_44150969	3	44127089	44150969	23881	7
LDB_3_44166992_44174676	3	44166992	44174676	7685	4
LDB_3_44465956_44475419	3	44465956	44475419	9464	8
LDB_3_44510110_44598768	3	44510110	44598768	88659	23
LDB_3_44703573_44725854	3	44703573	44725854	22282	12
LDB_3_44790322_44866291	3	44790322	44866291	75970	11
LDB_3_44875071_44970902	3	44875071	44970902	95832	20
LDB_3_44998153_45092180	3	44998153	45092180	94028	7
LDB_3_45102795_45108104	3	45102795	45108104	5310	6
LDB_3_45121102_45217524	3	45121102	45217524	96423	12
LDB_3_45234427_45333698	3	45234427	45333698	99272	6
LDB_3_45338680_45346577	3	45338680	45346577	7898	5
LDB_3_45543052_45621470	3	45543052	45621470	78419	7
LDB_3_45668148_45668307	3	45668148	45668307	160	6
LDB_3_45803929_45816714	3	45803929	45816714	12786	3
LDB_3_45863869_45957696	3	45863869	45957696	93828	17
LDB_3_45972644_46068467	3	45972644	46068467	95824	9
LDB_3_46159828_46199484	3	46159828	46199484	39657	16
LDB_3_46201777_46209325	3	46201777	46209325	7549	4
LDB_3_46211031_46211035	3	46211031	46211035	5	2
LDB_3_46211062_46214081	3	46211062	46214081	3020	3
LDB_3_46214163_46233842	3	46214163	46233842	19680	6
LDB_3_46233843_46233883	3	46233843	46233883	41	2
LDB_3_46233889_46261464	3	46233889	46261464	27576	8
LDB_3_46286812_46290231	3	46286812	46290231	3420	3
LDB_3_46290261_46299754	3	46290261	46299754	9494	2
LDB_3_46337239_46355690	3	46337239	46355690	18452	4
LDB_3_46375038_46474538	3	46375038	46474538	99501	20
LDB_3_46508111_46590828	3	46508111	46590828	82718	19
LDB_3_46612334_46709263	3	46612334	46709263	96930	19
LDB_3_46784674_46842269	3	46784674	46842269	57596	11
LDB_3_46888399_46889535	3	46888399	46889535	1137	7
LDB_3_46898721_46998001	3	46898721	46998001	99281	4
LDB_3_46998040_47009394	3	46998040	47009394	11355	3
LDB_3_47009421_47009439	3	47009421	47009439	19	2
LDB_3_47064399_47106995	3	47064399	47106995	42597	11
LDB_3_47119923_47124743	3	47119923	47124743	4821	3
LDB_3_47146443_47146581	3	47146443	47146581	139	3
LDB_3_47146583_47152661	3	47146583	47152661	6079	3
LDB_3_47199108_47244914	3	47199108	47244914	45807	10
LDB_3_47284054_47328945	3	47284054	47328945	44892	5
LDB_4_10805_83616	4	10805	83616	72812	5
LDB_4_469332_517156	4	469332	517156	47825	8
LDB_4_652543_652561	4	652543	652561	19	2
LDB_4_1011651_1110754	4	1011651	1110754	99104	33
LDB_4_1499417_1499424	4	1499417	1499424	8	2
LDB_4_1778735_1786874	4	1778735	1786874	8140	2
LDB_4_1812406_1906675	4	1812406	1906675	94270	18
LDB_4_1930360_1932028	4	1930360	1932028	1669	10
LDB_4_2000090_2000099	4	2000090	2000099	10	2
LDB_4_2045637_2069791	4	2045637	2069791	24155	8
LDB_4_2087670_2187188	4	2087670	2187188	99519	26
LDB_4_2190295_2284140	4	2190295	2284140	93846	16
LDB_4_2318913_2417157	4	2318913	2417157	98245	12
LDB_4_2433901_2489032	4	2433901	2489032	55132	12
LDB_4_2503756_2599191	4	2503756	2599191	95436	12
LDB_4_2618520_2647282	4	2618520	2647282	28763	7
LDB_4_2876656_2968281	4	2876656	2968281	91626	12
LDB_4_3040481_3093095	4	3040481	3093095	52615	7
LDB_4_3269287_3273809	4	3269287	3273809	4523	17
LDB_4_3281317_3380442	4	3281317	3380442	99126	14
LDB_4_3401703_3445330	4	3401703	3445330	43628	8
LDB_4_3639145_3695308	4	3639145	3695308	56164	13
LDB_4_3982857_3982888	4	3982857	3982888	32	2
LDB_4_4001515_4001679	4	4001515	4001679	165	3
LDB_4_4054945_4056774	4	4054945	4056774	1830	4
LDB_4_4145248_4217329	4	4145248	4217329	72082	20
LDB_4_4258441_4355037	4	4258441	4355037	96597	11
LDB_4_4367904_4402736	4	4367904	4402736	34833	9
LDB_4_4468019_4563099	4	4468019	4563099	95081	8
LDB_4_4563110_4563115	4	4563110	4563115	6	3
LDB_4_4685105_4685135	4	4685105	4685135	31	2
LDB_4_4728960_4735008	4	4728960	4735008	6049	9
LDB_4_4767253_4834626	4	4767253	4834626	67374	5
LDB_4_4953597_4953614	4	4953597	4953614	18	3
LDB_4_4953615_5034368	4	4953615	5034368	80754	8
LDB_4_5034406_5034408	4	5034406	5034408	3	2
LDB_4_5050816_5062304	4	5050816	5062304	11489	4
LDB_4_5062381_5066266	4	5062381	5066266	3886	2
LDB_4_5092761_5137881	4	5092761	5137881	45121	6
LDB_4_5145908_5173641	4	5145908	5173641	27734	9
LDB_4_5175822_5209512	4	5175822	5209512	33691	6
LDB_4_5263291_5263342	4	5263291	5263342	52	3
LDB_4_5263350_5282634	4	5263350	5282634	19285	7
LDB_4_5303891_5303936	4	5303891	5303936	46	2
LDB_4_5364640_5364693	4	5364640	5364693	54	4
LDB_4_5468494_5553865	4	5468494	5553865	85372	10
LDB_4_5575410_5601697	4	5575410	5601697	26288	10
LDB_4_5626175_5717076	4	5626175	5717076	90902	4
LDB_4_5750613_5752587	4	5750613	5752587	1975	4
LDB_4_5754179_5835976	4	5754179	5835976	81798	7
LDB_4_5950275_6013370	4	5950275	6013370	63096	10
LDB_4_6048248_6048333	4	6048248	6048333	86	6
LDB_4_6053827_6100624	4	6053827	6100624	46798	12
LDB_4_6168090_6199997	4	6168090	6199997	31908	18
LDB_4_6228172_6247970	4	6228172	6247970	19799	6
LDB_4_6279794_6279795	4	6279794	6279795	2	2
LDB_4_6291682_6364917	4	6291682	6364917	73236	7
LDB_4_6514178_6514322	4	6514178	6514322	145	10
LDB_4_6604502_6604574	4	6604502	6604574	73	4
LDB_4_6629544_6629618	4	6629544	6629618	75	2
LDB_4_6646661_6646683	4	6646661	6646683	23	3
LDB_4_6653682_6748764	4	6653682	6748764	95083	10
LDB_4_6847830_6888253	4	6847830	6888253	40424	14
LDB_4_6895619_6916069	4	6895619	6916069	20451	18
LDB_4_6921293_6921385	4	6921293	6921385	93	2
LDB_4_6921470_6950036	4	6921470	6950036	28567	11
LDB_4_6970502_6986224	4	6970502	6986224	15723	3
LDB_4_6989998_7040795	4	6989998	7040795	50798	5
LDB_4_7042274_7052177	4	7042274	7052177	9904	2
LDB_4_7103010_7103084	4	7103010	7103084	75	7
LDB_4_7125103_7125170	4	7125103	7125170	68	2
LDB_4_7130146_7175589	4	7130146	7175589	45444	7
LDB_4_7222445_7254473	4	7222445	7254473	32029	6
LDB_4_7254498_7351097	4	7254498	7351097	96600	12
LDB_4_7410824_7492207	4	7410824	7492207	81384	30
LDB_4_7894286_7917346	4	7894286	7917346	23061	14
LDB_4_7918385_7930334	4	7918385	7930334	11950	2
LDB_4_7930355_7930485	4	7930355	7930485	131	3
LDB_4_7972359_8065997	4	7972359	8065997	93639	22
LDB_4_8106585_8168728	4	8106585	8168728	62144	15
LDB_4_8188210_8214905	4	8188210	8214905	26696	17
LDB_4_8258575_8331201	4	8258575	8331201	72627	9
LDB_4_8331280_8344602	4	8331280	8344602	13323	10
LDB_4_8375009_8375067	4	8375009	8375067	59	2
LDB_4_8375095_8417558	4	8375095	8417558	42464	9
LDB_4_8417635_8421197	4	8417635	8421197	3563	3
LDB_4_8437316_8444616	4	8437316	8444616	7301	2
LDB_4_8457310_8457423	4	8457310	8457423	114	5
LDB_4_8481790_8490439	4	8481790	8490439	8650	14
LDB_4_8490440_8559741	4	8490440	8559741	69302	34
LDB_4_8563981_8663207	4	8563981	8663207	99227	19
LDB_4_8666752_8694927	4	8666752	8694927	28176	8
LDB_4_8709080_8799069	4	8709080	8799069	89990	21
LDB_4_8819650_8827814	4	8819650	8827814	8165	5
LDB_4_8827845_8827848	4	8827845	8827848	4	2
LDB_4_8827867_8835460	4	8827867	8835460	7594	8
LDB_4_8896262_8915759	4	8896262	8915759	19498	3
LDB_4_8937821_8959059	4	8937821	8959059	21239	10
LDB_4_8966897_8966932	4	8966897	8966932	36	2
LDB_4_9002619_9019253	4	9002619	9019253	16635	22
LDB_4_9019268_9060426	4	9019268	9060426	41159	23
LDB_4_9061647_9064457	4	9061647	9064457	2811	3
LDB_4_9064488_9117180	4	9064488	9117180	52693	11
LDB_4_9117196_9117873	4	9117196	9117873	678	4
LDB_4_9173908_9173942	4	9173908	9173942	35	2
LDB_4_9223185_9242542	4	9223185	9242542	19358	7
LDB_4_9273395_9273430	4	9273395	9273430	36	2
LDB_4_9277692_9375294	4	9277692	9375294	97603	19
LDB_4_9388357_9442969	4	9388357	9442969	54613	9
LDB_4_9448940_9464579	4	9448940	9464579	15640	2
LDB_4_9470089_9569851	4	9470089	9569851	99763	38
LDB_4_9572909_9592309	4	9572909	9592309	19401	15
LDB_4_9600820_9699775	4	9600820	9699775	98956	27
LDB_4_9699855_9794470	4	9699855	9794470	94616	24
LDB_4_9871670_9871739	4	9871670	9871739	70	2
LDB_4_10085551_10117285	4	10085551	10117285	31735	4
LDB_4_10281418_10380209	4	10281418	10380209	98792	11
LDB_4_10380249_10380258	4	10380249	10380258	10	2
LDB_4_10383695_10383834	4	10383695	10383834	140	2
LDB_4_11014943_11034142	4	11014943	11034142	19200	10
LDB_4_11094379_11188950	4	11094379	11188950	94572	28
LDB_4_11194850_11197968	4	11194850	11197968	3119	5
LDB_4_11197978_11198010	4	11197978	11198010	33	2
LDB_4_11198040_11250818	4	11198040	11250818	52779	9
LDB_4_11304161_11400873	4	11304161	11400873	96713	17
LDB_4_11416234_11433828	4	11416234	11433828	17595	3
LDB_4_11470487_11473082	4	11470487	11473082	2596	3
LDB_4_11473180_11569986	4	11473180	11569986	96807	10
LDB_4_11569994_11574275	4	11569994	11574275	4282	5
LDB_4_11614058_11711995	4	11614058	11711995	97938	14
LDB_4_11727861_11826438	4	11727861	11826438	98578	14
LDB_4_11861806_11896481	4	11861806	11896481	34676	5
LDB_4_11896496_11902401	4	11896496	11902401	5906	6
LDB_4_11936288_12029025	4	11936288	12029025	92738	9
LDB_4_12072822_12072884	4	12072822	12072884	63	2
LDB_4_12108580_12175036	4	12108580	12175036	66457	4
LDB_4_12338748_12410533	4	12338748	12410533	71786	4
LDB_4_12488622_12577982	4	12488622	12577982	89361	6
LDB_4_12659062_12718216	4	12659062	12718216	59155	4
LDB_4_12786835_12786877	4	12786835	12786877	43	2
LDB_4_13185977_13284078	4	13185977	13284078	98102	8
LDB_4_13332637_13390795	4	13332637	13390795	58159	8
LDB_4_13407405_13501513	4	13407405	13501513	94109	11
LDB_4_13509340_13602432	4	13509340	13602432	93093	5
LDB_4_13679069_13679070	4	13679069	13679070	2	2
LDB_4_13730105_13813863	4	13730105	13813863	83759	7
LDB_4_13936117_14006439	4	13936117	14006439	70323	6
LDB_4_14160919_14257384	4	14160919	14257384	96466	26
LDB_4_14268254_14360869	4	14268254	14360869	92616	14
LDB_4_14423752_14466192	4	14423752	14466192	42441	7
LDB_4_14500917_14588508	4	14500917	14588508	87592	12
LDB_4_14622983_14689041	4	14622983	14689041	66059	16
LDB_4_14767183_14767199	4	14767183	14767199	17	2
LDB_4_14778555_14810759	4	14778555	14810759	32205	6
LDB_4_14810765_14822119	4	14810765	14822119	11355	9
LDB_4_14875045_14961170	4	14875045	14961170	86126	8
LDB_4_14961226_15009726	4	14961226	15009726	48501	11
LDB_4_15048603_15148114	4	15048603	15148114	99512	22
LDB_4_15154091_15197147	4	15154091	15197147	43057	10
LDB_4_15261387_15306956	4	15261387	15306956	45570	9
LDB_4_15420522_15437399	4	15420522	15437399	16878	4
LDB_4_15987834_15987845	4	15987834	15987845	12	2
LDB_4_16682579_16739365	4	16682579	16739365	56787	4
LDB_4_17324050_17408388	4	17324050	17408388	84339	5
LDB_4_17502979_17522159	4	17502979	17522159	19181	3
LDB_4_17532101_17604289	4	17532101	17604289	72189	7
LDB_4_17773168_17855789	4	17773168	17855789	82622	5
LDB_4_17855841_17861169	4	17855841	17861169	5329	2
LDB_4_17898943_17959825	4	17898943	17959825	60883	5
LDB_4_18814485_18902778	4	18814485	18902778	88294	13
LDB_4_18972772_19054806	4	18972772	19054806	82035	4
LDB_4_19140831_19142763	4	19140831	19142763	1933	2
LDB_4_20575895_20579060	4	20575895	20579060	3166	2
LDB_4_20729591_20828665	4	20729591	20828665	99075	4
LDB_4_21048297_21050123	4	21048297	21050123	1827	2
LDB_4_22101743_22106598	4	22101743	22106598	4856	2
LDB_4_23383483_23433803	4	23383483	23433803	50321	4
LDB_4_23701331_23792229	4	23701331	23792229	90899	4
LDB_4_24191450_24194611	4	24191450	24194611	3162	3
LDB_4_24880447_24888097	4	24880447	24888097	7651	2
LDB_4_25149510_25241976	4	25149510	25241976	92467	5
LDB_4_25350621_25359345	4	25350621	25359345	8725	2
LDB_4_25486841_25568567	4	25486841	25568567	81727	4
LDB_4_25923726_25929836	4	25923726	25929836	6111	2
LDB_4_26423507_26520521	4	26423507	26520521	97015	6
LDB_4_26908112_26912145	4	26908112	26912145	4034	2
LDB_4_27192937_27233658	4	27192937	27233658	40722	4
LDB_4_27538415_27549368	4	27538415	27549368	10954	2
LDB_4_27648731_27664132	4	27648731	27664132	15402	2
LDB_4_28017124_28113672	4	28017124	28113672	96549	10
LDB_4_28121209_28121367	4	28121209	28121367	159	3
LDB_4_29491269_29501495	4	29491269	29501495	10227	7
LDB_4_29501533_29505391	4	29501533	29505391	3859	4
LDB_4_29505512_29535720	4	29505512	29535720	30209	4
LDB_4_29535739_29535878	4	29535739	29535878	140	5
LDB_4_29581773_29581838	4	29581773	29581838	66	3
LDB_4_29698977_29745903	4	29698977	29745903	46927	7
LDB_4_30447555_30543044	4	30447555	30543044	95490	4
LDB_4_30582384_30652083	4	30582384	30652083	69700	4
LDB_4_30714405_30807950	4	30714405	30807950	93546	20
LDB_4_30866381_30866532	4	30866381	30866532	152	6
LDB_4_30954592_31049370	4	30954592	31049370	94779	19
LDB_4_31186820_31281276	4	31186820	31281276	94457	6
LDB_4_31314192_31314292	4	31314192	31314292	101	4
LDB_4_31438200_31438214	4	31438200	31438214	15	3
LDB_4_31500512_31566541	4	31500512	31566541	66030	9
LDB_4_31684499_31777195	4	31684499	31777195	92697	5
LDB_4_31881833_31959712	4	31881833	31959712	77880	8
LDB_4_31982093_32000418	4	31982093	32000418	18326	2
LDB_4_32065239_32162294	4	32065239	32162294	97056	5
LDB_4_32676822_32676883	4	32676822	32676883	62	2
LDB_4_32927495_32982653	4	32927495	32982653	55159	4
LDB_4_32988747_33086652	4	32988747	33086652	97906	8
LDB_4_34623816_34634279	4	34623816	34634279	10464	2
LDB_4_35148184_35154266	4	35148184	35154266	6083	2
LDB_4_35418707_35437431	4	35418707	35437431	18725	2
LDB_4_36493206_36559415	4	36493206	36559415	66210	4
LDB_4_36604337_36702685	4	36604337	36702685	98349	6
LDB_4_36749962_36755613	4	36749962	36755613	5652	2
LDB_4_36874723_36965960	4	36874723	36965960	91238	20
LDB_4_36972096_37030891	4	36972096	37030891	58796	8
LDB_4_37078473_37162773	4	37078473	37162773	84301	17
LDB_4_37205022_37212433	4	37205022	37212433	7412	3
LDB_4_37212480_37212493	4	37212480	37212493	14	2
LDB_4_37316340_37318420	4	37316340	37318420	2081	3
LDB_4_37404323_37500329	4	37404323	37500329	96007	16
LDB_4_37615477_37710139	4	37615477	37710139	94663	8
LDB_4_37757357_37762498	4	37757357	37762498	5142	25
LDB_4_37895498_37953125	4	37895498	37953125	57628	14
LDB_4_38012367_38109894	4	38012367	38109894	97528	18
LDB_4_38135646_38135736	4	38135646	38135736	91	3
LDB_4_38188057_38259449	4	38188057	38259449	71393	19
LDB_4_38306372_38406280	4	38306372	38406280	99909	18
LDB_4_38406393_38406453	4	38406393	38406453	61	5
LDB_4_38450405_38465468	4	38450405	38465468	15064	2
LDB_4_38497516_38597069	4	38497516	38597069	99554	24
LDB_4_38604381_38608468	4	38604381	38608468	4088	9
LDB_4_38840331_38938500	4	38840331	38938500	98170	22
LDB_4_38963039_38972638	4	38963039	38972638	9600	6
LDB_4_38996674_38996685	4	38996674	38996685	12	2
LDB_4_38996688_39021916	4	38996688	39021916	25229	7
LDB_4_39100036_39100085	4	39100036	39100085	50	3
LDB_4_39125931_39223803	4	39125931	39223803	97873	40
LDB_4_39259298_39259466	4	39259298	39259466	169	10
LDB_4_39373555_39430802	4	39373555	39430802	57248	6
LDB_4_39588936_39674528	4	39588936	39674528	85593	5
LDB_4_39683147_39707017	4	39683147	39707017	23871	6
LDB_4_39730517_39818252	4	39730517	39818252	87736	4
LDB_4_40072784_40147966	4	40072784	40147966	75183	8
LDB_4_40345917_40404782	4	40345917	40404782	58866	4
LDB_4_40491077_40588749	4	40491077	40588749	97673	31
LDB_4_40600229_40699802	4	40600229	40699802	99574	38
LDB_4_40894056_40981720	4	40894056	40981720	87665	14
LDB_4_41153632_41153640	4	41153632	41153640	9	2
LDB_4_41212934_41286069	4	41212934	41286069	73136	35
LDB_4_41323521_41360747	4	41323521	41360747	37227	9
LDB_4_41360791_41360870	4	41360791	41360870	80	6
LDB_4_41360882_41378200	4	41360882	41378200	17319	10
LDB_4_41378222_41378235	4	41378222	41378235	14	2
LDB_4_41411273_41496656	4	41411273	41496656	85384	7
LDB_4_41519340_41519408	4	41519340	41519408	69	4
LDB_4_41528634_41622012	4	41528634	41622012	93379	47
LDB_4_41667205_41766392	4	41667205	41766392	99188	22
LDB_4_41781209_41881193	4	41781209	41881193	99985	30
LDB_4_41936031_41947315	4	41936031	41947315	11285	17
LDB_4_41957104_42056463	4	41957104	42056463	99360	21
LDB_4_42056515_42156284	4	42056515	42156284	99770	33
LDB_4_42157521_42225821	4	42157521	42225821	68301	21
LDB_4_42225844_42261304	4	42225844	42261304	35461	25
LDB_4_42261312_42280198	4	42261312	42280198	18887	6
LDB_4_42290434_42290526	4	42290434	42290526	93	5
LDB_4_42290567_42320533	4	42290567	42320533	29967	8
LDB_4_42381890_42405330	4	42381890	42405330	23441	13
LDB_4_42405345_42405399	4	42405345	42405399	55	6
LDB_4_42520232_42555993	4	42520232	42555993	35762	4
LDB_4_42713624_42713656	4	42713624	42713656	33	3
LDB_4_42717027_42717096	4	42717027	42717096	70	3
LDB_4_42717098_42753504	4	42717098	42753504	36407	6
LDB_4_42753526_42851127	4	42753526	42851127	97602	12
LDB_4_42851207_42868372	4	42851207	42868372	17166	4
LDB_4_42868446_42869508	4	42868446	42869508	1063	4
LDB_4_42869537_42869683	4	42869537	42869683	147	4
LDB_4_42935780_42979917	4	42935780	42979917	44138	22
LDB_4_42983210_42983360	4	42983210	42983360	151	4
LDB_4_42984901_42984977	4	42984901	42984977	77	2
LDB_4_43000790_43031503	4	43000790	43031503	30714	26
LDB_4_43052145_43052168	4	43052145	43052168	24	2
LDB_4_43068569_43068656	4	43068569	43068656	88	3
LDB_4_43102996_43103029	4	43102996	43103029	34	3
LDB_4_43157873_43255744	4	43157873	43255744	97872	5
LDB_4_43373463_43407320	4	43373463	43407320	33858	7
LDB_4_43425986_43426053	4	43425986	43426053	68	3
LDB_4_43441824_43441850	4	43441824	43441850	27	3
LDB_4_43511923_43511954	4	43511923	43511954	32	2
LDB_4_43566801_43596829	4	43566801	43596829	30029	8
LDB_4_43628671_43628770	4	43628671	43628770	100	5
LDB_4_43653249_43699831	4	43653249	43699831	46583	18
LDB_4_43738269_43821840	4	43738269	43821840	83572	39
LDB_4_43830188_43923116	4	43830188	43923116	92929	20
LDB_4_43923118_43923188	4	43923118	43923188	71	6
LDB_4_43931399_44029709	4	43931399	44029709	98311	10
LDB_4_44039137_44046112	4	44039137	44046112	6976	3
LDB_4_44046142_44138714	4	44046142	44138714	92573	15
LDB_4_44162695_44207835	4	44162695	44207835	45141	13
LDB_4_44220433_44298601	4	44220433	44298601	78169	15
LDB_4_44306173_44337361	4	44306173	44337361	31189	13
LDB_4_44372601_44383936	4	44372601	44383936	11336	2
LDB_4_44472946_44548248	4	44472946	44548248	75303	12
LDB_4_44588279_44588287	4	44588279	44588287	9	2
LDB_4_44741526_44746587	4	44741526	44746587	5062	5
LDB_4_44746590_44765666	4	44746590	44765666	19077	3
LDB_4_44765676_44815109	4	44765676	44815109	49434	9
LDB_4_44815111_44845964	4	44815111	44845964	30854	9
LDB_4_44846010_44920714	4	44846010	44920714	74705	10
LDB_4_44921574_45004787	4	44921574	45004787	83214	10
LDB_4_45061509_45160083	4	45061509	45160083	98575	6
LDB_4_45172138_45247145	4	45172138	45247145	75008	23
LDB_4_45295582_45313496	4	45295582	45313496	17915	4
LDB_4_45342069_45351174	4	45342069	45351174	9106	7
LDB_4_45555091_45627726	4	45555091	45627726	72636	6
LDB_4_45627755_45649110	4	45627755	45649110	21356	5
LDB_4_45766824_45800267	4	45766824	45800267	33444	6
LDB_4_45907525_45946230	4	45907525	45946230	38706	4
LDB_4_45971560_46000139	4	45971560	46000139	28580	20
LDB_4_46062587_46069596	4	46062587	46069596	7010	7
LDB_4_46215510_46215560	4	46215510	46215560	51	4
LDB_4_46280339_46280481	4	46280339	46280481	143	5
LDB_4_46303501_46307875	4	46303501	46307875	4375	3
LDB_4_46307896_46390533	4	46307896	46390533	82638	14
LDB_4_46451692_46469835	4	46451692	46469835	18144	2
LDB_4_46642506_46642567	4	46642506	46642567	62	2
LDB_4_46673561_46768872	4	46673561	46768872	95312	32
LDB_4_46774083_46845747	4	46774083	46845747	71665	5
LDB_4_46869708_46932652	4	46869708	46932652	62945	5
LDB_4_46940182_47034821	4	46940182	47034821	94640	11
LDB_4_47034867_47034868	4	47034867	47034868	2	2
LDB_4_47042000_47131555	4	47042000	47131555	89556	11
LDB_4_47143380_47158138	4	47143380	47158138	14759	4
LDB_4_47177184_47274595	4	47177184	47274595	97412	5
LDB_4_47321023_47329974	4	47321023	47329974	8952	3
LDB_4_47340058_47412904	4	47340058	47412904	72847	28
LDB_4_47428034_47521752	4	47428034	47521752	93719	12
LDB_4_47532588_47549613	4	47532588	47549613	17026	7
LDB_4_47589128_47679944	4	47589128	47679944	90817	15
LDB_4_47680016_47729132	4	47680016	47729132	49117	4
LDB_4_47815130_47841397	4	47815130	47841397	26268	7
LDB_4_47968323_48045272	4	47968323	48045272	76950	8
LDB_4_48073661_48117702	4	48073661	48117702	44042	15
LDB_4_48140577_48237551	4	48140577	48237551	96975	9
LDB_4_48237592_48242486	4	48237592	48242486	4895	2
LDB_4_48283639_48283691	4	48283639	48283691	53	3
LDB_4_48301030_48399372	4	48301030	48399372	98343	19
LDB_4_48418144_48483786	4	48418144	48483786	65643	5
LDB_4_48483815_48484198	4	48483815	48484198	384	6
LDB_4_48605014_48693597	4	48605014	48693597	88584	21
LDB_4_48711559_48809894	4	48711559	48809894	98336	7
LDB_4_48819981_48918198	4	48819981	48918198	98218	15
LDB_4_48919205_49011856	4	48919205	49011856	92652	11
LDB_4_49049496_49060197	4	49049496	49060197	10702	14
LDB_5_181513_281279	5	181513	281279	99767	7
LDB_5_395800_414236	5	395800	414236	18437	7
LDB_5_429856_463204	5	429856	463204	33349	9
LDB_5_463253_492138	5	463253	492138	28886	3
LDB_5_616935_699602	5	616935	699602	82668	28
LDB_5_918831_918910	5	918831	918910	80	3
LDB_5_934246_985188	5	934246	985188	50943	13
LDB_5_997033_1039360	5	997033	1039360	42328	12
LDB_5_1043092_1053589	5	1043092	1053589	10498	5
LDB_5_1067197_1067724	5	1067197	1067724	528	6
LDB_5_1076103_1087972	5	1076103	1087972	11870	6
LDB_5_1088004_1152236	5	1088004	1152236	64233	10
LDB_5_1152286_1165518	5	1152286	1165518	13233	9
LDB_5_1231260_1330541	5	1231260	1330541	99282	38
LDB_5_1333904_1340479	5	1333904	1340479	6576	7
LDB_5_1400814_1500520	5	1400814	1500520	99707	51
LDB_5_1508388_1581977	5	1508388	1581977	73590	10
LDB_5_1602502_1701864	5	1602502	1701864	99363	8
LDB_5_1705308_1706898	5	1705308	1706898	1591	6
LDB_5_1734044_1810287	5	1734044	1810287	76244	16
LDB_5_1825726_1825731	5	1825726	1825731	6	2
LDB_5_1957569_1968981	5	1957569	1968981	11413	5
LDB_5_1979844_1983722	5	1979844	1983722	3879	3
LDB_5_1983770_2032589	5	1983770	2032589	48820	31
LDB_5_2032662_2078622	5	2032662	2078622	45961	10
LDB_5_2078649_2149226	5	2078649	2149226	70578	15
LDB_5_2207310_2207327	5	2207310	2207327	18	3
LDB_5_2257270_2257325	5	2257270	2257325	56	4
LDB_5_2303862_2352061	5	2303862	2352061	48200	22
LDB_5_2419175_2506820	5	2419175	2506820	87646	18
LDB_5_2630710_2630795	5	2630710	2630795	86	4
LDB_5_2655173_2679757	5	2655173	2679757	24585	12
LDB_5_2708074_2715108	5	2708074	2715108	7035	2
LDB_5_2719885_2719922	5	2719885	2719922	38	3
LDB_5_2734053_2734133	5	2734053	2734133	81	3
LDB_5_2738029_2784945	5	2738029	2784945	46917	8
LDB_5_2820310_2870441	5	2820310	2870441	50132	16
LDB_5_2889890_2901369	5	2889890	2901369	11480	5
LDB_5_2902646_3001546	5	2902646	3001546	98901	10
LDB_5_3002041_3002105	5	3002041	3002105	65	2
LDB_5_3040337_3131845	5	3040337	3131845	91509	19
LDB_5_3188054_3188148	5	3188054	3188148	95	2
LDB_5_3284858_3286391	5	3284858	3286391	1534	4
LDB_5_3304326_3304365	5	3304326	3304365	40	3
LDB_5_3438781_3441343	5	3438781	3441343	2563	8
LDB_5_3475990_3485577	5	3475990	3485577	9588	4
LDB_5_3492423_3569588	5	3492423	3569588	77166	15
LDB_5_3581251_3633003	5	3581251	3633003	51753	36
LDB_5_3673464_3714764	5	3673464	3714764	41301	30
LDB_5_3764264_3816521	5	3764264	3816521	52258	9
LDB_5_3905135_3920693	5	3905135	3920693	15559	7
LDB_5_4088446_4088450	5	4088446	4088450	5	2
LDB_5_5104668_5123420	5	5104668	5123420	18753	6
LDB_5_5711827_5718305	5	5711827	5718305	6479	2
LDB_5_5821264_5912878	5	5821264	5912878	91615	6
LDB_5_7680241_7766091	5	7680241	7766091	85851	14
LDB_5_7813143_7813178	5	7813143	7813178	36	2
LDB_5_7821868_7821901	5	7821868	7821901	34	4
LDB_5_7943632_8031928	5	7943632	8031928	88297	6
LDB_5_8074161_8074630	5	8074161	8074630	470	4
LDB_5_8074641_8090650	5	8074641	8090650	16010	3
LDB_5_8140074_8170257	5	8140074	8170257	30184	9
LDB_5_8222474_8230167	5	8222474	8230167	7694	3
LDB_5_8246511_8317925	5	8246511	8317925	71415	15
LDB_5_8317928_8324725	5	8317928	8324725	6798	16
LDB_5_8358571_8359460	5	8358571	8359460	890	7
LDB_5_8392112_8409085	5	8392112	8409085	16974	8
LDB_5_8413209_8497512	5	8413209	8497512	84304	13
LDB_5_8525159_8562251	5	8525159	8562251	37093	15
LDB_5_8632360_8632420	5	8632360	8632420	61	2
LDB_5_8632656_8648225	5	8632656	8648225	15570	7
LDB_5_8651418_8680864	5	8651418	8680864	29447	13
LDB_5_8680879_8680889	5	8680879	8680889	11	2
LDB_5_8688492_8709757	5	8688492	8709757	21266	10
LDB_5_8709761_8709796	5	8709761	8709796	36	2
LDB_5_8722580_8800879	5	8722580	8800879	78300	5
LDB_5_8817452_8819157	5	8817452	8819157	1706	3
LDB_5_8825498_8826076	5	8825498	8826076	579	2
LDB_5_8840371_8862094	5	8840371	8862094	21724	7
LDB_5_8885928_8923124	5	8885928	8923124	37197	14
LDB_5_8931964_8938632	5	8931964	8938632	6669	2
LDB_5_8994312_9093275	5	8994312	9093275	98964	10
LDB_5_9097349_9109433	5	9097349	9109433	12085	8
LDB_5_9412310_9412396	5	9412310	9412396	87	2
LDB_5_15759980_15760396	5	15759980	15760396	417	2
LDB_5_18300645_18310365	5	18300645	18310365	9721	6
LDB_5_18310412_18310486	5	18310412	18310486	75	8
LDB_5_24595785_24630416	5	24595785	24630416	34632	7
LDB_5_25048713_25048729	5	25048713	25048729	17	3
LDB_5_25158426_25198225	5	25158426	25198225	39800	9
LDB_5_25324934_25399862	5	25324934	25399862	74929	7
LDB_5_25535613_25535678	5	25535613	25535678	66	3
LDB_5_25562808_25645905	5	25562808	25645905	83098	7
LDB_5_25693272_25693346	5	25693272	25693346	75	4
LDB_5_25704509_25803898	5	25704509	25803898	99390	19
LDB_5_25812986_25894403	5	25812986	25894403	81418	10
LDB_5_25894474_25894521	5	25894474	25894521	48	5
LDB_5_25896580_25972677	5	25896580	25972677	76098	12
LDB_5_25982763_26082180	5	25982763	26082180	99418	22
LDB_5_26089435_26163641	5	26089435	26163641	74207	13
LDB_5_26211993_26311582	5	26211993	26311582	99590	9
LDB_5_26327873_26416801	5	26327873	26416801	88929	11
LDB_5_26465321_26551676	5	26465321	26551676	86356	16
LDB_5_26588355_26678823	5	26588355	26678823	90469	13
LDB_5_26716326_26716419	5	26716326	26716419	94	4
LDB_5_26716443_26776971	5	26716443	26776971	60529	10
LDB_5_26836602_26930780	5	26836602	26930780	94179	15
LDB_5_27226863_27226936	5	27226863	27226936	74	4
LDB_5_27237694_27334895	5	27237694	27334895	97202	12
LDB_5_27342672_27342752	5	27342672	27342752	81	2
LDB_5_27365119_27401350	5	27365119	27401350	36232	4
LDB_5_27501475_27598210	5	27501475	27598210	96736	10
LDB_5_27615948_27637251	5	27615948	27637251	21304	4
LDB_5_27848707_27863299	5	27848707	27863299	14593	2
LDB_5_28213961_28310838	5	28213961	28310838	96878	8
LDB_5_28376204_28473482	5	28376204	28473482	97279	5
LDB_5_28481818_28580681	5	28481818	28580681	98864	9
LDB_5_28721367_28722675	5	28721367	28722675	1309	7
LDB_5_28891998_28903224	5	28891998	28903224	11227	3
LDB_5_29007655_29020710	5	29007655	29020710	13056	4
LDB_5_29137312_29138257	5	29137312	29138257	946	5
LDB_5_29178205_29274567	5	29178205	29274567	96363	7
LDB_5_29289474_29347673	5	29289474	29347673	58200	5
LDB_5_29642622_29642681	5	29642622	29642681	60	2
LDB_5_29659995_29660089	5	29659995	29660089	95	2
LDB_5_29701716_29713456	5	29701716	29713456	11741	2
LDB_5_29893716_29893771	5	29893716	29893771	56	2
LDB_5_30066361_30103172	5	30066361	30103172	36812	6
LDB_5_30235055_30247517	5	30235055	30247517	12463	2
LDB_5_30273704_30367533	5	30273704	30367533	93830	9
LDB_5_30633335_30695873	5	30633335	30695873	62539	22
LDB_5_30799947_30799967	5	30799947	30799967	21	2
LDB_5_30865729_30884230	5	30865729	30884230	18502	14
LDB_5_30958833_31034311	5	30958833	31034311	75479	30
LDB_5_31048996_31055410	5	31048996	31055410	6415	5
LDB_5_31059883_31065216	5	31059883	31065216	5334	4
LDB_5_31110676_31210363	5	31110676	31210363	99688	28
LDB_5_31232295_31278130	5	31232295	31278130	45836	6
LDB_5_31298831_31324078	5	31298831	31324078	25248	10
LDB_5_31324096_31336261	5	31324096	31336261	12166	5
LDB_5_31336286_31385691	5	31336286	31385691	49406	9
LDB_5_31385697_31386026	5	31385697	31386026	330	4
LDB_5_31391901_31452193	5	31391901	31452193	60293	19
LDB_5_31463631_31464560	5	31463631	31464560	930	5
LDB_5_31466542_31506389	5	31466542	31506389	39848	5
LDB_5_31553775_31643154	5	31553775	31643154	89380	5
LDB_5_31659593_31661985	5	31659593	31661985	2393	7
LDB_5_31683478_31691025	5	31683478	31691025	7548	2
LDB_5_31766706_31772995	5	31766706	31772995	6290	8
LDB_5_32040306_32040330	5	32040306	32040330	25	2
LDB_5_32057577_32130784	5	32057577	32130784	73208	17
LDB_5_32163930_32238995	5	32163930	32238995	75066	6
LDB_5_32251015_32255207	5	32251015	32255207	4193	12
LDB_5_32618034_32622946	5	32618034	32622946	4913	7
LDB_5_32644130_32644161	5	32644130	32644161	32	4
LDB_5_32644721_32654156	5	32644721	32654156	9436	4
LDB_5_32655889_32655903	5	32655889	32655903	15	2
LDB_5_32655904_32656284	5	32655904	32656284	381	3
LDB_5_32656291_32750457	5	32656291	32750457	94167	17
LDB_5_32753676_32753717	5	32753676	32753717	42	5
LDB_5_32786086_32786113	5	32786086	32786113	28	3
LDB_5_32940644_32945066	5	32940644	32945066	4423	27
LDB_5_32991218_32991276	5	32991218	32991276	59	4
LDB_5_33023324_33023417	5	33023324	33023417	94	2
LDB_5_33049602_33049699	5	33049602	33049699	98	2
LDB_5_33057094_33094912	5	33057094	33094912	37819	21
LDB_5_33171274_33268964	5	33171274	33268964	97691	12
LDB_5_33289132_33384505	5	33289132	33384505	95374	25
LDB_5_33469076_33469160	5	33469076	33469160	85	4
LDB_5_33489861_33498817	5	33489861	33498817	8957	7
LDB_5_33510350_33603072	5	33510350	33603072	92723	19
LDB_5_33603526_33603547	5	33603526	33603547	22	2
LDB_5_33618722_33650266	5	33618722	33650266	31545	7
LDB_5_33655796_33655819	5	33655796	33655819	24	2
LDB_5_33657454_33661924	5	33657454	33661924	4471	3
LDB_5_33661932_33673332	5	33661932	33673332	11401	9
LDB_5_33699739_33797018	5	33699739	33797018	97280	16
LDB_5_33797212_33800897	5	33797212	33800897	3686	9
LDB_5_33835851_33838356	5	33835851	33838356	2506	7
LDB_5_33838363_33838405	5	33838363	33838405	43	2
LDB_5_33840863_33840908	5	33840863	33840908	46	3
LDB_5_33840910_33868347	5	33840910	33868347	27438	43
LDB_5_34033945_34034022	5	34033945	34034022	78	5
LDB_5_34068168_34087029	5	34068168	34087029	18862	2
LDB_5_34117721_34174003	5	34117721	34174003	56283	9
LDB_5_34183658_34192625	5	34183658	34192625	8968	4
LDB_5_34192695_34192776	5	34192695	34192776	82	2
LDB_5_34234171_34234207	5	34234171	34234207	37	2
LDB_5_34286812_34294649	5	34286812	34294649	7838	5
LDB_5_34309153_34309183	5	34309153	34309183	31	2
LDB_5_34424276_34447245	5	34424276	34447245	22970	6
LDB_5_34514795_34610728	5	34514795	34610728	95934	7
LDB_5_34610824_34621042	5	34610824	34621042	10219	3
LDB_5_34676212_34699759	5	34676212	34699759	23548	7
LDB_5_34710049_34734860	5	34710049	34734860	24812	3
LDB_5_34765648_34776096	5	34765648	34776096	10449	4
LDB_5_34792518_34830654	5	34792518	34830654	38137	13
LDB_5_34849430_34859094	5	34849430	34859094	9665	4
LDB_5_34886537_34910523	5	34886537	34910523	23987	5
LDB_5_34952880_34953853	5	34952880	34953853	974	4
LDB_5_34971272_34997799	5	34971272	34997799	26528	3
LDB_5_35039076_35096042	5	35039076	35096042	56967	4
LDB_5_35237092_35268492	5	35237092	35268492	31401	11
LDB_5_35268587_35366065	5	35268587	35366065	97479	9
LDB_5_35366073_35450915	5	35366073	35450915	84843	18
LDB_5_35457247_35500434	5	35457247	35500434	43188	5
LDB_5_35540478_35540517	5	35540478	35540517	40	2
LDB_5_35545580_35613891	5	35545580	35613891	68312	9
LDB_5_35637443_35681287	5	35637443	35681287	43845	24
LDB_5_35787983_35788006	5	35787983	35788006	24	2
LDB_5_35810430_35810460	5	35810430	35810460	31	2
LDB_5_35810660_35813679	5	35810660	35813679	3020	9
LDB_5_35860291_35861005	5	35860291	35861005	715	6
LDB_5_35971319_35983974	5	35971319	35983974	12656	6
LDB_5_36012294_36061985	5	36012294	36061985	49692	17
LDB_5_36196250_36196261	5	36196250	36196261	12	2
LDB_5_36216599_36251040	5	36216599	36251040	34442	4
LDB_5_36386188_36392983	5	36386188	36392983	6796	2
LDB_5_36418548_36516667	5	36418548	36516667	98120	13
LDB_5_36531646_36571642	5	36531646	36571642	39997	10
LDB_5_36604294_36683512	5	36604294	36683512	79219	7
LDB_5_36819388_36819415	5	36819388	36819415	28	3
LDB_5_36870613_36938972	5	36870613	36938972	68360	5
LDB_5_36990917_37041683	5	36990917	37041683	50767	9
LDB_5_37183160_37194325	5	37183160	37194325	11166	3
LDB_5_37237589_37247964	5	37237589	37247964	10376	2
LDB_5_37305881_37305888	5	37305881	37305888	8	2
LDB_5_37306639_37406546	5	37306639	37406546	99908	28
LDB_5_37406640_37461561	5	37406640	37461561	54922	12
LDB_5_37461657_37525332	5	37461657	37525332	63676	12
LDB_5_37549141_37575431	5	37549141	37575431	26291	6
LDB_5_37592640_37592814	5	37592640	37592814	175	3
LDB_5_37611048_37630121	5	37611048	37630121	19074	7
LDB_5_37633385_37633481	5	37633385	37633481	97	2
LDB_5_37640766_37730089	5	37640766	37730089	89324	19
LDB_5_37730090_37730093	5	37730090	37730093	4	2
LDB_5_37740211_37839978	5	37740211	37839978	99768	21
LDB_5_37840016_37860238	5	37840016	37860238	20223	6
LDB_5_37866993_37924055	5	37866993	37924055	57063	20
LDB_5_37928336_38026354	5	37928336	38026354	98019	18
LDB_5_38038592_38065023	5	38038592	38065023	26432	4
LDB_5_38253965_38278658	5	38253965	38278658	24694	3
LDB_5_38431064_38466626	5	38431064	38466626	35563	8
LDB_5_38495139_38495735	5	38495139	38495735	597	7
LDB_5_38498567_38596037	5	38498567	38596037	97471	22
LDB_5_38631516_38703433	5	38631516	38703433	71918	5
LDB_5_38707637_38748500	5	38707637	38748500	40864	14
LDB_5_38749826_38849457	5	38749826	38849457	99632	15
LDB_5_38866713_38950383	5	38866713	38950383	83671	15
LDB_5_38994430_39092318	5	38994430	39092318	97889	12
LDB_5_39104155_39129032	5	39104155	39129032	24878	3
LDB_5_39150637_39164334	5	39150637	39164334	13698	2
LDB_5_39178260_39205830	5	39178260	39205830	27571	14
LDB_5_39207833_39306698	5	39207833	39306698	98866	8
LDB_5_39313789_39313842	5	39313789	39313842	54	2
LDB_5_39314848_39314883	5	39314848	39314883	36	2
LDB_5_39314891_39374665	5	39314891	39374665	59775	17
LDB_5_39374712_39375617	5	39374712	39375617	906	13
LDB_5_39396759_39408715	5	39396759	39408715	11957	3
LDB_5_39408765_39508227	5	39408765	39508227	99463	13
LDB_5_39509162_39551519	5	39509162	39551519	42358	17
LDB_5_39585051_39589888	5	39585051	39589888	4838	2
LDB_5_39603554_39603599	5	39603554	39603599	46	2
LDB_5_39628451_39637147	5	39628451	39637147	8697	4
LDB_5_39694624_39744414	5	39694624	39744414	49791	18
LDB_5_39753265_39820726	5	39753265	39820726	67462	8
LDB_5_39824524_39857042	5	39824524	39857042	32519	12
LDB_5_40002572_40044911	5	40002572	40044911	42340	19
LDB_5_40147071_40169149	5	40147071	40169149	22079	11
LDB_5_40169193_40169195	5	40169193	40169195	3	2
LDB_5_40224924_40224935	5	40224924	40224935	12	2
LDB_5_40300756_40323661	5	40300756	40323661	22906	12
LDB_5_40323678_40381106	5	40323678	40381106	57429	10
LDB_5_40390879_40391007	5	40390879	40391007	129	5
LDB_5_40413796_40510990	5	40413796	40510990	97195	21
LDB_5_40517408_40520712	5	40517408	40520712	3305	4
LDB_5_40523298_40562712	5	40523298	40562712	39415	15
LDB_5_40678901_40687307	5	40678901	40687307	8407	7
LDB_5_40693842_40792018	5	40693842	40792018	98177	15
LDB_5_40800584_40817071	5	40800584	40817071	16488	3
LDB_5_40824039_40919850	5	40824039	40919850	95812	13
LDB_5_40919892_40958131	5	40919892	40958131	38240	10
LDB_5_40970255_40971244	5	40970255	40971244	990	5
LDB_5_40979313_41075126	5	40979313	41075126	95814	15
LDB_5_41075168_41114303	5	41075168	41114303	39136	10
LDB_5_41135501_41135582	5	41135501	41135582	82	2
LDB_5_41151245_41250157	5	41151245	41250157	98913	34
LDB_5_41253368_41280961	5	41253368	41280961	27594	11
LDB_5_41295994_41296683	5	41295994	41296683	690	10
LDB_5_41296865_41330912	5	41296865	41330912	34048	24
LDB_5_41330916_41422681	5	41330916	41422681	91766	31
LDB_5_41445765_41541631	5	41445765	41541631	95867	17
LDB_5_41551693_41648449	5	41551693	41648449	96757	17
LDB_5_41649451_41749185	5	41649451	41749185	99735	23
LDB_5_41764908_41765017	5	41764908	41765017	110	3
LDB_5_41792402_41866018	5	41792402	41866018	73617	6
LDB_5_41903147_41931900	5	41903147	41931900	28754	19
LDB_6_56628_135568	6	56628	135568	78941	14
LDB_6_135600_138141	6	135600	138141	2542	3
LDB_6_138148_158918	6	138148	158918	20771	9
LDB_6_204860_285110	6	204860	285110	80251	10
LDB_6_489371_489377	6	489371	489377	7	2
LDB_6_496825_596561	6	496825	596561	99737	16
LDB_6_601083_601135	6	601083	601135	53	2
LDB_6_644565_657590	6	644565	657590	13026	2
LDB_6_745691_745702	6	745691	745702	12	2
LDB_6_778099_778138	6	778099	778138	40	2
LDB_6_790146_824739	6	790146	824739	34594	9
LDB_6_834148_842246	6	834148	842246	8099	2
LDB_6_842280_914219	6	842280	914219	71940	16
LDB_6_931975_969542	6	931975	969542	37568	8
LDB_6_984389_1039258	6	984389	1039258	54870	11
LDB_6_1116504_1139778	6	1116504	1139778	23275	7
LDB_6_1183344_1278319	6	1183344	1278319	94976	18
LDB_6_1363452_1363470	6	1363452	1363470	19	2
LDB_6_1365726_1458046	6	1365726	1458046	92321	14
LDB_6_2009491_2009540	6	2009491	2009540	50	5
LDB_6_2111066_2123617	6	2111066	2123617	12552	3
LDB_6_2227183_2227250	6	2227183	2227250	68	4
LDB_6_2253042_2350234	6	2253042	2350234	97193	6
LDB_6_2454287_2494787	6	2454287	2494787	40501	9
LDB_6_2524602_2596995	6	2524602	2596995	72394	5
[truncated: 6,227 more rows]

## Sheet: Table S4
Table S4 The number of haplotypes/alleles with LDBs
Haps/alleles	No. of LDBs	No. of haps/alleles	Haps/alleles	No. of LDBs	No. of haps/alleles
2	4098	8196	10	170	1700
3	1326	3978	11	82	902
4	1538	6152	12	39	468
5	1411	7055	13	32	416
6	1059	6354	14	8	112
7	800	5600	15	3	45
8	553	4424	16	2	32
9	341	3069	18	1	18
Total	11126	44828		337	3693
Haps/alleles:haplotypes/alleles

## Sheet: Table S5
Table S5 The significant LDB/SNP loci associated with PH, NMS and AIL in multiple environments
Traits	T	LDB/SNP loci	Chr	Position	-LOG10(P)	PVE(%)	Single test environments
PH	N	LDB_13_39157370_39256624	13	39157370	24.03	1.7	E1(2.27),E2(8.31),E4(3.87)
PH	N	LDB_4_13108402	4	13108402	15.39	1.97
PH	N	LDB_16_6321270_6420513	16	6321270	10.62	0.99
PH	N	LDB_14_228886	14	228886	10.27	1.76	E3(2.78)
PH	N	LDB_13_29922602	13	29922602	7.52	0.78
PH	N	LDB_7_23669984	7	23669984	7.26	0.48
PH	N	LDB_18_9507156_9507158	18	9507156	5.53	0.44
PH	N	LDB_3_32845250_32871460	3	32845250	6.11	0.5	E3(2.06)
PH	N	LDB_19_44879075_44879114	19	44879075	4.21	0.55
PH	N	LDB_8_13763372_13819478	8	13763372	4.05	0.4
PH	N	LDB_4_44306173_44337361	4	44306173	4.44	0.95	E1(7.81)
PH	N	LDB_7_8470512_8488174	7	8470512	-7.35	0.53
PH	N	LDB_18_59083453_59087891	18	59083453	3.75	0.13
PH	N	LDB_19_138299_150516	19	138299	3.09	0.52
PH	N	LDB_19_47909005_47909072	19	47909005	4.19	0.37
PH	N	LDB_15_1919624_2018954	15	1919624	3.48	0.43
PH	S	LDB_13_39157370_39256624	13	39157370	18.23	2.14	E2(6.03),E3(5.18),E4(11.49)
PH	S	LDB_15_1919624_2018954	15	1919624	10.17	1.19
PH	S	LDB_13_6768908	13	6768908	6.42	0.84
PH	S	LDB_2_4137092	2	4137092	5.31	0.39	E3(5.69)
PH	S	LDB_13_28810609_28810647	13	28810609	5.91	0.01
PH	S	LDB_15_12611300_12611331	15	12611300	5.47	0.68
PH	S	LDB_18_47408292	18	47408292	4.96	1.6
PH	S	LDB_4_13108402	4	13108402	5.5	1.76
PH	S	LDB_8_21969552	8	21969552	3.66	0.66	E4(3.23)
PH	S	LDB_4_44306173_44337361	4	44306173	4.15	0.76
PH	S	LDB_18_58485798_58485808	18	58485798	3.9	0.89
PH	S	LDB_18_10203_75157	18	10203	4.22	0.96
PH	S	LDB_17_12390454_12391076	17	12390454	4.48	1.31
PH	S	LDB_8_13348835	8	13348835	4.65	0.18
PH	S	LDB_12_39459425_39554270	12	39459425	3.58	1.27
PH	S	LDB_2_44285823	2	44285823	3.15	0.16
PH	S	LDB_11_4408645	11	4408645	3.05	0.46
PH	S	LDB_7_36678744_36687397	7	36678744	2.94	0.11
PH	S	LDB_8_13348868_13356709	8	13348868	2.71	0.42
PH	S	LDB_3_36553944	3	36553944	2.66	0.43
PH	S	LDB_3_3454652_3497297	3	3454652	2.8	0.15
PH	S	LDB_1_45316324	1	45316324	2.51	0.01
PH	S	LDB_2_48286454_48286476	2	48286454	2.53	0.03
PH	S	LDB_8_11066141_11095523	8	11066141	2.14	0.36
PH	S	LDB_10_9085635	10	9085635	2.66	0.11
PH	S	LDB_7_14356185_14357432	7	14356185	2.17	0.13
NMS	N	LDB_13_39157370_39256624	13	39157370	9.11	0.83
NMS	N	LDB_11_15137589_15237369	11	15137589	5.41	0.61
NMS	N	LDB_11_6477276_6522736	11	6477276	5.14	1.52
NMS	N	LDB_9_3388323_3388340	9	3388323	4.08	0.2
NMS	N	LDB_16_36196971_36218791	16	36196971	3.73	0.97
NMS	N	LDB_10_43004105	10	43004105	4.05	0.19
NMS	N	LDB_13_7999191	13	7999191	2.92	0.63
NMS	N	LDB_16_2707467	16	2707467	2.83	0.3
NMS	N	LDB_3_8205277_8205345	3	2707467	3.3	0.4
NMS	N	LDB_4_469332_517156	4	469332	2.75	0.39
NMS	N	LDB_4_13154880	4	13154880	2.89	0
NMS	N	LDB_18_37856507_37927534	18	37856507	2.82	0.27
NMS	N	LDB_15_19086723_19183662	15	19086723	2.44	0.78
NMS	N	LDB_5_40196659	5	40196659	2.72	0.27
NMS	N	LDB_17_640071_683704	17	640071	2.46	0.15
NMS	N	LDB_12_6689753	12	6689753	2.25	0.16
NMS	N	LDB_6_44291385	6	44291385	2.89	0.37
NMS	N	LDB_2_4857496	2	4857496	2.3	0.03
NMS	N	LDB_4_41378222_41378235	4	41378222	2.53	0.07
NMS	S	LDB_9_36844563	9	36844563	8.16	0.38	E3(10.7)
NMS	S	LDB_15_16968769_17061446	15	16968769	5.44	0.37
NMS	S	LDB_11_38276932_38335884	11	38276932	4.31	0.74
NMS	S	LDB_18_61052742_61052771	18	61052742	4.52	0.31	E3(6.61)
NMS	S	LDB_15_5165849_5167400	15	5165849	3.53	0.22
NMS	S	LDB_4_14767183_14767199	4	14767183	4.83	0.19
NMS	S	LDB_1_47849850_47875131	1	47849850	3.81	0.24
NMS	S	LDB_16_9437614_9536554	16	9437614	3.57	0.34
NMS	S	LDB_18_50913964_50914012	18	50913964	3.77	0.24
AIL	N	LDB_18_3424413_3513390	18	3424413	13.01	1.53	E4(15.74)
AIL	N	LDB_16_6449440_6483302	16	6449440	7.45	1.03	E3(12.99)
AIL	N	LDB_4_13108402	4	13108402	9.79	3.18
AIL	N	LDB_3_28962185_29060976	3	28962185	7.66	2.06	E1(19.30)
AIL	N	LDB_4_41781209_41881193	4	41781209	5.75	1.54
AIL	N	LDB_8_39223946_39272373	8	39223946	3.98	1.29
AIL	N	LDB_17_37999259_38095411	17	37999259	4.42	1.23
AIL	N	LDB_9_38353139_38420855	9	3835313	3.69	2.59
AIL	N	LDB_14_3750971_3751068	14	3750971	5.14	0.7
AIL	N	LDB_9_45283664_45283814	9	45283664	3.11	1.46
AIL	N	LDB_12_4829836_4865707	12	4829836	3.88	1.85
AIL	N	LDB_10_43587587	10	43587587	4.25	0.02
AIL	N	LDB_10_3522705_3522865	10	3522705	3.23	0.87
AIL	N	LDB_17_14592206_14644657	17	14592206	2.99	0.88
AIL	N	LDB_2_918728	2	918728	3.67	0.46
AIL	N	LDB_10_6450135	10	6450135	2.46	0.41
AIL	N	LDB_16_31262441_31298737	16	31262441	2.29	0.52
AIL	S	LDB_12_39886393_39886564	12	39886393	17.96	0.32
AIL	S	LDB_5_40147071_40169149	5	40147071	10.54	1.16
AIL	S	LDB_12_6196762_6236709	12	6196762	9.47	1.04
AIL	S	LDB_20_44781592	20	44781592	8.16	0.58
AIL	S	LDB_19_41107296	19	41107296	6.99	1.54
AIL	S	LDB_15_44113997	15	44113997	5.84	1.1
AIL	S	LDB_2_42315619_42380064	2	42315619	5.93	2
AIL	S	LDB_17_22191115	17	22191115	6.1	1.3
AIL	S	LDB_8_11245768_11267693	8	11245768	6.95	0.43
AIL	S	LDB_18_15128876_15227796	18	15128876	5.53	0.54
AIL	S	LDB_16_31227305	16	31227305	5.07	0.25
AIL	S	LDB_2_40164478_40164588	2	40164478	4.28	0.59
AIL	S	LDB_9_7331955_7332000	9	7331955	5	0.65
AIL	S	LDB_3_3970630_4010044	3	3970630	3.67	0.69
AIL	S	LDB_10_39700850_39700868	10	39700850	3.42	0.01
AIL	S	LDB_11_4796577_4801659	11	4796577	4.03	0.25

## Sheet: Table S6
Table S6 The details of the key SNPLDBs and phenotype data for key SNPLDBs
LDB name	CHR	POS	ZY001	ZY002	ZY003	ZY004	ZY005	ZY006	ZY007	ZY008	ZY009	ZY010	ZY011	ZY012	ZY013	ZY014	ZY015	ZY016	ZY017	ZY018	ZY019	ZY020	ZY021	ZY022	ZY023	ZY024	ZY025	ZY026	ZY027	ZY028	ZY029	ZY030	ZY031	ZY032	ZY033	ZY034	ZY035	ZY036	ZY037	ZY038	ZY039	ZY040	ZY041	ZY042	ZY043	ZY044	ZY045	ZY046	ZY047
LDB_13_39157370_39256624	13	39157370	C	C	C	C	C	C	C	C	C	C	C	C	C	C	C	C	C	C	C	C	C	C	C	C	C	C	T	C	C	C	C	C	C	C	C	C	T	C	C	C	C	C	C	C	C	C	C
	13	39176732	T	T	C	T	T	C	C	C	T	T	T	T	T	C	C	N	C	T	T	T	T	C	T	T	C	T	T	C	C	T	C	C	T	T	T	T	T	T	C	C	C	C	T	T	C	T	C
	13	39177316	A	A	C	A	A	C	C	C	A	A	A	A	A	C	C	N	C	A	A	A	A	C	A	A	C	A	A	C	C	A	C	C	A	A	A	A	A	A	C	C	C	C	A	A	C	A	C
	13	39177376	C	C	A	C	C	A	A	A	C	C	C	C	C	A	A	M	A	C	C	C	C	A	C	C	A	C	C	A	A	C	A	A	C	C	C	C	C	C	A	A	A	A	C	C	A	C	A
	13	39179778	C	C	T	C	C	T	T	T	C	C	C	Y	C	T	T	T	T	C	C	C	C	T	C	C	T	C	C	T	T	C	T	T	C	C	C	C	C	C	T	T	T	T	C	C	T	C	T
	13	39203605	T	T	C	T	T	C	C	C	T	T	T	T	T	C	C	N	C	T	T	T	T	C	T	T	C	T	T	C	C	T	C	C	T	T	T	T	T	T	C	C	C	C	T	T	C	T	C
	13	39203624	C	C	T	C	C	T	T	T	C	C	C	C	C	T	T	Y	T	C	C	C	C	T	C	C	T	C	C	T	T	C	T	T	C	C	C	C	C	C	T	T	T	T	C	C	T	C	T
	13	39203626	T	T	C	T	T	C	C	C	T	T	T	T	T	C	C	N	C	T	T	T	T	C	T	T	C	T	T	C	C	T	C	C	T	T	T	T	T	T	C	C	C	C	T	T	C	T	C
	13	39203652	T	T	G	T	T	G	G	G	T	T	T	T	T	G	G	N	G	T	T	T	T	G	T	T	G	T	T	G	G	T	G	G	T	T	T	T	T	T	G	G	G	G	T	T	G	T	G
	13	39203654	C	C	T	C	C	T	T	T	C	C	C	C	C	T	T	Y	T	C	C	C	C	T	C	C	T	C	C	T	T	C	T	T	C	C	C	C	C	C	T	T	T	T	C	C	T	C	T
	13	39203662	T	T	C	T	T	C	C	C	T	T	T	T	T	C	C	N	C	T	T	T	T	C	T	T	C	T	T	C	C	T	C	C	T	T	T	T	T	T	C	C	C	C	T	T	C	T	C
	13	39203699	C	C	T	C	C	T	T	T	C	C	C	C	C	T	T	Y	T	C	C	C	C	T	C	C	T	C	C	T	T	C	T	T	C	C	C	C	C	C	T	T	T	T	C	C	T	C	T
	13	39203735	T	T	C	T	T	C	C	C	T	T	T	T	T	C	C	N	C	T	T	T	T	C	T	T	C	T	T	C	C	T	C	C	T	T	T	T	T	T	C	C	C	C	T	T	C	T	C
	13	39203746	T	T	C	T	T	C	C	C	T	T	T	T	T	C	C	N	C	T	T	T	T	C	T	T	C	T	T	C	C	T	C	C	T	T	T	T	T	T	C	C	C	C	T	T	C	T	C
	13	39203754	A	A	G	A	A	G	G	G	A	A	A	A	A	G	G	N	G	A	A	A	A	G	A	A	G	A	A	G	G	A	G	G	A	A	A	A	A	A	G	G	G	G	A	A	G	A	G
	13	39243396	T	T	T	T	T	T	T	T	T	T	T	T	T	T	T	T	T	T	T	T	T	T	T	T	T	T	G	T	T	T	T	T	T	T	T	T	G	T	T	T	T	T	T	T	T	T	T
	13	39252904	G	G	A	G	G	A	A	A	G	G	G	G	G	A	A	R	A	G	G	G	G	A	G	G	A	G	G	A	A	G	A	A	G	G	G	G	G	G	A	A	A	A	G	G	A	G	A
	13	39256624	C	C	C	C	C	C	C	C	C	C	C	C	C	C	C	C	C	C	C	C	C	C	C	C	C	C	C	C	C	C	C	C	C	C	C	C	T	C	C	C	C	C	C	C	C	C	C
	haplotype		hap1	hap1	hap2	hap1	hap1	hap2	hap2	hap2	hap1	hap1	hap1	hap1	hap1	hap2	hap2	NA	hap2	hap1	hap1	hap1	hap1	hap2	hap1	hap1	hap2	hap1	hap3	hap2	hap2	hap1	hap2	hap2	hap1	hap1	hap1	hap1	hap3	hap1	hap2	hap2	hap2	hap2	hap1	hap1	hap2	hap1	hap2
LDB14_228886	14	228886	C	C	C	C	C	C	C	C	C	C	C	G	C	C	C	C	C	C	C	C	C	C	C	C	C	G	C	C	C	C	C	C	C	C	C	G	C	C	C	G	C	C	C	C	C	C	C
	haplotype		hap1	hap1	hap1	hap1	hap1	hap1	hap1	hap1	hap1	hap1	hap1	hap2	hap1	hap1	hap1	hap1	hap1	hap1	hap1	hap1	hap1	hap1	hap1	hap1	hap1	hap2	hap1	hap1	hap1	hap1	hap1	hap1	hap1	hap1	hap1	hap2	hap1	hap1	hap1	hap2	hap1	hap1	hap1	hap1	hap1	hap1	hap1
LDB_18_3424413_3513390	18	3424413	T	T	T	T	T	T	T	T	T	T	T	T	T	T	T	T	T	T	T	T	T	T	T	T	T	T	G	T	T	T	T	T	G	T	G	T	T	T	T	T	T	T	T	T	T	T	T
	18	3424431	C	C	C	C	C	C	C	C	C	C	C	C	C	C	C	C	C	C	C	C	C	C	C	C	C	C	T	C	C	C	C	C	T	C	T	C	C	C	C	C	C	C	C	C	C	C	C
	18	3424438	C	C	C	C	C	C	C	C	C	C	C	C	C	C	C	C	C	C	C	C	C	C	C	C	C	C	T	C	C	C	C	C	T	C	T	C	C	C	C	C	C	C	C	C	C	C	C
	18	3424447	C	C	C	C	C	C	C	C	C	C	C	C	C	C	C	C	C	C	C	C	C	C	C	C	C	C	T	C	C	C	C	C	T	C	T	C	C	C	C	C	C	C	C	C	C	C	C
	18	3424465	N	T	T	T	T	T	T	T	T	T	T	T	T	T	T	T	T	T	T	T	T	T	T	T	T	T	C	T	N	T	T	T	C	T	C	T	T	T	T	T	T	T	T	T	T	T	T
	18	3424483	N	A	A	A	A	A	A	A	A	A	A	A	A	A	A	A	A	A	A	A	A	A	A	A	A	A	T	A	N	A	A	A	T	A	N	A	A	A	A	A	A	A	A	A	A	A	A
	18	3448045	G	A	G	A	G	A	A	G	A	G	G	A	A	G	G	A	G	A	A	A	G	A	G	G	G	A	G	A	A	G	G	G	G	G	G	A	G	G	A	G	G	A	G	A	A	G	G
	18	3513346	C	T	T	T	C	C	C	T	T	C	C	T	T	C	C	T	C	C	T	T	C	T	C	C	C	T	T	C	C	C	T	C	T	C	T	T	C	C	C	T	T	T	C	T	T	C	C
	18	3513358	C	C	C	C	C	C	C	C	C	C	C	C	C	C	C	C	C	C	C	C	C	C	C	C	C	C	G	C	C	C	C	C	G	C	G	C	C	C	C	C	C	C	C	C	C	C	C
	18	3513390	A	A	A	A	A	A	A	A	A	A	A	A	A	A	A	A	A	A	A	A	A	A	A	A	A	A	C	A	A	A	A	A	C	A	C	A	A	A	A	A	A	A	A	A	A	A	A
	haplotype		NA	hap2	hap3	hap2	hap1	hap5	hap5	hap3	hap2	hap1	hap1	hap2	hap2	hap1	hap1	hap2	hap1	hap5	hap2	hap2	hap1	hap2	hap1	hap1	hap1	hap2	hap4	hap5	hap5	hap1	hap3	hap1	hap4	hap1	hap4	hap2	hap1	hap1	hap5	hap3	hap3	hap2	hap1	hap2	hap2	hap1	hap1
		NPH	35.85	37.03	44.82	36.5	38.03	47.83	45.52	40.86	38.78	33.76	33.75	34.37	34.15	43.23	43.79	35.98	44.99	30.33	36.85	37.56	33.82	37.74	37.06	38.23	52.88	41.1	48.89	54.99	51.76	36.77	46.42	47.18	43.9	48.44	34.12	41.88	53.23	44.5	50.82	50.78	48.93	38.63	40.14	37.17	40.66	39.85	54.07
		SPH	50.99	51.2	62.27	53.85	54.09	69.59	68.95	59.85	55.76	47.25	48.83	50.45	54.98	71.74	68.56	55.73	64.98	46.7	55.63	56.82	55.67	62.82	65.01	68.31	85.91	63.86	74.65	78.56	81.43	57.98	66.87	68.74	62.8	75.74	49.29	59.85	81.68	55.62	73.86	83.31	72.23	57.63	60.56	55.3	64.56	62.3	86.37
		NAIL	4.72	3.86	4.72	3.93	4.16	4.6	4.5	4.19	3.87	3.71	3.69	3.76	3.64	4.49	4.41	3.65	4.33	3.63	3.82	3.86	3.91	4.17	4.23	4.45	5.08	4.04	4.25	4.72	4.68	4.19	4.57	4.9	4.56	4.77	3.74	4	4.83	4.46	4.76	4.93	4.67	4.51	4.61	3.73	4.4	4.47	4.75
[truncated: 134 more columns]

## Sheet: Table S7
Table S7 Annotation information of homologous genes in Arabidopsis thaliana
Gene name	Homologous gene	Homologous gene description
Glyma13g38065	AT3G25810	Beta-myrcene/(E)-beta-ocimene synthase 2
Glyma13g38090	AT4G15180	Histone-lysine N-methyltransferase ATXR3
Glyma13g38100	AT2G32280	DEAL4 Protein
Glyma13g38110	AT2G32290	Beta-amylase 6
Glyma13g38120	AT2G32290	Beta-amylase 6
Glyma13g38140	AT5G54680	Transcription factor ILR3
Glyma13g38150	AT2G32300	Blue copper protein
Glyma13g38170	AT3G22060	Cysteine-rich repeat secretory protein 38
Glyma13g38240	AT4G15248	B-box zinc finger protein 32
Glyma13g38251	AT3G21880	Zinc finger protein CONSTANS-LIKE 12
Glyma13g38260	AT5G35730	SPX and EXS domain-containing protein
Glyma13g38280	AT3G21865	Peroxisome biogenesis protein 22
Glyma13g38291	AT3G21820	Histone-lysine N-methyltransferase ATXR2
Glyma13g38300	AT4G11290	Peroxidase 39
Glyma13g38320	AT2G32350	Polyubiquitin
Glyma13g38370	AT3G03800	Putative syntaxin-131
Glyma13g38400	AT2G46150	Late embryogenesis abundant protein
Glyma13g38410	AT3G21710	Vascular-related unknown protein 4
Glyma13g38420	AT5G20570	RING-box protein 1a
Glyma13g38430	AT1G05230	Homeobox-leucine zipper protein
Glyma13g38460	AT2G32400	Glutamate receptor 3.7
Glyma13g38480	AT2G05710	Aconitate hydratase 2
Glyma13g38500	AT1G05170	beta-1,3-galactosyltransferase
Glyma13g38521	AT2G32460	MYB Transcription factor
Glyma13g38531	AT1G11790	Arogenate dehydratase/prephenate dehydratase
Glyma13g38630	AT1G62300	WRKY transcription factor
Glyma13g38650	AT2G32530	Cellulose synthase-like protein B3
Glyma13g38680	AT3G21610	Uncharacterized membrane protein YuiD
Glyma13g38690	AT2G46230	rRNA-processing protein FCF1 homolog
Glyma14g00270	AT4G35440	Chloride channel protein
Glyma14g00290	AT4G35335	CMP-sialic acid transporter
Glyma14g00320	AT2G17290	Calcium-dependent protein kinase
Glyma14g00340	AT2G17265	Homoserine kinase
Glyma14g00350	AT4G35290	Glutamate receptor 3.2
Glyma14g00380	AT2G17220	serine/threonine-protein kinase
Glyma14g00390	AT4G02350	Exocyst complex component
Glyma14g00431	AT4G38350	Niemann-Pick C1 protein
Glyma14g00470	AT4G35270	Protein NLP2
Glyma14g00500	AT4G35260	Isocitrate dehydrogenase [NAD] regulatory subunit
Glyma14g00530	AT2G17110	Nitrate regulatory protein
Glyma14g00540	AT4G35230	Probable serine/threonine-protein kinase
Glyma14g00550	AT3G22250	UDP-glycosyltransferase
Glyma14g00570	AT4G39720	VQ motif-containing protein 22
Glyma14g00590	AT2G32260	Choline-phosphate cytidylyltransferase
Glyma14g00600	AT3G22150	Pentatricopeptide repeat-containing protein
Glyma14g00610	AT1G24290	ATPase WRNIP1
Glyma14g00630	AT5G11340	N-alpha-acetyltransferase
Glyma14g00640	AT1G61520	Chlorophyll a-b binding protein
Glyma14g00650	AT4G12650	Transmembrane superfamily member
Glyma14g00670	AT1G57820	E3 ubiquitin-protein ligase ORTHRUS 2
Glyma14g00690	AT5G09950	Putative pentatricopeptide repeat-containing protein
Glyma14g00720	AT4G12730	Fasciclin-like arabinogalactan protein
Glyma14g00730	AT5G47650	Nudix hydrolase 2
Glyma14g00750	AT3G07700	Uncharacterized protein
Glyma14g00760	AT5G48230	Acetyl-CoA acetyltransferase, cytosolic 1
Glyma14g00770	AT2G29530	Mitochondrial import inner membrane translocase subunit
Glyma14g00790	AT3G07680	Transmembrane emp24 domain-containing protein
Glyma14g00801	AT5G54160	Flavone 3'-O-methyltransferase
Glyma18g04500	AT3G03450	Uncharacterized protein
Glyma18g04510	AT5G16710	Glutathione S-transferase DHAR3, chloroplastic
Glyma18g04520	AT1G14900	HMG-Y-related protein
Glyma18g04560	AT1G66250	Glucan endo-1,3-beta-glucosidase
Glyma18g04580	AT5G16600	Protein ODORANT1
Glyma18g04610	AT5G37660	Cysteine-rich repeat secretory protein
Glyma18g04620	AT2G01670	Nudix hydrolase 17
Glyma18g04640	AT5G37630	Condensin complex subunit 3
Glyma18g04660	AT5G16570	Glutamine synthetase cytosolic isozyme 1-4
Glyma18g04720	AT5G16940	Centromere protein V
Glyma18g04725	AT5G16940	Centromere protein V
Glyma18g04730	AT5G37510	NADH dehydrogenase [ubiquinone] iron-sulfur protein 1,
Glyma18g04745	AT3G52640	Nicastrin
Glyma18g04760	AT5G48670	Agamous-like MADS-box protein AGL80
Glyma18g04770	AT5G37490	U-box domain-containing protein 21
Glyma18g04780	AT1G66150	Receptor protein kinase TMK1
Glyma18g04830	AT4G09670	Putative 4,5-dihydroxyphthalate dehydrogenase
Glyma18g04890	AT1G02410	Cytochrome c oxidase assembly protein COX11
Glyma18g04900	AT5G37478	Protein TPX2
Glyma18g04910	AT3G51270	Serine/threonine-protein kinase rio2
Glyma18g04921	AT5G03800	Pentatricopeptide repeat-containing protein
Glyma18g04930	AT3G53380	L-type lectin-domain containing receptor kinase VIII.1

## Sheet: Table S8
Table S8 List of primers for qRT-PCR
Primers name	Sequence
Glyma.13g38500-F	GTGAAGGGTGAAGCTAAAGGC
Glyma.13g38500-R	CCTTTGCCGCAGCTAATTCC
Glyma.13g38630-F	TCCAAGAAGAATGGGGGTGC
Glyma.13g38630-R	CCCCTTGATCCGAGGGACTA
Glyma.14g00530-F	ATCTACCAGCAGTGGCCCTT
Glyma.14g00530-R	GAGGGAGTTGATGTAGGCCA
Glyma.18g04580-F	CAGGGAGCCAGAGACTTCAG
Glyma.18g04580-R	AGTAGTGGTTGGTGAAGCGG
Tub4-F	TGGCGTCCACATTCATTG
Tub4-R	GAACTCCATCTCGTCCAT

## Sheet: Table S9
Table S9 Phenotypic performance of PH and AIL under normal light(N), shade stress(S) at 15 d, 25 d and 25 d after germination
Treatment	Material	PH(cm)			AIL(cm)
		15d	25d	35d	15d	25d	35d
N	ZY121	21.67±1.15b	36.00±4.58b	38.00±3.00b	9.06±1.83b	11.08±0.52b	12.25±3.68b
	ZY153	42.00±2.00a	100.67±5.86a	116.67±3.21a	14.56±1.58a	19.87±4.41a	22.47±2.14a
S	ZY121	33.33±1.53b	82.00±7.21b	106.00±4.82b	11.56±2.14b	17.47±2.80b	19.69±0.99b
	ZY153	58.83±3.62a	118.67±6.66a	133.67±2.08a	18.04±3.39a	23.80±1.64a	28.17±1.51a
The different lowercase letters indicate significant differences (P<0.05) between different variety under same treatment.

## Sheet: Table S10
Table S10 The qPCR expression values for 4 candidate gene
Treatment	Material	Glyma18g04580			Glyma18g04580			Glyma13g38500			Glyma13g38630
		15d	25d	35d	15d	25d	35d	15d	25d	35d	15d	25d	35d
N	ZY121	2.73±0.14a	30.91±0.50a	27.81±2.51a	1.00±0.06a	3.04±0.32b	1.23±0.20a	0.43±0.08a	4.88±0.05b	1.38±0.23a	0.48±0.02a	4.81±0.13b	5.05±0.18a
	ZY153	1.00±0.07a	1.00±0.12b	8.11±1.65b	0.93±0.11a	3.96±0.44a	1.00±0.12a	1.01±0.14a	5.94±0.58a	1.00±0.12a	0.43±0.04a	18.97±1.20a	6.00±0.12a
S	ZY121							0.28±0.04a	4.27±0.21b	2.75±0.03a	0.51±0.07a	13.32±0.90b	18.37±2.03a
	ZY153							0.48±0.02a	8.60±0.46a	3.16±0.15a	1.00±0.05a	23.93±2.17a	13.35±1.75b
The different lowercase letters indicate significant differences (P<0.05) between different variety under same treatment.
