# Supplementary material for: A Restricted Two-Stage Multi-Locus Multi-Allele Genome-Wide Association Study Reveals Genomic Loci and Candidate Genes Controlling Plant-Height-Related Traits in Soybean Under Normal and Shade Conditions
Source: Int J Mol Sci. 2026 Jun 20;27(12):5598. doi: 10.3390/ijms27125598 (PMC13300272; doi:10.3390/ijms27125598)
Supplement: Supplementary file 1 [file ijms-27-05598-s001.zip › Supplementary file S1 The genotyping of each SNPLDB from 181 soybean accession.vcf]

##fileformat=VCFv4.2
#CHROM	POS	ID	REF	ALT	QUAL	FILTER	INFO	FORMAT	ZY001	ZY002	ZY003	ZY004	ZY005	ZY006	ZY007	ZY008	ZY009	ZY010	ZY120	ZY011	ZY012	ZY013	ZY014	ZY015	ZY121	ZY122	ZY123	ZY124	ZY016	ZY017	ZY125	ZY018	ZY019	ZY020	ZY021	ZY022	ZY023	ZY024	ZY025	ZY026	ZY027	ZY028	ZY029	ZY030	ZY031	ZY032	ZY033	ZY034	ZY035
1	25990	Block_1_25990_125218	0	1,2,3,4,5,6	.	.	.	GT	0/0	1/1	0/0	1/1	0/0	0/0	0/0	0/0	1/1	3/3	0/2	1/1	1/1	1/1	1/1	1/1	0/0	2/2	1/1	1/1	0/5	0/0	1/1	0/0	1/1	1/1	2/2	0/0	0/0	0/0	0/0	2/2	0/0	0/0	0/0	0/0	0/0	0/0	0/0	0/0	0/0
1	126179	Block_1_126179_225650	0	1,2,3,4	.	.	.	GT	2/2	1/1	2/2	1/1	2/2	0/0	0/0	0/0	1/1	1/1	2/3	1/1	1/1	1/1	1/1	1/1	0/0	3/3	1/1	1/1	2/1	2/2	1/1	0/0	4/4	1/1	3/3	0/0	0/0	2/2	2/2	3/3	0/0	0/0	0/0	2/2	2/2	2/2	0/0	2/2	0/0
1	234238	Block_1_234238_243001	0	1,2,3,4	.	.	.	GT	2/2	0/0	2/2	0/0	2/2	1/1	1/1	1/1	0/0	0/0	4/3	0/0	0/0	0/0	0/0	0/0	1/1	0/0	0/0	0/0	4/3	2/2	0/0	1/1	0/0	0/0	0/0	1/1	1/1	2/2	2/2	0/0	1/1	1/1	1/1	2/2	2/2	2/2	1/1	2/2	1/1
1	243024	Block_1_243024_243854	0	1,2,3	.	.	.	GT	2/2	1/1	2/2	1/1	2/2	0/0	0/0	0/0	1/1	1/1	3/0	1/1	1/1	1/1	1/1	1/1	0/0	0/0	1/1	1/1	3/2	2/2	1/1	0/0	1/1	1/1	0/0	0/0	0/0	2/2	2/2	0/0	0/0	0/0	0/0	2/2	2/2	2/2	0/0	2/2	0/0
1	243860	1_243860	0	1	.	.	.	GT	0/0	1/1	0/0	1/1	0/0	0/0	0/0	0/0	1/1	1/1	0/1	1/1	1/1	1/1	1/1	1/1	0/0	1/1	1/1	1/1	0/1	0/0	1/1	0/0	1/1	1/1	1/1	0/0	0/0	0/0	0/0	1/1	0/0	0/0	0/0	0/0	0/0	0/0	0/0	0/0	0/0
1	243863	Block_1_243863_243866	0	1,2	.	.	.	GT	0/0	0/0	0/0	0/0	0/0	1/1	1/1	1/1	0/0	0/0	0/0	0/0	0/0	0/0	2/2	2/2	1/1	0/0	2/2	0/0	0/0	0/0	0/0	1/1	0/0	0/0	0/0	1/1	1/1	0/0	0/0	0/0	1/1	1/1	1/1	0/0	0/0	0/0	1/1	0/0	1/1
1	243884	Block_1_243884_243912	0	1,2,3	.	.	.	GT	2/2	1/1	2/2	1/1	2/2	0/0	0/0	0/0	1/1	1/1	0/0	1/1	1/1	1/1	1/1	1/1	0/0	0/0	1/1	1/1	1/1	2/2	1/1	0/0	1/1	1/1	0/0	0/0	0/0	2/2	2/2	0/0	0/0	0/0	0/0	2/2	2/2	2/2	0/0	2/2	0/0
1	243919	Block_1_243919_244190	0	1,2,3,4	.	.	.	GT	3/3	1/1	3/3	1/1	3/3	0/0	0/0	0/0	1/1	1/1	2/2	1/1	1/1	1/1	1/1	1/1	0/0	2/2	1/1	1/1	1/1	3/3	1/1	0/0	1/1	1/1	2/2	0/0	0/0	3/3	3/3	2/2	0/0	0/0	0/0	3/3	2/2	3/3	0/0	2/2	0/0
1	244231	Block_1_244231_281790	0	1,2,3,4	.	.	.	GT	2/2	1/1	2/2	1/1	2/2	0/0	0/0	0/0	1/1	1/1	0/0	1/1	1/1	1/1	1/1	1/1	0/0	4/4	1/1	1/1	0/1	2/2	1/1	0/0	1/1	1/1	0/0	0/0	0/0	2/2	2/2	0/0	0/0	0/0	0/0	2/2	2/2	2/2	0/0	2/2	0/0
1	299148	Block_1_299148_382174	0	1,2,3,4,5,6	.	.	.	GT	1/1	0/0	0/0	0/0	1/1	1/1	1/1	0/0	0/0	0/0	1/1	0/0	0/0	0/0	2/2	2/2	0/0	2/2	2/2	2/2	0/0	0/0	0/0	0/0	0/0	0/0	1/1	1/1	0/0	1/1	1/1	0/0	0/0	0/0	0/0	1/1	1/1	1/1	0/0	1/1	0/0
1	382218	Block_1_382218_423351	0	1,2,3,4,5,6	.	.	.	GT	1/1	0/0	0/0	0/0	1/1	1/1	1/1	0/0	0/0	0/0	1/1	0/0	0/0	0/0	2/2	2/2	0/0	2/2	2/2	2/2	0/0	0/0	0/0	0/0	0/0	0/0	1/1	1/1	0/0	1/1	1/1	0/0	0/0	0/0	0/0	1/1	1/1	1/1	0/0	1/1	0/0
1	432775	Block_1_432775_439582	0	1	.	.	.	GT	0/0	0/0	0/0	0/0	0/0	0/0	0/0	0/0	0/0	0/0	0/1	0/0	0/0	0/0	0/0	0/0	0/0	1/1	0/0	0/0	0/0	0/0	0/0	0/0	0/0	0/0	1/1	1/1	0/0	0/0	0/0	0/0	0/0	0/0	0/0	0/0	0/0	0/0	0/0	0/0	0/0
1	441317	Block_1_441317_510398	0	1,2,3,4,5,6,7,8	.	.	.	GT	0/0	0/0	0/0	0/0	0/0	0/0	0/0	0/0	0/0	0/0	0/3	0/0	6/6	0/0	1/1	1/1	5/5	2/2	1/1	1/1	0/0	0/0	0/0	0/0	0/0	0/0	2/2	3/3	0/0	0/0	0/0	0/0	0/0	0/0	6/6	0/0	0/0	0/0	0/0	0/0	0/0
1	510400	Block_1_510400_510437	0	1	.	.	.	GT	0/0	0/0	0/0	0/0	0/0	0/0	0/0	0/0	0/0	0/0	./.	0/0	0/0	0/0	1/1	1/1	0/0	1/1	1/1	1/1	0/0	0/0	0/0	0/0	0/0	0/0	1/1	0/0	0/0	0/0	0/0	0/0	0/0	0/0	0/0	0/0	0/0	0/0	0/0	0/0	0/0
1	567150	Block_1_567150_567199	0	1,2,3,4	.	.	.	GT	0/0	./.	./.	./.	0/0	1/1	1/1	0/0	./.	0/0	1/1	1/1	0/0	./.	1/1	1/1	0/0	1/1	1/1	1/1	0/0	0/0	./.	0/0	0/0	0/0	1/1	1/1	4/4	3/2	0/0	0/0	1/1	0/0	3/2	0/0	0/0	4/4	0/0	0/0	0/0
1	684114	Block_1_684114_701526	0	1,2,3	.	.	.	GT	0/0	0/0	0/0	0/0	0/0	0/0	0/0	0/0	0/0	0/0	0/0	0/0	0/0	0/0	1/1	1/1	0/0	0/0	1/1	1/1	0/0	0/0	0/0	0/0	0/0	0/0	2/2	0/0	0/0	0/0	0/0	0/0	0/0	0/0	0/0	0/0	0/0	0/0	0/0	0/0	0/0
1	703936	Block_1_703936_703986	0	1,2,3	.	.	.	GT	0/0	0/0	0/0	3/3	0/0	0/0	0/0	0/0	0/0	0/0	0/0	0/0	0/0	0/0	1/1	1/1	0/0	0/0	1/1	1/1	0/0	0/0	0/0	0/0	0/0	0/0	2/2	1/1	0/0	0/0	0/0	0/0	0/0	0/0	0/0	0/0	0/0	0/0	0/0	0/0	0/0
1	755405	Block_1_755405_790446	0	1,2,3,4,5,6	.	.	.	GT	2/2	0/0	4/4	0/0	2/2	3/3	3/3	3/3	0/0	0/0	1/2	0/0	0/0	0/0	1/1	1/1	6/6	0/0	1/1	1/1	2/2	2/2	5/5	2/2	0/0	0/0	1/1	1/1	0/0	2/2	2/2	0/0	1/1	3/3	3/3	2/2	2/2	2/2	3/3	2/2	3/3
1	805828	Block_1_805828_805876	0	1,2,3	.	.	.	GT	0/0	0/0	2/2	3/3	0/0	1/1	1/1	0/0	0/0	0/0	3/3	0/0	0/0	0/0	1/1	1/1	0/0	0/0	1/1	1/1	0/0	0/0	0/0	0/0	0/0	0/0	1/1	1/1	0/0	0/0	0/0	0/0	1/1	0/0	3/3	0/0	0/0	0/0	0/0	0/0	./.
1	901691	Block_1_901691_979625	0	1,2,3,4,5,6,7	.	.	.	GT	3/3	0/0	4/4	0/0	3/3	1/1	1/1	1/1	0/0	0/0	0/2	0/0	0/0	0/0	2/2	2/2	1/1	0/0	2/2	2/2	7/1	1/1	0/0	3/3	0/0	0/0	2/2	0/0	0/0	3/3	3/3	0/0	6/6	0/0	0/0	3/3	3/3	3/3	1/1	3/3	1/1
1	1006696	Block_1_1006696_1006768	0	1,2	.	.	.	GT	0/0	0/0	2/2	0/0	0/0	0/0	0/0	1/1	0/0	0/0	./.	0/0	0/0	0/0	1/1	1/1	1/1	0/0	1/1	1/1	0/0	0/0	0/0	0/0	0/0	0/0	1/1	0/0	0/0	0/0	0/0	0/0	0/0	0/0	0/0	0/0	0/0	0/0	1/1	0/0	1/1
1	1006792	1_1006792	0	1	.	.	.	GT	0/0	0/0	1/1	0/0	0/0	0/0	0/0	1/1	0/0	0/0	0/0	0/0	0/0	0/0	0/0	0/0	1/1	0/0	0/0	0/0	0/0	0/0	0/0	0/0	0/0	0/0	0/0	0/0	0/0	0/0	0/0	0/0	0/0	0/0	0/0	0/0	0/0	0/0	1/1	0/0	1/1
1	1038520	Block_1_1038520_1038559	0	1	.	.	.	GT	0/0	0/0	0/0	0/0	0/0	0/0	0/0	0/0	0/0	0/0	0/1	0/0	0/0	0/0	1/1	1/1	0/0	0/0	1/1	1/1	0/0	0/0	0/0	0/0	0/0	0/0	1/1	0/0	0/0	0/0	0/0	0/0	0/0	0/0	0/0	0/0	0/0	0/0	0/0	0/0	0/0
1	1059407	Block_1_1059407_1084992	0	1,2,3	.	.	.	GT	0/0	0/0	0/0	3/3	0/0	2/2	2/2	0/0	0/0	0/0	0/1	0/0	0/0	0/0	0/0	0/0	0/0	0/0	0/0	0/0	0/0	0/0	0/0	0/0	0/0	0/0	1/1	0/0	0/0	0/0	0/0	0/0	0/0	0/0	0/0	0/0	0/0	0/0	0/0	0/0	0/0
1	1207287	Block_1_1207287_1275418	0	1,2,3,4,5	.	.	.	GT	0/0	1/1	0/0	1/1	0/0	4/4	4/4	0/0	1/1	1/1	0/0	1/1	1/1	1/1	2/2	2/2	0/0	4/4	0/0	2/2	0/2	2/2	1/1	0/0	1/1	1/1	0/0	0/0	0/0	0/0	0/0	0/0	0/0	0/0	0/0	0/0	0/0	0/0	0/0	0/0	0/0
1	1276396	Block_1_1276396_1279146	0	1,2	.	.	.	GT	0/0	1/1	0/0	1/1	0/0	2/2	2/2	2/2	1/1	1/1	0/0	1/1	1/1	1/1	0/0	0/0	2/2	2/2	0/0	0/0	0/1	0/0	1/1	0/0	1/1	1/1	0/0	0/0	0/0	0/0	0/0	0/0	0/0	0/0	0/0	0/0	0/0	0/0	2/2	0/0	2/2
1	1282140	1_1282140	0	1	.	.	.	GT	0/0	1/1	0/0	1/1	0/0	1/1	1/1	0/0	1/1	1/1	0/0	1/1	1/1	1/1	0/0	0/0	0/0	1/1	0/0	0/0	./.	0/0	1/1	0/0	1/1	1/1	0/0	0/0	0/0	0/0	0/0	0/0	0/0	0/0	0/0	0/0	0/0	0/0	0/0	0/0	0/0
1	1307679	Block_1_1307679_1390247	0	1,2,3,4,5	.	.	.	GT	0/0	1/1	0/0	1/1	0/0	2/2	2/2	5/5	1/1	1/1	0/3	1/1	1/1	1/1	0/0	0/0	5/5	0/0	4/4	0/0	2/1	2/2	1/1	0/0	1/1	1/1	3/3	0/0	2/2	0/0	0/0	0/0	2/2	2/2	2/2	0/0	0/0	0/0	5/5	0/0	5/5
1	1390258	1_1390258	0	1	.	.	.	GT	./.	0/0	0/0	0/0	0/0	0/0	0/0	1/1	0/0	0/0	0/0	0/0	0/0	0/0	0/0	0/0	./.	0/0	1/1	0/0	0/0	0/0	0/0	0/0	0/0	0/0	0/0	0/0	0/0	0/0	0/0	0/0	1/1	0/0	0/0	0/0	0/0	0/0	1/1	0/0	1/1
1	1402462	Block_1_1402462_1417834	0	1,2,3	.	.	.	GT	0/0	1/1	0/0	1/1	0/0	0/0	0/0	3/3	1/1	1/1	2/0	1/1	1/1	1/1	2/2	2/2	3/3	2/2	3/3	2/2	2/1	2/2	1/1	2/2	1/1	1/1	1/1	2/2	2/2	0/0	0/0	0/0	3/3	2/2	2/2	0/0	0/0	0/0	3/3	0/0	3/3
1	1424071	Block_1_1424071_1428534	0	1,2,3	.	.	.	GT	0/0	1/1	0/0	1/1	0/0	0/0	0/0	2/2	1/1	1/1	0/1	1/1	1/1	1/1	0/0	0/0	2/2	0/0	0/0	0/0	2/1	2/2	1/1	0/0	1/1	1/1	1/1	0/0	2/2	0/0	0/0	1/1	0/0	2/2	2/2	0/0	0/0	0/0	2/2	0/0	2/2
1	1428598	1_1428598	0	1	.	.	.	GT	0/0	0/0	0/0	0/0	0/0	0/0	0/0	1/1	0/0	0/0	0/0	0/0	0/0	0/0	1/1	1/1	1/1	1/1	1/1	1/1	0/1	1/1	0/0	1/1	0/0	0/0	0/0	1/1	1/1	0/0	0/0	0/0	1/1	1/1	1/1	0/0	0/0	0/0	1/1	0/0	1/1
1	1428668	Block_1_1428668_1494527	0	1,2,3,4	.	.	.	GT	0/0	1/1	0/0	1/1	0/0	0/0	0/0	3/3	1/1	1/1	0/0	1/1	1/1	1/1	2/2	2/2	3/3	2/2	4/4	2/2	3/3	3/3	1/1	1/1	1/1	1/1	1/1	4/4	3/3	0/0	0/0	0/0	4/4	3/3	3/3	0/0	0/0	0/0	3/3	0/0	3/3
1	1494570	Block_1_1494570_1520926	0	1,2,3,4,5,6	.	.	.	GT	0/0	2/2	0/0	2/2	0/0	3/3	3/3	1/1	2/2	2/2	0/0	2/2	2/2	2/2	1/1	1/1	1/1	6/6	3/3	1/1	1/1	1/1	2/2	2/2	2/2	2/2	4/4	3/3	1/1	0/0	0/0	3/3	0/0	1/1	1/1	0/0	0/0	0/0	1/1	0/0	1/1
1	1525903	Block_1_1525903_1584120	0	1,2,3,4,5,6,7,8,9,10,11,12	.	.	.	GT	2/2	3/3	0/0	3/3	2/2	2/2	12/12	4/4	7/7	7/7	0/0	3/3	3/3	3/3	1/1	1/1	9/9	0/0	2/2	1/1	4/3	11/11	3/3	3/3	3/3	3/3	1/1	2/2	5/5	2/2	2/2	6/6	0/0	4/4	4/4	2/2	2/2	2/2	4/4	2/2	4/4
1	1604137	Block_1_1604137_1612007	0	1,2,3,4,5	.	.	.	GT	0/0	2/2	1/1	2/2	0/0	0/0	0/0	0/0	2/2	2/2	5/1	2/2	2/2	2/2	0/0	0/0	3/3	1/1	0/0	0/0	4/4	0/0	2/2	2/2	2/2	2/2	0/0	1/1	0/0	0/0	0/0	1/1	1/1	0/0	0/0	0/0	0/0	0/0	0/0	0/0	0/0
1	1659690	Block_1_1659690_1659735	0	1,2,3,4	.	.	.	GT	3/3	1/1	0/0	1/1	0/0	0/0	0/0	0/0	1/1	1/1	3/3	1/1	1/1	1/1	1/1	1/1	0/0	0/0	0/0	1/1	0/0	0/0	1/1	2/2	1/1	1/1	1/1	0/0	0/0	0/0	0/0	1/1	0/0	0/0	0/0	0/0	0/0	0/0	0/0	0/0	0/0
1	1695298	Block_1_1695298_1721205	0	1,2,3,4,5	.	.	.	GT	2/2	1/1	0/0	1/1	2/2	3/3	3/3	0/0	1/1	1/1	0/0	1/1	1/1	1/1	4/4	4/4	0/0	0/0	5/5	3/3	3/3	3/3	1/1	4/4	1/1	1/1	1/1	2/2	0/0	2/2	2/2	0/0	0/0	0/0	0/0	2/2	2/2	2/2	0/0	2/2	0/0
1	1748850	Block_1_1748850_1748867	0	1,2	.	.	.	GT	0/0	1/1	0/0	1/1	0/0	1/1	1/1	0/0	1/1	1/1	0/0	1/1	1/1	1/1	1/1	1/1	0/0	0/0	1/1	0/0	1/1	1/1	1/1	2/2	1/1	1/1	1/1	0/0	0/0	0/0	0/0	0/0	0/0	0/0	0/0	0/0	0/0	0/0	0/0	0/0	0/0
1	1796692	Block_1_1796692_1887105	0	1,2,3,4,5,6	.	.	.	GT	2/2	0/0	1/1	0/0	2/2	0/0	0/0	1/1	0/0	0/0	2/6	0/0	0/0	0/0	0/0	0/0	5/5	1/1	0/0	0/0	4/4	0/0	0/0	1/1	0/0	0/0	0/0	2/2	1/1	3/3	2/2	1/1	1/1	1/1	1/1	2/2	2/2	2/2	1/1	2/2	1/1
1	1887114	Block_1_1887114_1888970	0	1,2,3,4,5,6	.	.	.	GT	2/2	1/1	0/0	1/1	6/6	4/4	3/3	0/0	1/1	1/1	0/2	1/1	1/1	1/1	3/3	3/3	0/0	5/5	0/0	0/0	5/2	3/3	1/1	0/0	1/1	1/1	1/1	2/2	0/0	3/3	2/2	0/0	0/0	0/0	0/0	2/2	2/2	2/2	0/0	2/2	0/0
1	1936523	Block_1_1936523_2009015	0	1,2	.	.	.	GT	0/0	1/1	0/0	1/1	0/0	2/2	2/2	0/0	1/1	1/1	0/0	1/1	1/1	1/1	2/2	2/2	0/0	0/0	0/0	0/0	2/2	2/2	1/1	0/0	1/1	1/1	1/1	0/0	0/0	1/1	0/0	0/0	0/0	0/0	0/0	0/0	0/0	0/0	0/0	0/0	0/0
1	2043695	Block_1_2043695_2045933	0	1,2,3,4,5,6,7,8	.	.	.	GT	1/2	3/3	1/2	3/3	1/2	7/6	7/6	0/0	3/3	5/4	1/2	5/4	3/3	3/3	7/6	7/6	0/0	0/0	0/0	1/2	1/6	7/6	3/3	0/0	3/3	3/3	5/4	1/2	0/0	5/4	1/2	0/0	1/2	1/2	1/2	1/2	1/2	1/2	0/2	1/2	1/2
1	2063290	Block_1_2063290_2124091	0	1,2	.	.	.	GT	0/0	1/1	0/0	1/1	0/0	1/1	1/1	0/0	1/1	1/1	0/0	1/1	1/1	1/1	1/1	1/1	0/0	0/0	0/0	0/0	1/1	1/1	1/1	0/0	1/1	1/1	1/1	0/0	0/0	1/1	0/0	0/0	0/0	0/0	0/0	0/0	0/0	0/0	0/0	0/0	0/0
1	2177956	1_2177956	0	1	.	.	.	GT	0/0	0/0	0/0	0/0	0/0	0/0	0/0	0/0	0/0	0/0	0/0	0/0	0/0	0/0	0/0	0/0	0/0	0/0	0/0	0/0	0/0	0/0	0/0	0/0	0/0	0/0	0/0	0/0	0/0	0/0	0/0	0/0	0/0	0/0	0/0	0/0	0/0	0/0	0/0	0/0	0/0
1	2181918	Block_1_2181918_2280873	0	1,2,3,4	.	.	.	GT	0/0	1/1	0/0	1/1	0/0	1/1	1/1	0/0	1/1	1/1	0/0	1/1	1/1	1/1	1/1	1/1	0/0	0/0	4/4	1/1	1/1	1/1	1/1	0/0	1/1	1/1	1/1	0/0	0/0	1/1	0/0	1/1	0/0	0/0	0/0	0/0	0/0	0/0	0/0	0/0	0/0
1	2348876	Block_1_2348876_2350109	0	1,2,3	.	.	.	GT	0/0	0/0	0/0	0/0	0/0	1/1	1/1	0/0	0/0	0/0	0/0	0/0	0/0	0/0	1/1	1/1	0/0	2/2	1/1	1/1	0/1	1/1	0/0	0/0	0/0	0/0	1/1	0/0	0/0	0/0	0/0	1/1	0/0	0/0	0/0	0/0	0/0	0/0	0/0	0/0	0/0
1	2474779	1_2474779	0	1	.	.	.	GT	0/0	0/0	1/1	0/0	0/0	0/0	0/0	1/1	0/0	0/0	0/0	0/0	0/0	0/0	0/0	0/0	1/1	1/1	0/0	0/0	0/0	0/0	0/0	1/1	0/0	0/0	0/0	1/1	1/1	0/0	0/0	0/0	1/1	1/1	1/1	1/1	0/0	0/0	1/1	0/0	1/1
1	2558929	Block_1_2558929_2573516	0	1,2,3,4	.	.	.	GT	0/0	1/1	0/0	1/1	0/0	0/0	0/0	2/2	1/1	1/1	0/0	1/1	4/4	1/1	0/0	0/0	2/2	2/2	0/0	0/0	3/3	0/0	1/1	2/2	1/1	1/1	1/1	0/0	2/2	1/1	0/0	0/0	0/0	2/2	2/2	2/2	0/0	0/0	2/2	0/0	2/2
1	2573531	Block_1_2573531_2620912	0	1,2,3,4,5,6,7,8	.	.	.	GT	5/5	1/1	0/0	1/1	0/0	0/0	0/0	2/2	4/4	4/4	0/0	1/1	4/4	1/1	0/0	0/0	6/6	6/6	0/0	0/0	2/0	0/0	1/1	0/0	1/1	1/1	3/3	0/0	2/2	1/1	0/0	0/0	8/8	2/2	2/2	2/2	0/0	0/0	2/2	0/0	6/6
1	2689421	1_2689421	0	1	.	.	.	GT	1/1	0/0	0/0	0/0	1/1	0/0	0/0	1/1	0/0	0/0	0/1	0/0	0/0	0/0	1/1	1/1	0/0	1/1	1/1	0/0	0/0	0/0	0/0	0/0	0/0	0/0	1/1	0/0	1/1	0/0	1/1	0/0	0/0	1/1	1/1	1/1	1/1	1/1	1/1	1/1	1/1
1	2753052	Block_1_2753052_2809674	0	1,2,3,4,5,6	.	.	.	GT	1/1	0/0	2/2	0/0	1/1	2/2	2/2	1/1	0/0	0/0	0/1	0/0	4/4	0/0	0/0	0/0	6/6	0/0	1/1	2/2	0/6	2/2	0/0	3/3	5/5	0/0	0/0	1/1	1/1	0/0	1/1	2/2	3/3	1/1	1/1	1/1	1/1	1/1	1/1	1/1	1/1
1	2865678	Block_1_2865678_2865737	0	1,2,3,4,5,6	.	.	.	GT	./.	0/0	0/0	0/0	0/0	2/2	2/2	0/0	0/0	0/0	4/0	3/3	3/3	0/0	0/0	0/0	0/0	0/0	0/0	0/0	4/6	0/0	0/0	1/1	0/0	0/0	0/0	0/0	0/0	0/0	0/0	0/0	0/0	0/0	./.	0/0	0/0	0/0	0/0	0/0	0/0
1	2928060	Block_1_2928060_2928078	0	1	.	.	.	GT	0/0	0/0	0/0	0/0	0/0	1/1	1/1	0/0	0/0	0/0	0/0	0/0	0/0	0/0	0/0	0/0	0/0	0/0	0/0	0/0	0/1	0/0	0/0	0/0	0/0	0/0	0/0	0/0	0/0	0/0	0/0	0/0	1/1	0/0	0/0	0/0	0/0	0/0	0/0	0/0	0/0
1	2928081	Block_1_2928081_2992791	0	1,2	.	.	.	GT	1/1	0/0	0/0	0/0	1/1	2/2	2/2	0/0	0/0	0/0	1/1	0/0	0/0	0/0	0/0	0/0	0/0	1/1	0/0	0/0	0/2	0/0	0/0	1/1	0/0	0/0	0/0	1/1	0/0	0/0	1/1	1/1	0/0	0/0	0/0	0/0	1/1	1/1	1/1	1/1	1/1
1	3014992	Block_1_3014992_3018264	0	1	.	.	.	GT	0/0	0/0	0/0	0/0	0/0	0/0	0/0	0/0	0/0	0/0	0/0	0/0	0/0	0/0	0/0	0/0	0/0	1/1	0/0	0/0	0/0	1/1	0/0	0/0	0/0	0/0	0/0	0/0	0/0	0/0	0/0	0/0	1/1	0/0	0/0	0/0	0/0	0/0	0/0	0/0	0/0
1	3023162	Block_1_3023162_3055497	0	1,2,3,4	.	.	.	GT	2/2	1/1	0/0	1/1	2/2	3/3	3/3	0/0	1/1	1/1	3/2	1/1	1/1	1/1	3/3	3/3	2/2	0/0	1/1	0/0	3/1	0/0	1/1	2/2	1/1	1/1	1/1	0/0	1/1	1/1	2/2	2/2	3/3	2/2	2/2	1/1	2/2	2/2	2/2	2/2	2/2
1	3083336	Block_1_3083336_3083398	0	1	.	.	.	GT	1/1	0/0	0/0	0/0	1/1	0/0	0/0	0/0	0/0	0/0	./.	0/0	0/0	0/0	0/0	0/0	1/1	0/0	0/0	0/0	0/0	0/0	0/0	1/1	0/0	0/0	0/0	0/0	0/0	0/0	1/1	1/1	0/0	1/1	1/1	0/0	1/1	1/1	1/1	1/1	1/1
1	3163236	Block_1_3163236_3163274	0	1	.	.	.	GT	1/1	0/0	1/1	0/0	1/1	1/1	1/1	0/0	0/0	0/0	1/1	0/0	0/0	0/0	1/1	1/1	0/0	0/0	0/0	0/0	./.	0/0	0/0	0/0	0/0	0/0	0/0	1/1	0/0	0/0	1/1	0/0	1/1	0/0	0/0	0/0	1/1	1/1	0/0	1/1	0/0
1	3260759	Block_1_3260759_3260891	0	1	.	.	.	GT	0/0	0/0	0/0	0/0	0/0	1/1	1/1	0/0	0/0	0/0	0/0	0/0	0/0	0/0	1/1	1/1	0/0	0/0	0/0	0/0	0/1	0/0	0/0	0/0	0/0	0/0	0/0	0/0	0/0	0/0	0/0	0/0	0/0	0/0	0/0	0/0	0/0	0/0	0/0	0/0	0/0
1	3266074	Block_1_3266074_3305054	0	1,2,3,4,5	.	.	.	GT	1/1	0/0	0/0	0/0	1/1	2/2	2/2	1/1	0/0	0/0	0/0	0/0	5/5	0/0	2/2	2/2	3/3	1/1	0/0	1/1	0/2	1/1	0/0	1/1	0/0	0/0	0/0	1/1	3/3	0/0	1/1	0/0	0/0	1/1	1/1	3/3	1/1	1/1	1/1	1/1	1/1
1	3313749	1_3313749	0	1	.	.	.	GT	0/1	0/0	0/0	0/0	0/0	0/1	0/1	0/0	0/0	0/0	0/0	0/0	0/0	0/0	0/0	0/0	0/0	0/0	0/0	0/0	0/1	0/0	0/0	0/0	0/0	0/0	0/0	0/0	0/1	0/0	0/0	0/0	0/0	0/0	0/0	0/0	0/0	0/1	0/0	0/0	0/1
1	3318428	Block_1_3318428_3327321	0	1,2,3,4	.	.	.	GT	1/1	0/0	0/0	0/0	1/1	3/3	3/3	1/1	0/0	0/0	0/0	0/0	0/0	0/0	3/3	3/3	2/2	2/2	0/0	1/1	0/3	1/1	0/0	1/1	0/0	0/0	0/0	1/1	2/2	0/0	1/1	0/0	0/0	2/2	2/2	2/2	1/1	1/1	1/1	1/1	1/1
1	3327363	Block_1_3327363_3329900	0	1,2,3	.	.	.	GT	1/1	0/0	0/0	0/0	1/1	1/1	1/1	1/1	0/0	0/0	0/0	0/0	3/3	0/0	1/1	1/1	0/0	0/0	0/0	1/1	1/1	1/1	0/0	1/1	0/0	0/0	0/0	1/1	0/0	0/0	1/1	0/0	0/0	0/0	0/0	0/0	1/1	1/1	1/1	1/1	1/1
1	3339766	Block_1_3339766_3390169	0	1,2,3	.	.	.	GT	0/0	0/0	3/3	0/0	0/0	2/2	2/2	0/0	0/0	0/0	0/0	0/0	0/0	0/0	2/2	2/2	0/0	0/0	1/1	0/0	0/2	0/0	0/0	0/0	0/0	0/0	1/1	0/0	1/1	1/1	0/0	1/1	1/1	1/1	1/1	1/1	0/0	0/0	0/0	0/0	0/0
1	3390236	1_3390236	0	1	.	.	.	GT	0/0	0/0	0/0	0/0	0/0	0/0	0/0	0/0	0/0	0/0	0/0	0/0	0/0	0/0	0/0	0/0	0/0	0/0	1/1	0/0	0/0	0/0	0/0	0/0	0/0	0/0	0/0	0/0	0/0	0/0	0/0	1/1	0/0	0/0	0/0	0/0	0/0	0/0	0/0	0/0	0/0
1	3458582	Block_1_3458582_3490121	0	1,2,3,4,5,6,7,8,9,10,11,12	.	.	.	GT	1/1	0/0	0/0	1/1	0/0	4/3	6/5	0/0	1/1	0/0	10/10	0/0	0/0	0/0	4/3	4/3	12/12	2/2	0/0	0/0	8/7	0/0	0/0	0/0	10/10	0/0	4/3	0/0	6/5	4/3	0/0	0/0	0/0	2/2	2/2	4/3	0/0	0/0	0/0	0/0	0/0
1	3507017	Block_1_3507017_3512849	0	1,2,3	.	.	.	GT	0/0	0/0	0/0	0/0	0/0	1/1	1/1	0/0	0/0	0/0	0/0	0/0	0/0	0/0	1/1	1/1	0/0	2/2	0/0	0/0	0/1	0/0	0/0	0/0	0/0	0/0	1/1	0/0	1/1	1/1	0/0	0/0	0/0	3/3	3/3	1/1	0/0	0/0	0/0	0/0	0/0
1	3512915	Block_1_3512915_3583522	0	1,2,3,4,5,6	.	.	.	GT	2/2	0/0	0/0	0/0	2/2	1/1	1/1	0/0	0/0	0/0	0/0	0/0	0/0	0/0	1/1	1/1	0/0	0/0	2/2	0/0	2/0	0/0	0/0	0/0	0/0	0/0	1/1	0/0	1/1	1/1	2/2	2/2	0/0	4/4	6/6	1/1	2/2	2/2	4/4	2/2	4/4
1	3593836	Block_1_3593836_3593926	0	1	.	.	.	GT	0/0	0/0	0/0	0/0	0/0	0/0	0/0	0/0	0/0	0/0	0/0	0/0	0/0	0/0	0/0	0/0	0/0	0/0	1/1	0/0	0/0	0/0	0/0	0/0	0/0	0/0	0/0	0/0	0/0	0/0	0/0	1/1	0/0	1/1	1/1	0/0	0/0	0/0	1/1	0/0	1/1
1	3610025	Block_1_3610025_3638369	0	1,2,3,4,5	.	.	.	GT	0/0	1/1	3/3	1/1	0/0	0/0	0/0	1/1	1/1	1/1	1/1	1/1	1/1	1/1	0/0	0/0	1/1	1/1	4/4	1/1	4/0	1/1	1/1	2/2	1/1	1/1	0/0	3/3	0/0	0/0	0/0	4/4	1/1	2/2	2/2	0/0	0/0	0/0	2/2	0/0	2/2
1	3644131	Block_1_3644131_3664796	0	1,2,3,4	.	.	.	GT	0/0	1/1	3/3	1/1	0/0	0/0	0/0	1/1	1/1	1/1	1/1	1/1	1/1	1/1	0/0	0/0	1/1	1/1	2/2	1/1	0/0	1/1	1/1	2/2	1/1	1/1	0/0	3/3	0/0	0/0	0/0	2/2	1/1	2/2	2/2	0/0	0/0	0/0	2/2	0/0	2/2
1	3664804	Block_1_3664804_3666692	0	1,2	.	.	.	GT	1/1	0/0	0/0	0/0	1/1	1/1	1/1	0/0	0/0	0/0	0/0	0/0	0/0	0/0	1/1	1/1	0/0	0/0	2/2	0/0	1/1	0/0	0/0	2/2	0/0	0/0	1/1	0/0	1/1	1/1	1/1	2/2	0/0	0/0	0/0	1/1	1/1	1/1	2/2	1/1	2/2
1	3668415	Block_1_3668415_3768183	0	1,2,3,4,5	.	.	.	GT	1/1	0/0	3/3	0/0	1/1	1/1	1/1	0/0	0/0	0/0	0/0	0/0	0/0	0/0	1/1	1/1	5/5	0/0	2/2	0/0	0/0	0/0	0/0	2/2	0/0	0/0	1/1	3/3	1/1	1/1	1/1	2/2	0/0	0/0	0/0	1/1	1/1	1/1	2/2	1/1	2/2
1	3775515	Block_1_3775515_3809053	0	1,2,3,4,5,6	.	.	.	GT	0/0	1/1	3/3	1/1	0/0	0/0	0/0	1/1	1/1	1/1	1/1	1/1	6/6	1/1	0/0	0/0	1/1	1/1	2/2	1/1	0/1	1/1	1/1	2/2	1/1	1/1	0/0	3/3	0/0	0/0	0/0	2/2	1/1	1/1	1/1	0/0	0/0	0/0	4/4	0/0	4/4
1	3809056	Block_1_3809056_3809117	0	1,2,3,4	.	.	.	GT	1/1	0/0	0/0	0/0	1/1	1/1	1/1	0/0	0/0	0/0	0/0	0/0	0/0	0/0	1/1	1/1	0/0	0/0	2/2	0/0	4/3	0/0	0/0	2/2	0/0	0/0	1/1	0/0	1/1	1/1	1/1	2/2	0/0	0/0	0/0	1/1	1/1	1/1	1/1	1/1	1/1
1	3815736	Block_1_3815736_3849998	0	1,2,3	.	.	.	GT	1/1	0/0	1/1	0/0	1/1	1/1	1/1	0/0	0/0	0/0	0/0	0/0	0/0	0/0	1/1	1/1	0/0	1/1	2/2	0/0	1/0	0/0	0/0	2/2	0/0	0/0	1/1	1/1	1/1	1/1	1/1	2/2	0/0	0/0	0/0	1/1	1/1	1/1	2/2	1/1	2/2
1	3905116	Block_1_3905116_3910902	0	1,2,3,4,5,6	.	.	.	GT	2/2	1/1	0/0	1/1	4/4	1/1	1/1	0/0	1/1	3/3	0/0	1/1	1/1	1/1	1/1	1/1	3/3	1/1	2/2	0/0	3/3	0/0	1/1	1/1	1/1	1/1	2/2	0/0	1/1	2/2	2/2	2/2	0/0	3/3	3/3	1/1	2/2	2/2	1/1	2/2	1/1
1	3915997	Block_1_3915997_4013321	0	1,2,3	.	.	.	GT	1/1	0/0	2/2	0/0	1/1	2/2	2/2	0/0	0/0	0/0	2/2	0/0	0/0	0/0	0/0	0/0	0/0	0/0	1/1	0/0	0/0	0/0	0/0	2/2	0/0	0/0	1/1	2/2	0/0	1/1	1/1	1/1	0/0	0/0	0/0	0/0	1/1	1/1	0/0	1/1	0/0
1	4048396	Block_1_4048396_4048452	0	1,2,3	.	.	.	GT	0/0	1/2	0/0	1/2	0/0	0/0	0/0	1/2	1/1	1/2	0/0	1/2	1/2	1/2	1/2	1/1	1/2	1/2	0/0	3/3	1/2	1/2	1/2	0/0	1/2	1/2	0/0	0/0	1/2	0/0	0/0	0/0	1/2	1/2	1/2	1/2	0/0	0/0	1/2	0/0	1/2
1	4056360	Block_1_4056360_4057973	0	1,2,3,4	.	.	.	GT	0/0	1/1	0/0	1/1	0/0	0/0	0/0	0/0	2/2	2/2	0/0	1/1	3/3	1/1	1/1	1/1	2/2	1/1	0/0	0/0	4/0	0/0	3/3	0/0	1/1	1/1	0/0	0/0	1/1	0/0	0/0	0/0	0/0	1/1	2/2	1/1	0/0	0/0	0/0	0/0	0/0
1	4071873	Block_1_4071873_4107932	0	1,2,3,4	.	.	.	GT	1/1	0/0	4/4	0/0	1/1	0/0	0/0	0/0	0/0	0/0	1/1	0/0	0/0	0/0	2/2	2/2	0/0	2/2	1/1	2/2	2/0	2/2	0/0	1/1	0/0	0/0	1/1	3/3	0/0	1/1	1/1	1/1	0/0	0/0	0/0	0/0	4/4	1/1	2/2	1/1	2/2
1	4108220	Block_1_4108220_4112310	0	1,2,3	.	.	.	GT	1/1	0/0	1/1	0/0	1/1	0/0	0/0	0/0	0/0	0/0	1/1	0/0	0/0	0/0	2/2	2/2	0/0	0/0	1/1	2/2	3/3	2/2	0/0	2/2	0/0	0/0	1/1	1/1	0/0	1/1	1/1	1/1	0/0	0/0	0/0	0/0	1/1	1/1	2/2	1/1	2/2
1	4112338	Block_1_4112338_4114838	0	1,2,3	.	.	.	GT	0/0	0/0	0/0	0/0	0/0	0/0	0/0	0/0	0/0	0/0	0/0	0/0	0/0	0/0	1/1	1/1	0/0	2/2	1/1	2/2	0/1	2/2	0/0	1/1	0/0	0/0	0/0	0/0	0/0	0/0	0/0	1/1	0/0	0/0	0/0	0/0	0/0	0/0	2/2	0/0	1/1
1	4171960	Block_1_4171960_4187018	0	1	.	.	.	GT	0/0	0/0	0/0	0/0	0/0	1/1	1/1	0/0	0/0	0/0	0/0	0/0	0/0	0/0	0/0	0/0	0/0	0/0	1/1	1/1	0/1	1/1	0/0	0/0	0/0	0/0	0/0	0/0	0/0	0/0	0/0	1/1	0/0	0/0	0/0	0/0	0/0	0/0	0/0	0/0	0/0
1	4213351	Block_1_4213351_4275924	0	1,2,3,4,5	.	.	.	GT	0/0	0/0	0/0	0/0	0/0	1/1	1/1	0/0	0/0	0/0	0/0	0/0	0/0	0/0	2/2	2/2	0/0	2/2	0/0	1/1	4/4	1/1	0/0	3/3	0/0	0/0	0/0	0/0	0/0	0/0	0/0	0/0	0/0	0/0	0/0	0/0	0/0	0/0	3/3	0/0	3/3
1	4275941	Block_1_4275941_4277075	0	1,2	.	.	.	GT	0/0	0/0	0/0	0/0	0/0	1/1	1/1	0/0	0/0	0/0	0/0	0/0	0/0	0/0	2/2	2/2	0/0	2/2	1/1	1/1	0/1	1/1	0/0	1/1	0/0	0/0	0/0	0/0	0/0	0/0	0/0	1/1	1/1	0/0	0/0	0/0	0/0	0/0	0/0	0/0	0/0
1	4277085	Block_1_4277085_4277123	0	1	.	.	.	GT	0/0	0/0	0/0	0/0	0/0	0/0	0/0	0/0	0/0	0/0	0/0	0/0	0/0	0/0	1/1	1/1	0/0	1/1	0/0	0/0	0/0	0/0	0/0	0/0	0/0	0/0	0/0	0/0	0/0	0/0	0/0	0/0	0/0	0/0	0/0	0/0	0/0	0/0	0/0	0/0	0/0
1	4277126	Block_1_4277126_4318935	0	1,2,3,4	.	.	.	GT	0/0	0/0	0/0	0/0	0/0	1/1	1/1	0/0	0/0	0/0	0/0	0/0	0/0	0/0	3/3	3/3	0/0	2/2	1/1	1/1	0/1	1/1	0/0	4/4	0/0	0/0	0/0	0/0	0/0	0/0	0/0	1/1	4/4	0/0	0/0	0/0	0/0	0/0	0/0	0/0	0/0
1	4338849	Block_1_4338849_4352725	0	1,2,3,4,5	.	.	.	GT	0/0	0/0	2/2	0/0	0/0	0/0	0/0	0/0	0/0	0/0	0/0	0/0	0/0	0/0	1/1	1/1	1/1	3/3	2/2	1/1	0/1	1/1	0/0	4/4	0/0	0/0	0/0	0/0	0/0	0/0	0/0	2/2	4/4	1/1	1/1	0/0	2/2	0/0	0/0	0/0	0/0
1	4386768	Block_1_4386768_4386904	0	1	.	.	.	GT	0/0	0/0	0/0	0/0	0/0	0/0	0/0	0/0	0/0	0/0	0/0	0/0	0/0	0/0	0/0	0/0	0/0	0/0	0/0	1/1	0/1	1/1	0/0	0/0	0/0	0/0	0/0	0/0	0/0	0/0	0/0	0/0	1/1	0/0	0/0	0/0	0/0	0/0	0/0	0/0	0/0
1	4386954	Block_1_4386954_4386958	0	1	.	.	.	GT	0/0	0/0	0/0	0/0	0/0	0/0	0/0	0/0	0/0	0/0	0/0	0/0	0/0	0/0	1/1	1/1	1/1	0/0	1/1	0/0	0/0	0/0	0/0	0/0	0/0	0/0	0/0	0/0	0/0	0/0	0/0	1/1	0/0	1/1	1/1	0/0	0/0	0/0	0/0	0/0	0/0
1	4441586	Block_1_4441586_4517478	0	1,2,3,4,5,6,7,8,9	.	.	.	GT	3/3	0/0	0/0	0/0	0/0	4/4	4/4	0/0	0/0	0/0	5/5	0/0	9/9	0/0	2/2	2/2	5/5	0/0	2/2	0/0	0/0	0/0	0/0	0/0	3/3	0/0	0/0	0/0	1/1	0/0	0/0	2/2	7/7	1/1	1/1	1/1	0/0	0/0	0/0	0/0	0/0
1	4517539	Block_1_4517539_4532179	0	1,2,3,4	.	.	.	GT	0/0	0/0	0/0	0/0	0/0	3/3	3/3	0/0	0/0	0/0	1/1	0/0	0/0	0/0	2/2	2/2	1/1	0/0	2/2	0/0	0/0	0/0	0/0	0/0	0/0	0/0	0/0	0/0	1/1	0/0	0/0	2/2	0/0	1/1	1/1	1/1	0/0	0/0	0/0	0/0	0/0
1	4554579	1_4554579	0	1	.	.	.	GT	0/0	1/1	0/0	0/0	0/0	1/1	1/1	0/0	1/1	1/1	0/0	1/1	1/1	1/1	1/1	1/1	0/1	0/0	1/1	0/0	0/1	0/0	1/1	0/0	1/1	1/1	0/0	0/0	0/0	0/0	0/0	1/1	1/1	0/0	0/0	0/0	0/0	0/0	1/1	0/0	1/1
1	4569486	Block_1_4569486_4569517	0	1,2,3	.	.	.	GT	3/3	0/0	0/0	1/1	1/1	0/0	0/0	0/0	0/0	0/0	1/1	0/0	0/0	2/2	0/0	0/0	1/1	0/0	0/0	0/0	2/2	0/0	0/0	0/0	0/0	0/0	1/1	0/0	1/1	1/1	1/1	0/0	0/0	1/1	3/3	1/1	0/0	1/1	0/0	1/1	2/2
1	4569518	Block_1_4569518_4662444	0	1,2,3,4,5	.	.	.	GT	0/0	1/1	0/0	0/0	0/0	5/5	5/5	0/0	1/1	1/1	2/2	1/1	1/1	1/1	3/3	3/3	2/2	0/0	3/3	0/0	0/0	0/0	1/1	0/0	0/1	1/1	0/0	0/0	2/2	0/0	0/0	3/3	1/1	2/2	2/2	2/2	0/0	0/0	1/1	0/0	1/1
1	4694481	Block_1_4694481_4694483	0	1	.	.	.	GT	0/0	0/0	0/0	0/0	0/0	1/1	1/1	0/0	0/0	0/0	1/1	0/0	0/0	0/0	1/1	1/1	0/0	0/0	0/0	0/0	0/0	0/0	0/0	0/0	0/0	0/0	0/0	0/0	0/0	0/0	0/0	0/0	0/0	0/0	0/0	0/0	0/0	0/0	0/0	0/0	0/0
1	4694496	Block_1_4694496_4777937	0	1,2,3	.	.	.	GT	1/1	0/0	0/0	1/1	1/1	2/2	2/2	0/0	0/0	0/0	2/2	0/0	0/0	0/0	3/3	3/3	1/1	0/0	0/0	0/0	0/0	0/0	0/0	0/0	0/0	0/0	1/1	0/0	0/0	1/1	1/1	0/0	0/0	1/1	1/1	0/0	0/0	1/1	0/0	1/1	0/0
1	4802329	Block_1_4802329_4841672	0	1,2,3,4	.	.	.	GT	1/1	0/0	0/0	1/1	1/1	3/3	3/3	0/0	0/0	0/0	3/3	0/0	0/0	0/0	1/1	1/1	1/1	0/0	2/2	0/0	0/0	0/0	0/0	0/0	0/0	0/0	1/1	0/0	2/2	1/1	1/1	2/2	0/0	1/1	1/1	2/2	0/0	1/1	0/0	1/1	0/0
1	4843301	Block_1_4843301_4943084	0	1,2	.	.	.	GT	1/1	0/0	0/0	1/1	1/1	2/2	2/2	0/0	0/0	0/0	2/2	0/0	0/0	0/0	1/1	1/1	1/1	0/0	2/2	0/0	0/0	0/0	0/0	0/0	0/0	0/0	1/1	0/0	2/2	1/1	1/1	2/2	0/0	1/1	1/1	2/2	0/0	1/1	0/0	1/1	0/0
1	4956371	Block_1_4956371_4956469	0	1,2,3	.	.	.	GT	1/1	0/0	0/0	1/1	1/1	1/1	1/1	0/0	0/0	0/0	1/1	0/0	0/0	0/0	1/1	1/1	2/2	0/0	1/1	0/0	0/0	0/0	0/0	0/0	0/0	0/0	1/1	0/0	1/1	1/1	1/1	1/1	0/0	1/1	1/1	1/1	0/0	1/1	0/0	1/1	0/0
1	4975775	Block_1_4975775_5058556	0	1,2	.	.	.	GT	1/1	0/0	0/0	1/1	1/1	1/1	1/1	0/0	0/0	0/0	1/1	0/0	0/0	0/0	2/2	2/2	1/1	0/0	1/1	0/0	0/0	0/0	0/0	0/0	0/0	0/0	1/1	0/0	1/1	1/1	1/1	1/1	0/0	1/1	1/1	1/1	0/0	1/1	0/0	1/1	0/0
1	5144235	Block_1_5144235_5238093	0	1,2,3,4	.	.	.	GT	0/0	1/1	1/1	0/0	0/0	2/2	2/2	0/0	1/1	1/1	2/2	1/1	1/1	1/1	0/0	0/0	3/3	0/0	0/0	0/0	1/0	0/0	1/1	1/1	1/1	1/1	0/0	1/1	2/2	0/0	0/0	2/2	1/1	2/2	2/2	2/2	1/1	0/0	0/0	0/0	0/0
1	5252053	Block_1_5252053_5270661	0	1,2,3,4,5,6,7	.	.	.	GT	0/0	6/6	1/1	0/0	0/0	2/2	2/2	0/0	1/1	5/5	2/2	1/1	5/5	1/1	0/0	0/0	3/3	0/0	0/0	0/0	0/0	0/0	1/1	4/4	6/6	1/1	0/0	1/1	0/0	0/0	0/0	2/2	1/1	3/3	3/3	0/0	1/1	0/0	0/0	0/0	0/0
1	5270680	Block_1_5270680_5270716	0	1,2,3,4	.	.	.	GT	0/0	1/1	1/1	0/0	0/0	2/2	2/2	0/0	1/1	1/1	2/2	1/1	1/1	1/1	0/0	0/0	0/0	0/0	0/0	0/0	0/0	0/0	1/1	2/2	./.	1/1	0/0	1/1	0/0	0/0	0/0	2/2	1/1	0/0	0/0	0/0	1/1	0/0	0/0	0/0	0/0
1	5270740	Block_1_5270740_5343127	0	1,2,3,4,5	.	.	.	GT	0/0	1/1	1/1	0/0	0/0	2/2	2/2	0/0	1/1	1/1	2/2	1/1	1/0	5/5	0/0	0/0	3/3	0/0	0/0	0/0	0/0	0/0	1/1	2/2	1/1	1/1	0/0	1/1	3/3	0/0	0/0	2/2	1/1	3/3	3/3	3/3	1/1	0/0	0/0	0/0	0/0
1	5343155	Block_1_5343155_5343203	0	1,2,3	.	.	.	GT	0/0	0/0	0/0	0/0	0/0	1/1	1/1	0/0	0/0	0/0	1/1	0/0	0/0	0/0	0/0	0/0	0/0	0/0	0/0	0/0	0/0	0/0	0/0	1/1	0/0	0/0	0/0	0/0	0/0	0/0	0/0	1/1	1/1	0/0	0/0	0/0	0/0	0/0	0/0	0/0	0/0
1	5420614	Block_1_5420614_5518768	0	1,2,3,4,5,6,7	.	.	.	GT	7/7	3/3	0/0	0/0	0/0	1/1	1/1	0/0	2/2	2/2	1/1	2/2	2/2	5/5	0/0	0/0	2/2	0/0	0/0	0/0	0/0	0/0	5/5	1/1	2/2	2/2	0/0	0/0	2/2	0/0	0/0	1/1	1/1	3/3	2/2	5/5	0/0	0/0	0/0	0/0	0/0
1	5555585	Block_1_5555585_5633908	0	1,2,3,4,5,6,7	.	.	.	GT	0/0	1/1	0/0	0/0	0/0	2/2	2/2	0/0	1/1	1/1	2/2	1/1	1/1	1/1	0/0	0/0	1/1	0/0	0/0	0/0	7/6	0/0	1/1	2/2	1/1	1/1	0/0	0/0	1/1	0/0	0/0	2/2	4/4	1/1	1/1	1/1	0/0	0/0	0/0	0/0	0/0
1	5665939	Block_1_5665939_5702671	0	1,2,3,4	.	.	.	GT	4/4	0/0	1/1	0/0	0/0	2/2	2/2	0/0	0/0	0/0	2/2	0/0	0/0	0/0	0/0	0/0	0/0	0/0	0/0	0/0	0/0	0/0	0/0	2/2	0/0	0/0	0/0	0/0	1/1	0/0	0/0	2/2	1/1	1/1	1/1	1/1	1/1	1/1	0/0	0/0	0/0
1	5716473	Block_1_5716473_5803725	0	1,2,3,4,5,6,7,8,9	.	.	.	GT	0/0	0/0	2/2	0/0	0/0	1/1	1/1	0/0	0/0	0/0	1/1	0/0	0/0	0/0	0/0	0/0	4/4	0/0	0/0	0/0	0/0	0/0	0/0	2/2	0/0	0/0	0/0	0/0	2/2	0/0	0/0	1/1	2/2	2/2	5/5	2/2	2/2	2/2	0/0	0/0	0/0
1	5879116	Block_1_5879116_5888568	0	1,2,3,4,5	.	.	.	GT	4/4	0/0	0/0	0/0	0/0	1/1	1/1	0/0	0/0	0/0	1/1	0/0	0/0	0/0	0/0	0/0	0/0	0/0	0/0	0/0	0/0	0/0	0/0	0/0	0/0	0/0	0/0	0/0	0/0	0/0	0/0	1/1	0/0	0/0	0/0	0/0	0/0	0/0	0/0	0/0	0/0
1	5906957	Block_1_5906957_5999452	0	1,2,3,4,5	.	.	.	GT	0/0	0/0	1/1	0/0	0/0	1/1	1/1	0/0	0/0	0/0	4/4	0/0	0/0	0/0	0/0	0/0	0/0	0/0	0/0	0/0	0/0	0/0	0/0	1/1	0/0	0/0	0/0	0/0	1/1	0/0	0/0	3/3	1/1	1/1	1/1	1/1	1/1	1/1	0/0	0/0	0/0
1	6038988	Block_1_6038988_6136784	0	1,2,3	.	.	.	GT	0/0	0/0	1/1	0/0	0/0	1/1	1/1	0/0	0/0	0/0	2/2	0/0	0/0	0/0	0/0	0/0	0/0	0/0	0/0	0/0	0/0	0/0	0/0	1/1	0/0	0/0	0/0	0/0	1/1	0/0	0/0	2/2	1/1	1/1	1/1	1/1	1/1	1/1	0/0	0/0	0/0
1	6179921	1_6179921	0	1	.	.	.	GT	0/0	0/0	1/1	0/0	0/0	1/1	1/1	0/0	0/0	0/0	0/0	0/0	0/0	0/0	0/0	0/0	0/0	0/0	0/0	0/0	0/0	0/0	0/0	1/1	0/0	0/0	0/0	0/0	1/1	0/0	0/0	0/0	1/1	1/1	1/1	1/1	1/1	1/1	0/0	0/0	0/0
1	6179933	1_6179933	0	1	.	.	.	GT	0/0	0/0	0/0	0/0	0/0	0/0	0/0	0/0	0/0	0/0	1/1	0/0	0/0	0/0	0/0	0/0	0/0	0/0	0/0	0/0	0/0	0/0	0/0	0/0	0/0	0/0	0/0	0/0	0/0	0/0	0/0	1/1	0/0	0/0	0/0	0/0	0/0	0/0	0/0	0/0	0/0
1	6271150	1_6271150	0	1	.	.	.	GT	0/0	0/0	1/1	0/0	0/0	1/1	1/1	0/0	0/0	0/0	1/1	0/0	0/0	0/0	0/0	0/0	0/0	0/0	0/0	0/0	0/0	0/0	0/0	1/1	0/0	0/0	0/0	0/0	1/1	0/0	0/0	1/1	1/1	1/1	1/1	1/1	1/1	1/1	0/0	0/0	0/0
1	6298442	Block_1_6298442_6377855	0	1,2,3,4	.	.	.	GT	0/0	0/0	1/1	0/0	0/0	1/1	1/1	0/0	0/0	0/0	2/2	0/0	0/0	0/0	0/0	0/0	0/0	0/0	0/0	0/0	4/4	0/0	0/0	1/1	0/0	0/0	0/0	0/0	1/1	0/0	0/0	2/2	1/1	1/1	1/1	1/1	1/1	1/1	0/0	0/0	0/0
1	6414949	Block_1_6414949_6451821	0	1,2,3,4,5,6	.	.	.	GT	6/6	0/0	1/1	0/0	0/0	1/1	1/1	0/0	0/0	0/0	2/2	0/0	0/0	0/0	0/0	0/0	0/0	0/0	0/0	0/0	0/0	0/0	0/0	1/1	3/3	0/0	0/0	0/0	1/1	0/0	0/0	2/2	1/1	1/1	1/1	1/1	1/1	1/1	0/0	0/0	0/0
1	6498446	Block_1_6498446_6594354	0	1,2,3,4	.	.	.	GT	0/0	0/0	1/1	0/0	0/0	1/1	1/1	0/0	0/0	0/0	3/3	0/0	0/0	0/0	0/0	0/0	0/0	0/0	0/0	0/0	0/0	0/0	0/0	1/1	0/0	0/0	0/0	0/0	1/1	0/0	0/0	3/3	1/1	1/1	4/4	1/1	1/1	1/1	0/0	0/0	0/0
1	6623855	1_6623855	0	1	.	.	.	GT	0/0	0/0	0/0	0/0	0/0	0/0	0/0	0/0	0/0	0/0	1/1	0/0	0/0	0/0	0/0	0/0	0/0	0/0	0/0	0/0	0/0	0/0	0/0	0/0	0/0	0/0	0/0	0/0	0/0	0/0	0/0	1/1	0/0	0/0	0/0	0/0	0/0	0/0	0/0	0/0	0/0
1	6633963	Block_1_6633963_6652653	0	1,2	.	.	.	GT	0/0	0/0	1/1	0/0	0/0	1/1	1/1	0/0	0/0	0/0	2/2	0/0	0/0	0/0	0/0	0/0	0/0	0/0	0/0	0/0	0/0	0/0	0/0	1/1	0/0	0/0	0/0	0/0	1/1	0/0	0/0	2/2	1/1	1/1	1/1	1/1	1/1	1/1	0/0	0/0	0/0
1	6694936	Block_1_6694936_6792112	0	1,2,3	.	.	.	GT	0/0	0/0	1/1	0/0	0/0	1/1	1/1	0/0	0/0	0/0	2/2	0/0	0/0	0/0	0/0	0/0	0/0	0/0	0/0	0/0	0/0	0/0	0/0	3/3	0/0	0/0	0/0	0/0	1/1	0/0	0/0	2/2	1/1	1/1	1/1	1/1	1/1	1/1	0/0	0/0	0/0
1	6806389	Block_1_6806389_6806402	0	1	.	.	.	GT	./.	0/0	0/0	0/0	0/0	0/0	0/0	0/0	0/0	0/0	1/1	0/0	0/0	0/0	0/0	0/0	0/0	0/0	0/0	0/0	0/0	0/0	0/0	0/0	0/0	0/0	0/0	0/0	0/0	0/0	0/0	1/1	0/0	0/0	0/0	0/0	0/0	0/0	0/0	0/0	0/0
1	6807415	Block_1_6807415_6907127	0	1,2,3,4	.	.	.	GT	0/0	0/0	1/1	0/0	0/0	1/1	1/1	0/0	0/0	0/0	2/2	0/0	0/0	0/0	0/0	0/0	0/0	0/0	0/0	0/0	0/0	0/0	0/0	0/0	0/0	0/0	0/0	0/0	1/1	0/0	0/0	2/2	1/1	1/1	1/1	1/1	1/1	1/1	0/0	0/0	0/0
1	6984873	1_6984873	0	1	.	.	.	GT	0/0	0/0	0/0	0/0	0/0	0/0	0/0	0/0	0/0	0/0	1/1	0/0	0/0	0/0	0/0	0/0	0/0	0/0	0/0	0/0	0/0	0/0	0/0	0/0	0/0	0/0	0/0	0/0	0/0	0/0	0/0	1/1	0/0	0/0	0/0	0/0	0/0	0/0	0/0	0/0	0/0
1	6994225	Block_1_6994225_7078401	0	1,2,3	.	.	.	GT	0/0	0/0	1/1	0/0	0/0	3/3	3/3	0/0	0/0	0/0	2/2	0/0	0/0	0/0	0/0	0/0	1/1	0/0	0/0	0/0	0/0	0/0	0/0	0/0	0/0	0/0	0/0	0/0	1/1	0/0	0/0	2/2	1/1	1/1	1/1	1/1	1/1	1/1	0/0	0/0	0/0
1	7148096	Block_1_7148096_7148177	0	1,2,3,4	.	.	.	GT	0/0	0/0	1/1	0/0	0/0	2/2	2/2	0/0	0/0	0/0	2/2	0/0	4/4	0/0	0/0	0/0	3/3	0/0	0/0	0/0	0/0	0/0	0/0	0/0	0/0	0/0	0/0	0/0	1/1	0/0	0/0	2/2	1/1	1/1	1/1	1/1	1/1	1/1	0/0	0/0	0/0
1	7224077	Block_1_7224077_7308737	0	1,2,3	.	.	.	GT	0/0	0/0	3/3	0/0	0/0	2/2	2/2	0/0	0/0	0/0	2/2	0/0	0/0	0/0	0/0	0/0	1/1	0/0	0/0	0/0	0/0	0/0	0/0	0/0	0/0	0/0	0/0	0/0	1/1	0/0	0/0	2/2	1/1	1/1	1/1	1/1	3/3	3/3	0/0	0/0	0/0
1	7328736	Block_1_7328736_7328809	0	1,2,3,4,5,6,7	.	.	.	GT	3/3	0/0	0/0	0/0	0/0	2/2	2/2	0/0	0/0	0/0	2/2	0/0	0/0	0/0	0/0	0/0	1/1	0/0	0/0	0/0	0/0	0/0	0/0	0/0	0/0	0/0	0/0	0/0	1/1	0/0	0/0	2/2	1/1	1/1	7/7	1/1	0/0	0/0	0/0	0/0	0/0
1	7328837	Block_1_7328837_7369039	0	1,2,3,4,5	.	.	.	GT	0/0	0/0	0/0	0/0	0/0	2/2	2/2	0/0	0/0	0/0	2/2	0/0	0/0	0/0	0/0	0/0	1/1	0/0	3/3	3/3	0/3	3/3	0/0	0/0	0/0	0/0	0/0	0/0	1/1	0/0	0/0	2/2	1/1	1/1	1/1	1/1	0/0	0/0	0/0	0/0	0/0
1	7411422	Block_1_7411422_7510659	0	1,2,3,4	.	.	.	GT	0/0	0/0	0/0	0/0	0/0	2/2	3/3	0/0	0/0	0/0	3/3	0/0	0/0	0/0	0/0	0/0	1/1	0/0	3/3	3/3	0/3	2/2	0/0	0/0	0/0	0/0	0/0	0/0	1/1	0/0	0/0	3/3	1/1	1/1	1/1	1/1	0/0	0/0	0/0	0/0	0/0
1	7544242	1_7544242	0	1	.	.	.	GT	0/0	0/0	0/0	0/0	0/0	1/1	1/1	0/0	0/0	0/0	1/1	0/0	0/0	0/0	0/0	0/0	0/0	0/0	0/0	0/0	0/0	0/0	0/0	0/0	0/0	0/0	0/0	0/0	0/0	0/0	0/0	1/1	0/0	0/0	0/0	0/0	0/0	0/0	0/0	0/0	0/0
1	7599113	1_7599113	0	1	.	.	.	GT	0/0	0/0	0/0	0/0	0/0	1/1	1/1	0/0	0/0	0/0	1/1	0/0	0/0	0/0	0/0	0/0	1/1	0/0	1/1	1/1	0/1	1/1	0/0	0/0	0/0	0/0	0/0	0/0	1/1	0/0	0/0	1/1	1/1	1/1	1/1	1/1	0/0	0/0	0/0	0/0	0/0
1	7659177	1_7659177	0	1	.	.	.	GT	0/0	0/0	0/0	0/0	0/0	1/1	1/1	0/0	0/0	0/0	1/1	0/0	0/0	0/0	0/0	0/0	0/0	1/1	1/1	1/1	0/1	1/1	0/0	0/0	0/0	0/0	0/0	0/0	0/0	0/0	0/0	1/1	0/0	0/0	0/0	0/0	0/0	0/0	0/0	0/0	0/0
1	7675697	Block_1_7675697_7775299	0	1,2,3,4	.	.	.	GT	0/0	0/0	0/0	0/0	0/0	1/1	1/1	0/0	0/0	4/4	1/1	0/0	2/2	0/0	0/0	0/0	0/0	3/3	1/1	1/1	0/1	1/1	0/0	0/0	0/0	0/0	0/0	0/0	0/0	0/0	0/0	1/1	0/0	0/0	0/0	0/0	0/0	0/0	0/0	0/0	0/0
1	7817320	1_7817320	0	1	.	.	.	GT	0/0	0/0	0/0	0/0	0/0	1/1	1/1	0/0	0/0	0/0	1/1	0/0	0/0	0/0	0/0	0/0	0/0	1/1	1/1	1/1	0/1	1/1	0/0	0/0	0/0	0/0	0/0	0/0	0/0	0/0	0/0	1/1	0/0	0/0	0/0	0/0	0/0	0/0	0/0	0/0	0/0
1	7850848	Block_1_7850848_7948516	0	1,2,3,4,5	.	.	.	GT	0/0	0/0	0/0	0/0	0/0	1/1	1/1	0/0	0/0	0/0	1/1	0/0	0/0	0/0	0/0	0/0	0/0	3/3	1/1	1/1	4/5	1/1	0/0	0/0	0/0	0/0	0/0	0/0	0/0	0/0	0/0	1/1	0/0	0/0	0/0	0/0	0/0	0/0	0/0	0/0	0/0
1	7992623	Block_1_7992623_8024386	0	1,2,3,4	.	.	.	GT	0/0	0/0	0/0	0/0	0/0	1/1	1/1	0/0	0/0	0/0	1/1	0/0	0/0	0/0	0/0	0/0	0/0	2/2	1/1	1/1	4/3	1/1	0/0	0/0	0/0	0/0	0/0	0/0	0/0	0/0	0/0	1/1	0/0	0/0	0/0	0/0	0/0	0/0	0/0	0/0	0/0
1	8095851	Block_1_8095851_8192702	0	1,2,3,4,5	.	.	.	GT	0/0	0/0	0/0	0/0	0/0	1/1	1/1	0/0	0/0	0/0	1/1	0/0	0/0	0/0	0/0	0/0	0/0	2/2	1/1	1/1	5/4	1/1	0/0	0/0	0/0	0/0	0/0	0/0	0/0	0/0	0/0	1/1	0/0	0/0	0/0	0/0	0/0	0/0	0/0	0/0	0/0
1	8201901	Block_1_8201901_8299604	0	1,2,3,4	.	.	.	GT	0/0	0/0	0/0	0/0	0/0	1/1	1/1	0/0	0/0	0/0	1/1	0/0	0/0	0/0	0/0	0/0	0/0	2/2	1/1	1/1	4/3	1/1	0/0	0/0	0/0	0/0	0/0	0/0	0/0	0/0	0/0	1/1	0/0	0/0	0/0	0/0	0/0	0/0	0/0	0/0	0/0
1	8307672	Block_1_8307672_8383895	0	1,2,3,4	.	.	.	GT	0/0	0/0	0/0	0/0	0/0	1/1	1/1	0/0	0/0	0/0	1/1	0/0	0/0	0/0	0/0	0/0	0/0	2/2	1/1	1/1	0/1	1/1	0/0	0/0	0/0	0/0	0/0	0/0	0/0	0/0	0/0	1/1	0/0	0/0	3/3	0/0	0/0	0/0	0/0	0/0	0/0
1	8484147	Block_1_8484147_8570617	0	1,2,3,4	.	.	.	GT	0/0	0/0	1/1	0/0	0/0	2/2	2/2	0/0	0/0	0/0	2/2	0/0	0/0	0/0	1/1	1/1	0/0	3/3	2/2	2/2	0/2	2/2	0/0	0/0	0/0	0/0	0/0	0/0	0/0	0/0	0/0	2/2	0/0	0/0	0/0	0/0	1/1	0/0	0/0	0/0	0/0
1	8601770	Block_1_8601770_8601858	0	1,2,3	.	.	.	GT	0/0	0/0	0/0	0/0	0/0	0/0	0/0	0/0	0/0	0/0	1/1	0/0	0/0	0/0	0/0	0/0	0/0	0/0	1/1	1/1	3/2	1/1	0/0	0/0	0/0	0/0	0/0	0/0	0/0	0/0	0/0	1/1	0/0	0/0	0/0	0/0	0/0	0/0	0/0	0/0	0/0
1	8648525	Block_1_8648525_8721909	0	1,2,3	.	.	.	GT	0/0	0/0	1/1	0/0	0/0	1/1	1/1	0/0	0/0	0/0	2/2	0/0	3/3	0/0	0/0	0/0	1/1	0/0	2/2	2/2	0/2	2/2	0/0	0/0	0/0	0/0	0/0	0/0	1/1	0/0	0/0	2/2	1/1	1/1	1/1	1/1	1/1	0/0	0/0	0/0	0/0
1	8750416	Block_1_8750416_8750463	0	1	.	.	.	GT	0/0	0/0	0/0	0/0	0/0	0/0	0/0	0/0	0/0	0/0	1/1	0/0	0/0	0/0	0/0	0/0	0/0	0/0	1/1	1/1	0/1	1/1	0/0	0/0	0/0	0/0	0/0	0/0	0/0	0/0	0/0	1/1	0/0	0/0	0/0	0/0	0/0	0/0	0/0	0/0	0/0
1	8750499	1_8750499	0	1	.	.	.	GT	0/0	0/0	1/1	0/0	0/0	1/1	1/1	0/0	0/0	0/0	./.	0/0	0/0	0/0	0/0	0/0	1/1	0/0	./.	./.	./.	./.	0/0	0/0	0/0	0/0	0/0	0/0	1/1	0/0	0/0	./.	1/1	1/1	1/1	1/1	1/1	0/0	0/0	0/0	0/0
1	8750521	Block_1_8750521_8846002	0	1,2	.	.	.	GT	0/0	0/0	1/1	0/0	0/0	1/1	1/1	0/0	0/0	0/0	2/2	0/0	0/0	0/0	0/0	0/0	1/1	0/0	2/2	2/2	0/2	2/2	0/0	0/0	0/0	0/0	0/0	0/0	1/1	0/0	0/0	2/2	1/1	1/1	1/1	1/1	1/1	0/0	0/0	0/0	0/0
1	9714061	1_9714061	0	1	.	.	.	GT	1/1	1/1	0/0	1/1	1/1	0/0	0/0	1/1	1/1	1/1	0/0	1/1	1/1	1/1	0/0	0/0	0/0	0/0	0/0	0/0	0/1	0/0	1/1	1/1	1/1	1/1	1/1	1/1	0/0	1/1	1/1	0/0	0/0	0/0	0/0	0/0	0/0	1/1	1/1	1/1	1/1
1	10734776	1_10734776	0	1	.	.	.	GT	0/0	0/0	0/0	0/0	0/0	0/0	0/0	0/0	0/0	0/0	0/0	0/0	0/0	0/0	1/1	1/1	0/0	0/0	0/0	0/0	0/0	0/0	0/0	0/0	0/0	0/0	0/0	0/0	0/0	0/0	0/0	0/0	0/0	0/0	0/0	0/0	0/0	0/0	0/0	0/0	0/0
1	11167495	1_11167495	0	1	.	.	.	GT	0/0	0/0	0/0	0/0	0/0	0/0	0/0	0/0	0/0	0/0	0/0	0/0	0/0	0/0	1/1	1/1	0/0	0/0	0/0	0/0	0/0	0/0	0/0	0/0	0/0	0/0	0/0	0/0	0/0	0/0	0/0	0/0	0/0	0/0	0/0	0/0	0/0	0/0	0/0	0/0	0/0
1	11198659	1_11198659	0	1	.	.	.	GT	0/0	0/0	0/0	0/0	0/0	0/0	0/0	0/0	0/0	0/0	0/0	0/0	0/0	0/0	1/1	1/1	0/0	0/0	0/0	0/0	0/0	0/0	0/0	0/0	0/0	0/0	0/0	0/0	0/0	0/0	0/0	0/0	0/0	0/0	0/0	0/0	0/0	0/0	0/0	0/0	0/0
1	11486973	Block_1_11486973_11585737	0	1	.	.	.	GT	0/0	0/0	0/0	0/0	0/0	0/0	0/0	0/0	0/0	0/0	0/0	0/0	0/0	0/0	0/0	0/0	0/0	0/0	0/0	0/0	0/0	0/0	0/0	0/0	0/0	0/0	0/0	0/0	0/0	0/0	0/0	0/0	0/0	0/0	0/0	0/0	0/0	0/0	0/0	0/0	0/0
1	11604533	Block_1_11604533_11604543	0	1	.	.	.	GT	0/0	0/0	0/0	0/0	0/0	0/0	0/0	0/0	0/0	0/0	0/0	0/0	0/0	0/0	0/0	0/0	0/0	0/0	0/0	0/0	0/0	0/0	0/0	0/0	0/0	0/0	0/0	0/0	0/0	0/0	0/0	0/0	0/0	0/0	0/0	0/0	0/0	0/0	0/0	0/0	0/0
1	11669109	Block_1_11669109_11761947	0	1,2,3	.	.	.	GT	0/0	0/0	0/0	0/0	0/0	0/0	0/0	0/0	0/0	0/0	0/0	0/0	0/0	0/0	0/0	0/0	0/0	0/0	0/0	0/0	0/0	0/0	0/0	0/0	0/0	0/0	0/0	0/0	0/0	0/0	0/0	0/0	0/0	0/0	0/0	0/0	0/0	0/0	0/0	0/0	0/0
1	11882666	Block_1_11882666_11940727	0	1	.	.	.	GT	0/0	0/0	0/0	0/0	0/0	0/0	0/0	0/0	0/0	0/0	0/0	0/0	0/0	0/0	0/0	0/0	0/0	0/0	0/0	0/0	0/0	0/0	0/0	0/0	0/0	0/0	0/0	0/0	0/0	0/0	0/0	0/0	0/0	0/0	0/0	0/0	0/0	0/0	0/0	0/0	0/0
1	11987762	Block_1_11987762_12086293	0	1,2,3,4,5,6	.	.	.	GT	0/0	0/0	0/0	0/0	0/0	0/0	0/0	0/0	0/0	0/0	0/0	0/0	0/0	0/0	0/0	0/0	2/2	0/0	0/0	0/0	0/0	0/0	0/0	0/0	0/0	0/0	0/0	0/0	0/0	0/0	0/0	0/0	0/0	0/0	2/2	0/0	0/0	0/0	0/0	0/0	0/0
1	12260494	Block_1_12260494_12348414	0	1,2,3,4,5	.	.	.	GT	0/0	0/0	0/0	0/0	0/0	0/0	0/0	0/0	0/0	0/0	0/0	0/0	4/4	0/0	0/0	0/0	0/0	0/0	0/0	0/0	0/0	0/0	0/0	0/0	3/3	0/0	0/0	0/0	0/0	0/0	0/0	0/0	0/0	0/0	5/5	0/0	0/0	0/0	0/0	0/0	2/2
1	12384726	Block_1_12384726_12473123	0	1,2,3,4	.	.	.	GT	0/0	0/0	0/0	0/0	0/0	0/0	0/0	0/0	0/0	0/0	0/0	0/0	0/0	0/0	0/0	0/0	0/0	0/0	0/0	0/0	0/0	0/0	0/0	0/0	3/3	0/0	0/0	0/0	0/0	0/0	0/0	0/0	0/0	0/0	4/4	0/0	0/0	0/0	0/0	0/0	0/0
1	12530593	Block_1_12530593_12619386	0	1,2	.	.	.	GT	0/1	0/1	0/1	0/1	0/1	0/0	0/0	0/1	0/1	0/1	0/1	0/1	0/1	0/1	0/1	0/1	0/1	0/1	0/1	0/1	0/1	0/1	0/1	0/1	0/1	0/1	0/1	0/1	0/1	0/1	0/1	0/1	0/1	0/1	0/1	0/1	0/1	0/1	0/1	0/1	0/1
1	12721846	Block_1_12721846_12721892	0	1	.	.	.	GT	0/0	0/0	0/0	0/0	0/0	0/0	0/0	0/0	0/0	0/0	0/0	0/0	0/0	0/0	0/0	0/0	0/0	0/0	0/0	0/0	0/0	0/0	0/0	0/0	0/0	0/0	0/0	0/0	0/0	0/0	0/0	0/0	0/0	0/0	0/0	0/0	0/0	0/0	0/0	0/0	0/0
1	12876165	Block_1_12876165_12902582	0	1,2	.	.	.	GT	2/2	0/0	0/0	0/0	0/0	0/0	0/0	0/0	0/0	0/0	0/0	0/0	0/0	0/0	0/0	0/0	0/0	0/0	0/0	0/0	0/0	0/0	0/0	0/0	2/2	0/0	0/0	0/0	0/0	0/0	0/0	0/0	0/0	0/0	0/0	0/0	0/0	0/0	0/0	0/0	0/0
1	13070798	Block_1_13070798_13070843	0	1,2,3,4	.	.	.	GT	2/2	0/0	0/0	0/0	0/0	0/0	0/0	0/0	0/0	0/0	0/0	0/0	0/0	0/0	0/0	0/0	3/3	0/0	0/0	0/0	0/0	0/0	0/0	0/0	2/2	0/0	0/0	0/0	0/0	0/0	0/0	0/0	0/0	0/0	0/0	0/0	0/0	0/0	0/0	0/0	0/0
1	13276383	Block_1_13276383_13316757	0	1,2,3	.	.	.	GT	3/3	0/0	0/0	0/0	0/0	0/0	0/0	0/0	0/0	0/0	0/0	0/0	0/0	0/0	0/0	0/0	0/0	0/0	0/0	0/0	0/0	0/0	0/0	0/0	0/0	0/0	0/0	0/0	0/0	0/0	0/0	0/0	0/0	0/0	0/0	0/0	0/0	0/0	0/0	0/0	0/0
1	13420711	Block_1_13420711_13433381	0	1,2	.	.	.	GT	0/0	0/0	0/0	0/0	0/0	0/0	0/0	0/0	0/0	0/0	0/0	0/0	0/0	0/0	0/0	0/0	0/0	0/0	0/0	0/0	0/0	0/0	0/0	0/0	0/0	0/0	0/0	0/0	0/0	0/0	0/0	0/0	0/0	0/0	0/0	0/0	0/0	0/0	0/0	0/0	0/0
1	13771786	Block_1_13771786_13861671	0	1,2,3	.	.	.	GT	0/0	0/0	0/0	0/0	0/0	0/0	0/0	1/1	0/0	0/0	0/0	0/0	0/0	0/0	0/0	0/0	0/0	0/0	0/0	0/0	0/0	0/0	0/0	0/0	0/0	0/0	0/0	0/0	0/0	0/0	0/0	2/2	0/0	0/0	0/0	0/0	0/0	0/0	0/0	0/0	0/0
1	13952503	Block_1_13952503_13962295	0	1,2	.	.	.	GT	0/0	0/0	0/0	0/0	0/0	0/0	0/0	1/1	0/0	0/0	0/0	0/0	0/0	0/0	0/0	0/0	0/0	0/0	0/0	0/0	0/0	0/0	0/0	0/0	0/0	0/0	0/0	0/0	0/0	0/0	0/0	0/0	0/0	0/0	0/0	0/0	0/0	0/0	0/0	0/0	0/0
1	13967725	Block_1_13967725_14065084	0	1,2,3	.	.	.	GT	3/3	0/0	0/0	0/0	0/0	0/0	0/0	1/1	0/0	0/0	0/0	0/0	0/0	0/0	0/0	0/0	0/0	0/0	0/0	0/0	0/0	0/0	0/0	0/0	3/3	0/0	0/0	0/0	0/0	0/0	0/0	2/2	0/0	0/0	0/0	0/0	0/0	0/0	0/0	0/0	0/0
1	14102014	1_14102014	0	1	.	.	.	GT	0/0	0/0	0/0	0/0	0/0	0/0	0/0	1/1	0/0	0/0	0/0	0/0	0/0	0/0	0/0	0/0	0/0	0/0	0/0	0/0	0/0	0/0	0/0	0/0	0/0	0/0	0/0	0/0	0/0	0/0	0/0	0/0	0/0	0/0	0/0	0/0	0/0	0/0	0/0	0/0	0/0
1	14127831	1_14127831	0	1	.	.	.	GT	0/0	0/0	0/0	0/0	0/0	0/0	0/0	1/1	0/0	0/0	0/0	0/0	0/0	0/0	0/0	0/0	0/0	0/0	0/0	0/0	0/0	0/0	0/0	0/0	0/0	0/0	0/0	0/0	0/0	0/0	0/0	0/0	0/0	0/0	0/0	0/0	0/0	0/0	0/0	0/0	0/0
1	14222617	1_14222617	0	1	.	.	.	GT	0/0	0/0	0/0	0/0	0/0	0/0	0/0	1/1	0/0	0/0	0/0	0/0	./.	0/0	./.	./.	0/0	0/0	0/0	0/0	0/0	0/0	0/0	0/0	0/0	0/0	0/0	0/0	0/0	0/0	0/0	0/0	0/0	0/0	0/0	0/0	0/0	0/0	0/0	0/0	0/0
1	14244143	1_14244143	0	1	.	.	.	GT	./.	0/0	0/0	0/0	0/0	0/0	0/0	1/1	0/0	0/0	0/0	0/0	0/0	0/0	0/0	0/0	./.	0/0	0/0	0/0	0/0	0/0	0/0	0/0	0/0	0/0	0/0	0/0	0/0	0/0	0/0	0/0	0/0	0/0	0/0	0/0	0/0	0/0	0/0	0/0	0/0
1	14315930	1_14315930	0	1	.	.	.	GT	0/0	0/0	0/0	0/0	0/0	0/0	0/0	1/1	0/0	0/0	0/0	0/0	0/0	0/0	0/0	0/0	0/0	0/0	0/0	0/0	0/0	0/0	0/0	0/0	0/0	0/0	0/0	0/0	0/0	0/0	0/0	0/0	0/0	0/0	0/0	0/0	0/0	0/0	0/0	0/0	0/0
1	14387502	1_14387502	0	1	.	.	.	GT	0/0	0/0	0/0	0/0	0/0	0/0	0/0	1/1	0/0	0/0	0/0	0/0	0/0	0/0	0/0	0/0	0/0	0/0	0/0	0/0	0/0	0/0	0/0	0/0	0/0	0/0	0/0	0/0	0/0	0/0	0/0	0/0	0/0	0/0	0/0	0/0	0/0	0/0	0/0	0/0	0/0
1	14408267	Block_1_14408267_14408275	0	1	.	.	.	GT	0/0	0/0	0/0	0/0	0/0	0/0	0/0	0/0	0/0	0/0	0/0	0/0	0/0	0/0	0/0	0/0	0/0	0/0	0/0	0/0	0/0	0/0	0/0	0/0	./.	0/0	0/0	0/0	0/0	0/0	0/0	1/1	0/0	0/0	0/0	0/0	0/0	0/0	0/0	0/0	0/0
1	14429429	Block_1_14429429_14437321	0	1,2	.	.	.	GT	0/0	0/0	0/0	0/0	0/0	0/0	0/0	1/1	0/0	0/0	0/0	0/0	0/0	0/0	0/0	0/0	0/0	0/0	0/0	0/0	0/0	0/0	0/0	0/0	0/0	0/0	0/0	0/0	0/0	0/0	0/0	2/2	0/0	0/0	0/0	0/0	0/0	0/0	0/0	0/0	0/0
1	14600200	1_14600200	0	1	.	.	.	GT	0/0	0/0	0/0	0/0	0/0	0/0	0/0	1/1	0/0	0/0	0/0	0/0	0/0	0/0	0/0	0/0	0/0	0/0	0/0	0/0	0/0	0/0	0/0	0/0	0/0	0/0	0/0	0/0	0/0	0/0	0/0	1/1	0/0	0/0	0/0	0/0	0/0	0/0	0/0	0/0	0/0
1	14635839	1_14635839	0	1	.	.	.	GT	0/0	0/0	0/0	0/0	0/0	0/0	0/0	1/1	0/0	0/0	0/0	0/0	0/0	0/0	0/0	0/0	0/0	0/0	0/0	0/0	0/0	0/0	0/0	0/0	0/0	0/0	0/0	0/0	0/0	0/0	0/0	1/1	0/0	0/0	0/0	0/0	0/0	0/0	0/0	0/0	0/0
1	14659967	1_14659967	0	1	.	.	.	GT	0/0	0/0	0/0	0/0	0/0	0/0	0/0	1/1	0/0	0/0	0/0	0/0	0/1	0/0	0/0	0/0	0/0	0/0	0/0	0/0	0/0	0/0	0/0	0/0	0/0	0/0	0/0	0/0	0/0	0/0	0/0	1/1	0/0	0/0	0/0	0/0	0/0	0/0	0/0	0/0	0/0
1	14857254	1_14857254	0	1	.	.	.	GT	0/0	0/0	0/0	0/0	0/0	0/0	0/0	1/1	0/0	0/0	0/0	0/0	0/0	0/0	0/0	0/0	0/0	0/0	0/0	0/0	0/0	0/0	0/0	0/0	0/0	0/0	0/0	0/0	0/0	0/0	0/0	0/0	0/0	0/0	0/0	0/0	0/0	0/0	0/0	0/0	0/0
1	15183525	1_15183525	0	1	.	.	.	GT	0/0	0/0	0/0	0/0	0/0	0/0	0/0	1/1	0/0	0/0	0/0	0/0	0/0	0/0	0/0	0/0	0/0	0/0	0/0	0/0	0/0	0/0	0/0	0/0	0/0	0/0	0/0	0/0	0/0	0/0	0/0	1/1	0/0	0/0	0/0	0/0	0/0	0/0	0/0	0/0	0/0
1	15211373	1_15211373	0	1	.	.	.	GT	0/0	0/0	0/0	0/0	0/0	0/0	0/0	1/1	0/0	0/0	0/0	0/0	0/0	0/0	0/0	0/0	0/0	0/0	0/0	0/0	0/0	0/0	0/0	0/0	0/0	0/0	0/0	0/0	0/0	0/0	0/0	1/1	0/0	0/0	0/0	0/0	0/0	0/0	0/0	0/0	0/0
1	15740415	1_15740415	0	1	.	.	.	GT	0/0	0/0	0/0	0/0	0/0	0/0	0/0	1/1	0/0	0/0	0/0	0/0	0/0	0/0	0/0	0/0	0/0	0/0	0/0	0/0	0/0	0/0	0/0	0/0	0/0	0/0	0/0	0/0	0/0	0/0	0/0	0/0	0/0	0/0	0/0	0/0	0/0	0/0	0/0	0/0	0/0
1	16176695	1_16176695	0	1	.	.	.	GT	0/0	0/0	0/0	0/0	0/0	0/0	0/0	1/1	0/0	0/0	0/0	0/0	0/0	0/0	0/0	0/0	0/0	0/0	0/0	0/0	0/0	0/0	0/0	0/0	0/0	0/0	0/0	0/0	0/0	0/0	0/0	1/1	0/0	0/0	0/0	0/0	0/0	0/0	0/0	0/0	0/0
1	16439482	1_16439482	0	1	.	.	.	GT	0/0	0/0	0/0	0/0	0/0	0/0	0/0	1/1	0/0	0/0	0/0	0/0	0/0	0/0	0/0	0/0	0/0	0/0	0/0	0/0	0/0	0/0	0/0	0/0	0/0	0/0	0/0	0/0	0/0	0/0	0/0	1/1	0/0	0/0	0/0	0/0	0/0	0/0	0/0	0/0	0/0
1	16483318	1_16483318	0	1	.	.	.	GT	0/0	0/0	0/0	0/0	0/0	0/0	0/0	1/1	0/0	0/0	0/0	0/0	0/0	0/0	0/0	0/0	0/0	0/0	0/0	0/0	0/0	0/0	0/0	0/0	0/0	0/0	0/0	0/0	0/0	0/0	0/0	1/1	0/0	0/0	0/0	0/0	0/0	0/0	0/0	0/0	0/0
1	16610009	Block_1_16610009_16610088	0	1	.	.	.	GT	0/0	0/0	0/0	0/0	0/0	0/0	0/0	0/0	0/0	0/0	0/0	0/0	0/0	0/0	0/0	0/0	0/0	0/0	0/0	0/0	0/0	0/0	0/0	0/0	0/0	0/0	0/0	0/0	0/0	0/0	0/0	0/0	0/0	0/0	0/0	0/0	0/0	0/0	0/0	0/0	0/0
1	16719432	Block_1_16719432_16719449	0	1,2	.	.	.	GT	2/2	0/0	0/0	0/0	0/0	0/0	0/0	0/0	0/0	0/0	0/0	0/0	0/0	0/0	0/0	0/0	./.	0/0	0/0	0/0	0/0	0/0	0/0	0/0	0/0	0/0	0/0	0/0	0/0	0/0	0/0	0/0	0/0	0/0	0/0	0/0	0/0	0/0	0/0	0/0	0/0
1	16825104	Block_1_16825104_16841932	0	1	.	.	.	GT	0/0	0/0	0/0	0/0	0/0	0/0	0/0	0/0	0/0	0/0	0/0	0/0	0/0	0/0	0/0	0/0	0/0	0/0	0/0	0/0	0/0	0/0	0/0	0/0	0/0	0/0	0/0	0/0	0/0	0/0	0/0	0/0	0/0	0/0	0/0	0/0	0/0	0/0	0/0	0/0	0/0
1	16965000	Block_1_16965000_17058765	0	1,2,3,4	.	.	.	GT	0/0	0/0	0/0	0/0	0/0	0/0	0/0	0/0	0/0	0/0	0/0	0/0	0/0	0/0	0/0	0/0	0/0	0/0	0/0	0/0	0/0	0/0	0/0	0/0	2/2	0/0	0/0	0/0	0/0	0/0	0/0	0/0	0/0	0/0	4/4	0/0	0/0	0/0	0/0	0/0	0/0
1	17243762	Block_1_17243762_17243807	0	1,2	.	.	.	GT	0/0	0/0	0/0	0/0	0/0	0/0	0/0	0/0	0/0	0/0	0/0	0/0	0/0	0/0	0/0	0/0	0/0	0/0	0/0	0/0	0/0	0/0	0/0	0/0	0/0	0/0	0/0	0/0	0/0	0/0	0/0	0/0	0/0	0/0	./.	0/0	0/0	0/0	0/0	0/0	0/0
1	17323929	Block_1_17323929_17418236	0	1,2,3	.	.	.	GT	0/0	0/0	0/0	0/0	0/0	0/0	0/0	0/0	0/0	0/0	0/0	0/0	0/0	0/0	0/0	0/0	0/0	0/0	0/0	0/0	0/0	0/0	0/0	0/0	0/0	0/0	0/0	0/0	0/0	0/0	0/0	0/0	0/0	0/0	0/0	0/0	0/0	0/0	0/0	0/0	0/0
1	17442978	Block_1_17442978_17471956	0	1,2	.	.	.	GT	0/0	0/0	0/0	0/0	0/0	0/0	0/0	0/0	0/0	0/0	0/0	0/0	0/0	0/0	1/1	1/1	0/0	1/1	0/0	0/0	0/0	0/0	0/0	0/0	0/0	0/0	0/0	0/0	0/0	0/0	0/0	0/0	0/0	0/0	0/0	0/0	0/0	0/0	0/0	0/0	0/0
1	17636827	Block_1_17636827_17637775	0	1,2	.	.	.	GT	0/0	0/0	0/0	0/0	0/0	0/0	0/0	0/0	0/0	0/0	0/0	0/0	0/0	0/0	1/1	1/1	0/0	1/1	0/0	0/0	0/0	0/0	0/0	0/0	0/0	0/0	0/0	0/0	0/0	0/0	0/0	0/0	0/0	0/0	0/0	0/0	0/0	0/0	0/0	0/0	0/0
1	17671615	Block_1_17671615_17770559	0	1,2	.	.	.	GT	0/0	0/0	0/0	0/0	0/0	0/0	0/0	0/0	0/0	0/0	0/0	0/0	0/0	0/0	1/1	1/1	0/0	1/1	0/0	0/0	0/0	0/0	0/0	0/0	0/0	0/0	0/0	0/0	0/0	0/0	0/0	0/0	0/0	0/0	0/0	0/0	0/0	0/0	0/0	0/0	0/0
1	17820040	Block_1_17820040_17820075	0	1	.	.	.	GT	0/0	0/0	0/0	0/0	0/0	0/0	0/0	0/0	0/0	0/0	0/0	0/0	0/0	0/0	0/0	0/0	0/0	0/0	0/0	0/0	0/0	0/0	0/0	0/0	0/0	0/0	0/0	0/0	0/0	0/0	0/0	0/0	0/0	0/0	0/0	0/0	0/0	0/0	0/0	0/0	0/0
1	17980843	Block_1_17980843_18076554	0	1,2,3	.	.	.	GT	2/2	3/3	0/0	0/0	0/0	0/0	0/0	0/0	0/0	0/0	0/0	0/0	0/0	0/0	0/0	0/0	0/0	0/0	0/0	0/0	0/0	0/0	0/0	0/0	0/0	0/0	0/0	0/0	0/0	0/0	0/0	0/0	0/0	0/0	0/0	0/0	0/0	0/0	0/0	0/0	0/0
1	18091077	1_18091077	0	1	.	.	.	GT	0/0	0/0	0/0	0/0	0/0	0/0	0/0	0/0	0/0	0/0	0/0	0/0	0/0	0/0	1/1	1/1	0/0	0/0	0/0	0/0	0/0	0/0	0/0	0/0	0/0	0/0	0/0	0/0	0/0	0/0	0/0	0/0	0/0	0/0	0/0	0/0	0/0	0/0	0/0	0/0	0/0
1	18114034	1_18114034	0	1	.	.	.	GT	0/0	0/0	0/0	0/0	0/0	0/0	0/0	0/0	0/0	0/0	0/0	0/0	0/0	0/0	0/0	0/0	0/0	0/0	0/0	0/0	0/0	0/0	0/0	0/0	0/0	0/0	0/0	0/0	0/0	0/0	0/0	0/0	0/0	0/0	0/0	0/0	0/0	0/0	0/0	0/0	0/0
1	18188496	1_18188496	0	1	.	.	.	GT	0/0	0/0	0/0	0/0	0/0	0/0	0/0	0/0	0/0	0/0	0/0	0/0	0/0	0/0	0/0	0/0	0/0	0/0	0/0	0/0	0/0	0/0	0/0	0/0	0/0	0/0	0/0	0/0	0/0	0/0	0/0	0/0	0/0	0/0	0/0	0/0	0/0	0/0	0/0	0/0	0/0
1	18315026	Block_1_18315026_18315115	0	1,2	.	.	.	GT	0/1	0/1	0/1	0/1	0/1	0/1	0/1	0/1	0/1	0/1	0/2	0/2	0/0	0/1	0/1	0/1	0/1	0/1	0/1	0/1	0/2	0/1	0/1	0/1	0/1	0/1	0/1	0/1	0/1	0/1	0/1	0/1	0/1	0/1	0/1	0/1	0/1	0/1	0/1	0/1	0/1
1	18399489	Block_1_18399489_18424160	0	1,2	.	.	.	GT	0/0	2/2	0/0	2/2	0/0	0/0	0/0	0/0	0/0	0/0	2/2	0/0	0/0	0/0	0/0	0/0	0/0	0/0	0/0	0/0	0/0	0/0	0/0	0/0	2/2	0/0	0/0	0/0	0/0	0/0	0/0	0/0	0/0	0/0	0/0	0/0	0/0	0/0	0/0	0/0	0/0
1	18452006	Block_1_18452006_18542101	0	1,2	.	.	.	GT	2/2	0/0	0/0	0/0	0/0	0/0	0/0	0/0	0/0	0/0	0/0	0/0	0/0	0/0	0/0	0/0	0/0	0/0	0/0	0/0	0/0	0/0	0/0	0/0	0/0	0/0	0/0	0/0	0/0	0/0	0/0	0/0	0/0	0/0	0/0	0/0	0/0	0/0	0/0	0/0	0/0
1	18557091	1_18557091	0	1	.	.	.	GT	0/0	0/0	0/0	0/0	0/0	0/0	0/0	0/0	0/0	0/0	0/0	0/0	0/0	0/0	0/0	0/0	0/0	0/0	0/0	0/0	0/0	0/0	0/0	0/0	0/0	0/0	0/0	0/0	0/0	0/0	0/0	0/0	0/0	0/0	./.	0/0	0/0	0/0	0/0	0/0	0/0
1	18693965	Block_1_18693965_18694083	0	1,2,3	.	.	.	GT	./.	0/0	0/0	0/0	0/0	0/0	0/0	0/0	0/0	0/0	0/0	0/0	./.	0/0	0/0	0/0	0/0	0/0	0/0	0/0	0/0	0/0	0/0	0/0	0/0	0/0	0/0	0/0	0/0	0/0	0/0	0/0	0/0	0/0	0/0	0/0	0/0	0/0	0/0	0/0	0/0
1	18962877	Block_1_18962877_18974621	0	1,2,3	.	.	.	GT	0/0	0/0	0/0	0/0	0/0	0/0	0/0	0/0	0/0	0/0	0/0	0/0	0/0	0/0	0/0	0/0	0/0	0/0	0/0	0/0	0/0	0/0	0/0	0/0	0/0	0/0	0/0	0/0	0/0	0/0	0/0	0/0	0/0	0/0	0/0	0/0	0/0	0/0	0/0	0/0	0/0
1	19067455	1_19067455	0	1	.	.	.	GT	0/0	0/0	0/0	0/0	0/0	0/0	0/0	0/0	0/0	0/0	0/0	0/0	0/0	0/0	1/1	1/1	0/0	1/1	0/0	0/0	0/0	0/0	0/0	0/0	0/0	0/0	0/0	0/0	0/0	0/0	0/0	0/0	0/0	0/0	0/0	0/0	0/0	0/0	0/0	0/0	0/0
1	19239207	Block_1_19239207_19255307	0	1,2,3	.	.	.	GT	0/0	0/0	0/0	0/0	0/0	0/0	0/0	0/0	0/0	0/0	0/0	0/0	0/0	0/0	0/0	0/0	0/0	0/0	0/0	0/0	0/0	0/0	0/0	0/0	3/3	0/0	0/0	0/0	0/0	0/0	0/0	0/0	0/0	0/0	0/0	0/0	0/0	0/0	0/0	0/0	0/0
1	19378972	Block_1_19378972_19379034	0	1	.	.	.	GT	0/0	0/0	0/0	0/0	0/0	0/0	0/0	0/0	0/0	0/0	0/0	0/0	0/0	0/0	0/0	0/0	0/0	0/0	0/0	0/0	0/0	0/0	0/0	0/0	0/0	0/0	0/0	0/0	0/0	0/0	0/0	0/0	0/0	0/0	0/0	0/0	0/0	0/0	0/0	0/0	0/0
1	19465103	Block_1_19465103_19507437	0	1,2,3,4,5	.	.	.	GT	3/3	0/0	0/0	0/0	0/0	0/0	0/0	0/0	0/0	0/0	0/0	0/0	0/0	0/0	0/0	0/0	0/0	0/0	0/0	0/0	0/0	0/0	0/0	0/0	0/0	0/0	0/0	0/0	0/0	0/0	0/0	0/0	0/0	0/0	0/0	0/0	0/0	0/0	0/0	0/0	0/0
1	19677274	Block_1_19677274_19742733	0	1,2,3,4	.	.	.	GT	0/0	0/0	0/0	0/0	0/0	0/0	0/0	0/0	0/0	0/0	0/0	0/0	0/0	0/0	0/0	0/0	2/2	0/0	0/0	0/0	0/0	0/0	0/0	0/0	3/3	0/0	0/0	0/0	0/0	0/0	0/0	0/0	0/0	0/0	0/0	0/0	0/0	0/0	0/0	0/0	0/0
1	19942067	Block_1_19942067_19964553	0	1	.	.	.	GT	0/0	0/0	0/0	0/0	0/0	0/0	0/0	0/0	0/0	0/0	0/0	0/0	0/0	0/0	0/0	0/0	0/0	0/0	0/0	0/0	0/0	0/0	0/0	0/0	0/0	0/0	0/0	0/0	0/0	0/0	0/0	0/0	0/0	0/0	0/0	0/0	0/0	0/0	0/0	0/0	0/0
1	20111947	1_20111947	0	1	.	.	.	GT	0/0	0/0	0/0	0/0	0/0	0/0	0/0	0/0	0/0	0/0	0/0	0/0	0/0	0/0	0/0	0/0	0/0	0/0	0/0	0/0	0/0	0/0	0/0	0/0	./.	0/0	0/0	0/0	0/0	0/0	0/0	0/0	0/0	0/0	0/0	0/0	0/0	0/0	0/0	0/0	0/0
1	20136160	Block_1_20136160_20235913	0	1,2,3	.	.	.	GT	0/0	0/0	0/0	0/0	0/0	0/0	0/0	0/0	0/0	0/0	0/0	0/0	0/0	0/0	0/0	0/0	0/0	0/0	0/0	0/0	0/0	0/0	0/0	0/0	0/0	0/0	0/0	0/0	0/0	0/0	0/0	0/0	0/0	0/0	0/0	0/0	0/0	0/0	0/0	0/0	0/0
1	20350189	1_20350189	0	1	.	.	.	GT	0/0	0/0	0/0	0/0	0/0	0/0	0/0	0/0	0/0	0/0	0/0	0/0	0/0	0/0	0/0	0/0	0/0	0/0	0/0	0/0	0/0	0/0	0/0	0/0	0/0	0/0	0/0	0/0	0/0	0/0	0/0	0/0	0/0	0/0	0/0	0/0	0/0	0/0	0/0	0/0	0/0
1	20439582	1_20439582	0	1	.	.	.	GT	0/0	0/0	0/0	0/0	0/0	0/0	0/0	0/0	0/0	0/0	0/0	0/0	0/0	0/0	0/0	0/0	0/0	0/0	0/0	0/0	0/0	0/0	0/0	0/0	0/0	0/0	0/0	0/0	0/0	0/0	0/0	0/0	0/0	0/0	0/0	0/0	0/0	0/0	0/0	0/0	0/0
1	20498348	1_20498348	0	1	.	.	.	GT	0/0	0/0	0/0	0/0	0/0	0/0	0/0	0/0	0/0	0/0	0/0	0/0	0/0	0/0	0/0	0/0	0/0	0/0	0/0	0/0	0/0	0/0	0/0	0/0	0/0	0/0	0/0	0/0	0/0	0/0	0/0	0/0	0/0	0/0	0/0	0/0	0/0	0/0	0/0	0/0	0/0
1	20524462	1_20524462	0	1	.	.	.	GT	./.	0/0	0/0	0/0	0/0	0/0	0/0	0/0	0/0	0/0	0/0	0/0	0/0	0/0	0/0	0/0	0/0	0/0	0/0	0/0	0/0	0/0	0/0	0/0	./.	0/0	0/0	0/0	0/0	0/0	0/0	0/0	0/0	0/0	0/0	0/0	0/0	0/0	0/0	0/0	0/0
1	20771422	Block_1_20771422_20856444	0	1	.	.	.	GT	0/0	0/0	0/0	0/0	0/0	0/0	0/0	0/0	0/0	0/0	0/0	0/0	0/0	0/0	0/0	0/0	0/0	0/0	0/0	0/0	0/0	0/0	0/0	0/0	0/0	0/0	0/0	0/0	0/0	0/0	0/0	0/0	0/0	0/0	0/0	0/0	0/0	0/0	0/0	0/0	0/0
1	21036693	Block_1_21036693_21125109	0	1,2	.	.	.	GT	0/0	0/0	0/0	0/0	0/0	0/0	0/0	0/0	0/0	0/0	0/0	0/0	0/0	0/0	0/0	0/0	0/0	0/0	0/0	0/0	0/0	0/0	0/0	0/0	0/0	0/0	0/0	0/0	0/0	0/0	0/0	0/0	0/0	0/0	0/0	0/0	0/0	0/0	0/0	0/0	0/0
1	21273380	Block_1_21273380_21284764	0	1,2	.	.	.	GT	0/0	0/0	0/0	0/0	0/0	0/0	0/0	0/0	0/0	0/0	0/0	0/0	0/0	0/0	0/0	0/0	0/0	0/0	0/0	0/0	0/0	0/0	0/0	0/0	0/0	0/0	0/0	0/0	0/0	0/0	0/0	0/0	0/0	0/0	0/0	0/0	0/0	0/0	0/0	0/0	0/0
1	21397979	Block_1_21397979_21494947	0	1,2,3	.	.	.	GT	0/0	0/0	0/0	0/0	0/0	0/0	0/0	0/0	2/2	0/0	0/0	0/0	2/2	0/0	0/0	0/0	0/0	0/0	0/0	0/0	0/0	0/0	0/0	0/0	0/0	0/0	0/0	0/0	0/0	0/0	0/0	0/0	0/0	2/2	0/0	0/0	0/0	0/0	0/0	0/0	0/0
1	21500568	1_21500568	0	1	.	.	.	GT	0/0	0/0	0/0	0/0	0/0	0/0	0/0	0/0	0/0	0/0	0/0	0/0	0/0	0/0	0/0	0/0	0/0	0/0	0/0	0/0	0/0	0/0	0/0	0/0	0/0	0/0	0/0	0/0	0/0	0/0	0/0	0/0	0/0	0/0	0/0	0/0	0/0	0/0	0/0	0/0	0/0
1	21555400	1_21555400	0	1	.	.	.	GT	0/0	0/0	0/0	0/0	0/0	0/0	0/0	0/0	0/0	0/0	0/0	0/0	0/0	0/0	0/0	0/0	0/0	0/0	0/0	0/0	0/0	0/0	0/0	0/0	0/0	0/0	0/0	0/0	0/0	0/0	0/0	0/0	0/0	0/0	0/0	0/0	0/0	0/0	0/0	0/0	0/0
1	21669596	Block_1_21669596_21669633	0	1,2,3	.	.	.	GT	0/0	0/0	0/0	0/0	0/0	0/0	0/0	0/0	0/0	0/0	0/0	0/0	0/0	0/0	0/0	0/0	0/0	0/0	0/0	0/0	0/0	0/0	0/0	0/0	0/0	0/0	0/0	0/0	0/0	0/0	0/0	0/0	0/0	0/0	0/0	0/0	0/0	0/0	0/0	0/0	0/0
1	21861186	Block_1_21861186_21883574	0	1,2	.	.	.	GT	0/0	0/0	0/0	0/0	0/0	0/0	0/0	0/0	0/0	0/0	0/0	0/0	0/0	0/0	1/1	1/1	0/0	1/1	0/0	0/0	0/0	0/0	0/0	0/0	0/0	0/0	0/0	0/0	0/0	0/0	0/0	0/0	0/0	0/0	0/0	0/0	0/0	0/0	0/0	0/0	0/0
1	22077227	Block_1_22077227_22172107	0	1	.	.	.	GT	0/0	0/0	0/0	0/0	0/0	0/0	0/0	0/0	0/0	0/0	0/0	0/0	0/0	0/0	0/0	0/0	0/0	0/0	0/0	0/0	0/0	0/0	0/0	0/0	0/0	0/0	0/0	0/0	0/0	0/0	0/0	0/0	0/0	0/0	0/0	0/0	0/0	0/0	0/0	0/0	0/0
1	22302966	1_22302966	0	1	.	.	.	GT	0/0	0/0	0/0	0/0	0/0	0/0	0/0	0/0	0/0	0/0	0/0	0/0	0/0	0/0	0/0	0/0	0/0	0/0	0/0	0/0	0/0	0/0	0/0	0/0	0/0	0/0	0/0	0/0	0/0	0/0	0/0	0/0	0/0	0/0	0/0	0/0	0/0	0/0	0/0	0/0	0/0
1	22402816	1_22402816	0	1	.	.	.	GT	0/0	0/0	0/0	0/0	0/0	0/0	0/0	0/0	0/0	0/0	0/0	0/0	0/0	0/0	1/1	1/1	0/0	0/0	0/0	0/0	0/0	0/0	0/0	0/0	0/0	0/0	0/0	0/0	0/0	0/0	0/0	0/0	0/0	0/0	0/0	0/0	0/0	0/0	0/0	0/0	0/0
1	22402833	1_22402833	0	1	.	.	.	GT	0/0	0/0	0/0	0/0	0/0	0/0	0/0	0/0	0/0	0/0	0/0	0/0	0/0	0/0	0/0	0/0	0/0	0/0	0/0	0/0	0/0	0/0	0/0	0/0	0/0	0/0	0/0	0/0	0/0	0/0	0/0	0/0	0/0	0/0	0/0	0/0	0/0	0/0	0/0	0/0	0/0
1	22478605	Block_1_22478605_22555620	0	1,2	.	.	.	GT	0/0	0/0	0/0	0/0	0/0	0/0	0/0	0/0	0/0	0/0	0/0	0/0	0/0	0/0	2/2	2/2	0/0	0/0	0/0	0/0	0/0	0/0	0/0	0/0	0/0	0/0	0/0	0/0	0/0	0/0	0/0	0/0	0/0	0/0	0/0	0/0	0/0	0/0	0/0	0/0	0/0
1	22755042	1_22755042	0	1	.	.	.	GT	0/0	0/0	0/0	0/0	0/0	0/0	0/0	0/0	0/0	0/0	0/0	0/0	0/0	0/0	0/0	0/0	0/0	0/0	0/0	0/0	0/0	0/0	0/0	0/0	0/0	0/0	0/0	0/0	0/0	0/0	0/0	0/0	0/0	0/0	0/0	0/0	0/0	0/0	0/0	0/0	0/0
1	22789689	1_22789689	0	1	.	.	.	GT	0/0	0/0	0/0	0/0	0/0	0/0	0/0	0/0	0/0	0/0	0/0	0/0	0/0	0/0	1/1	1/1	0/0	0/0	0/0	0/0	0/0	0/0	0/0	0/0	0/0	0/0	0/0	0/0	0/0	0/0	0/0	0/0	0/0	0/0	0/0	0/0	0/0	0/0	0/0	0/0	0/0
1	22899962	Block_1_22899962_22900040	0	1	.	.	.	GT	0/0	0/0	0/0	0/0	0/0	0/0	0/0	0/0	0/0	0/0	0/0	0/0	0/0	0/0	0/0	0/0	0/0	0/0	0/0	0/0	0/0	0/0	0/0	0/0	0/0	0/0	0/0	0/0	0/0	0/0	0/0	0/0	0/0	0/0	0/0	0/0	0/0	0/0	0/0	0/0	0/0
1	23008760	Block_1_23008760_23008804	0	1	.	.	.	GT	0/0	0/0	0/0	0/0	0/0	0/0	0/0	0/0	0/0	0/0	0/0	0/0	0/0	0/0	0/0	0/0	0/0	0/0	0/0	0/0	0/0	0/0	0/0	0/0	0/0	0/0	0/0	0/0	0/0	0/0	0/0	0/0	0/0	0/0	0/0	0/0	0/0	0/0	0/0	0/0	0/0
1	23181943	Block_1_23181943_23228098	0	1	.	.	.	GT	0/0	0/0	0/0	0/0	0/0	0/0	0/0	0/0	0/0	0/0	0/0	0/0	0/0	0/0	0/0	0/0	0/0	0/0	0/0	0/0	0/0	0/0	0/0	0/0	0/0	0/0	0/0	0/0	0/0	0/0	0/0	0/0	0/0	0/0	0/0	0/0	0/0	0/0	0/0	0/0	0/0
1	23245903	Block_1_23245903_23345060	0	1,2	.	.	.	GT	0/0	0/0	0/0	0/0	0/0	0/0	0/0	0/0	0/0	0/0	0/0	0/0	0/0	0/0	0/0	0/0	2/2	0/0	0/0	0/0	0/0	0/0	0/0	0/0	0/0	0/0	0/0	0/0	0/0	0/0	0/0	0/0	0/0	0/0	0/0	0/0	0/0	0/0	0/0	0/0	0/0
1	23374929	1_23374929	0	1	.	.	.	GT	0/0	0/0	0/0	0/0	0/0	0/0	0/0	0/0	0/0	0/0	0/0	0/0	0/0	0/0	0/0	0/0	0/0	0/0	0/0	0/0	0/0	0/0	0/0	0/0	0/0	0/0	0/0	0/0	0/0	0/0	0/0	0/0	0/0	0/0	0/0	0/0	0/0	0/0	0/0	0/0	0/0
1	23443207	Block_1_23443207_23443233	0	1,2	.	.	.	GT	0/0	0/0	0/0	0/0	0/0	0/0	0/0	0/0	0/0	0/0	0/0	0/0	./.	0/0	0/0	0/0	0/0	0/0	0/0	0/0	0/0	0/0	0/0	0/0	0/0	0/0	0/0	0/0	0/0	0/0	0/0	0/0	0/0	0/0	0/0	0/0	0/0	0/0	0/0	0/0	0/0
1	23511688	Block_1_23511688_23604847	0	1,2	.	.	.	GT	0/0	0/0	0/0	0/0	0/0	0/0	0/0	0/0	0/0	0/0	0/0	0/0	0/0	0/0	2/2	2/2	0/0	0/0	0/0	0/0	0/0	0/0	0/0	0/0	0/0	0/0	0/0	0/0	0/0	0/0	0/0	0/0	0/0	0/0	0/0	0/0	0/0	0/0	0/0	0/0	0/0
1	23802055	Block_1_23802055_23832228	0	1,2	.	.	.	GT	2/2	0/0	0/0	0/0	0/0	0/0	0/0	0/0	0/0	0/0	0/0	0/0	0/0	0/0	0/0	0/0	0/0	0/0	0/0	0/0	0/0	0/0	0/0	0/0	0/0	0/0	0/0	0/0	0/0	0/0	0/0	0/0	0/0	0/0	0/0	0/0	0/0	0/0	0/0	0/0	0/0
1	24219371	Block_1_24219371_24318956	0	1,2,3	.	.	.	GT	0/0	0/0	1/1	0/0	0/0	1/1	1/1	0/0	0/0	0/0	1/1	0/0	0/0	0/0	1/1	1/1	1/1	1/1	1/1	1/1	1/0	1/1	0/0	0/0	0/0	0/0	0/0	0/0	1/1	0/0	0/0	1/1	1/1	1/1	1/1	1/1	1/1	0/0	0/0	0/0	0/0
1	24388977	Block_1_24388977_24414539	0	1,2,3,4	.	.	.	GT	4/4	1/1	0/0	1/1	1/1	0/0	0/0	1/1	1/1	1/1	0/0	1/1	1/1	1/1	0/0	0/0	0/0	0/0	0/0	0/0	3/3	0/0	1/1	1/1	1/1	1/1	1/1	1/1	0/0	1/1	1/1	0/0	0/0	0/0	0/0	0/0	0/0	1/1	1/1	1/1	1/1
1	24560460	Block_1_24560460_24589097	0	1	.	.	.	GT	0/0	0/0	0/0	0/0	0/0	0/0	0/0	0/0	0/0	0/0	0/0	0/0	0/0	0/0	0/0	0/0	0/0	0/0	0/0	0/0	0/0	0/0	0/0	0/0	0/0	0/0	0/0	0/0	0/0	0/0	0/0	0/0	0/0	0/0	0/0	0/0	0/0	0/0	0/0	0/0	0/0
1	24794211	1_24794211	0	1	.	.	.	GT	1/1	1/1	0/0	1/1	1/1	0/0	0/0	1/1	1/1	1/1	0/0	1/1	1/1	1/1	0/0	0/0	./.	0/0	0/0	0/0	0/1	0/0	1/1	1/1	./.	1/1	1/1	1/1	0/0	1/1	1/1	0/0	0/0	0/0	0/0	0/0	0/0	1/1	1/1	1/1	1/1
1	24965606	Block_1_24965606_24966058	0	1,2	.	.	.	GT	0/0	0/0	0/0	0/0	0/0	0/0	0/0	0/0	0/0	0/0	0/0	0/0	0/0	0/0	0/0	0/0	0/0	0/0	0/0	0/0	0/0	0/0	0/0	0/0	0/0	0/0	0/0	0/0	0/0	0/0	0/0	0/0	0/0	0/0	0/0	0/0	0/0	0/0	0/0	0/0	0/0
1	25109191	Block_1_25109191_25208513	0	1	.	.	.	GT	0/0	0/0	0/0	0/0	0/0	0/0	0/0	0/0	0/0	0/0	0/0	0/0	0/0	0/0	0/0	0/0	0/0	0/0	0/0	0/0	0/0	0/0	0/0	0/0	0/0	0/0	0/0	0/0	0/0	0/0	0/0	0/0	0/0	0/0	0/0	0/0	0/0	0/0	0/0	0/0	0/0
1	25649463	1_25649463	0	1	.	.	.	GT	0/0	0/0	0/0	0/0	0/0	0/0	0/0	0/0	0/0	0/0	0/0	0/0	0/0	0/0	1/1	1/1	0/0	1/1	0/0	0/0	0/0	0/0	0/0	0/0	0/0	0/0	0/0	0/0	0/0	0/0	0/0	0/0	0/0	0/0	0/0	0/0	0/0	0/0	0/0	0/0	0/0
1	26364523	1_26364523	0	1	.	.	.	GT	0/0	0/0	0/0	0/0	0/0	0/0	0/0	0/0	0/0	0/0	0/0	0/0	0/0	0/0	1/1	1/1	0/0	1/1	0/0	0/0	0/0	0/0	0/0	0/0	0/0	0/0	0/0	0/0	0/0	0/0	0/0	0/0	0/0	0/0	0/0	0/0	0/0	0/0	0/0	0/0	0/0
1	26911138	1_26911138	0	1	.	.	.	GT	1/1	1/1	0/0	1/1	1/1	0/0	0/0	1/1	1/1	1/1	0/0	1/1	1/1	1/1	0/0	0/0	0/0	0/0	0/0	1/1	1/1	1/1	1/1	1/1	1/1	1/1	1/1	1/1	0/0	1/1	1/1	0/0	0/0	0/0	0/0	0/0	1/1	1/1	1/1	1/1	1/1
1	26994608	1_26994608	0	1	.	.	.	GT	0/0	0/0	0/0	0/0	0/0	0/0	0/0	0/0	0/0	0/0	0/0	0/0	0/0	0/0	1/1	1/1	./.	1/1	0/0	0/0	0/0	0/0	0/0	0/0	0/0	0/0	0/0	0/0	0/0	0/0	0/0	0/0	0/0	0/0	0/0	0/0	0/0	0/0	0/0	0/0	0/0
1	27164384	1_27164384	0	1	.	.	.	GT	1/1	1/1	0/0	1/1	1/1	0/0	0/0	1/1	1/1	1/1	0/0	1/1	1/1	1/1	0/0	0/0	0/0	0/0	0/0	1/1	1/1	1/1	1/1	1/1	1/1	1/1	1/1	1/1	0/0	1/1	1/1	0/0	0/0	0/0	0/0	0/0	1/1	1/1	1/1	1/1	1/1
1	27282696	1_27282696	0	1	.	.	.	GT	0/0	0/0	0/0	0/0	0/0	0/0	0/0	0/0	0/0	0/0	0/0	0/0	0/0	0/0	1/1	1/1	0/0	1/1	0/0	0/0	0/0	0/0	0/0	0/0	0/0	0/0	0/0	0/0	0/0	0/0	0/0	0/0	0/0	0/0	0/0	0/0	0/0	0/0	0/0	0/0	0/0
1	27633747	1_27633747	0	1	.	.	.	GT	0/0	0/0	0/0	0/0	0/0	0/0	0/0	0/0	0/0	0/0	0/0	0/0	0/0	0/0	1/1	1/1	0/0	1/1	0/0	0/0	0/0	0/0	0/0	0/0	0/0	0/0	0/0	0/0	0/0	0/0	0/0	0/0	0/0	0/0	0/0	0/0	0/0	0/0	0/0	0/0	0/0
1	28628358	1_28628358	0	1	.	.	.	GT	0/0	0/0	0/0	0/0	0/0	0/0	0/0	0/0	0/0	0/0	0/0	0/0	0/0	0/0	0/0	0/0	0/0	0/0	0/0	0/0	0/0	0/0	0/0	0/0	0/0	0/0	0/0	0/0	0/0	0/0	0/0	0/0	0/0	0/0	0/0	0/0	0/0	0/0	0/0	0/0	0/0
1	28759367	Block_1_28759367_28848622	0	1,2,3,4	.	.	.	GT	0/0	0/0	0/0	0/0	0/0	0/0	0/0	0/0	0/0	0/0	0/0	0/0	0/0	0/0	0/0	0/0	0/0	0/0	0/0	0/0	0/0	0/0	0/0	0/0	0/0	0/0	0/0	0/0	0/0	0/0	0/0	2/2	0/0	0/0	0/0	0/0	0/0	0/0	0/0	0/0	0/0
1	29092164	Block_1_29092164_29100197	0	1,2,3	.	.	.	GT	3/3	0/0	0/0	0/0	0/0	0/0	0/0	1/1	0/0	0/0	0/0	0/0	3/3	0/0	0/0	0/0	0/0	0/0	0/0	0/0	0/0	0/0	0/0	0/0	0/0	0/0	0/0	0/0	0/0	0/0	0/0	2/2	0/0	0/0	0/0	0/0	0/0	0/0	0/0	0/0	0/0
1	29171787	Block_1_29171787_29263961	0	1,2	.	.	.	GT	0/0	0/0	0/0	0/0	0/0	0/0	0/0	1/1	0/0	0/0	0/0	0/0	0/0	0/0	0/0	0/0	0/0	0/0	0/0	0/0	0/0	0/0	0/0	0/0	0/0	0/0	0/0	0/0	0/0	0/0	0/0	2/2	0/0	0/0	0/0	0/0	0/0	0/0	0/0	0/0	0/0
1	29277850	Block_1_29277850_29309543	0	1,2,3	.	.	.	GT	0/0	2/2	0/0	2/2	0/0	0/0	0/0	1/1	0/0	0/0	0/0	0/0	0/0	0/0	0/0	0/0	0/0	0/0	0/0	0/0	0/0	0/0	0/0	0/0	0/0	0/0	0/0	0/0	0/0	0/0	0/0	3/3	0/0	0/0	0/0	0/0	0/0	0/0	0/0	0/0	0/0
1	29413948	1_29413948	0	1	.	.	.	GT	0/0	0/0	0/0	0/0	0/0	0/0	0/0	0/0	0/0	0/0	0/0	0/0	./.	0/0	0/0	0/0	0/0	0/0	0/0	0/0	0/0	0/0	0/0	0/0	0/0	0/0	0/0	0/0	0/0	0/0	0/0	0/0	0/0	0/0	0/0	0/0	0/0	0/0	0/0	0/0	0/0
1	29661021	Block_1_29661021_29679260	0	1	.	.	.	GT	0/0	0/0	0/0	0/0	0/0	0/0	0/0	1/1	0/0	0/0	0/0	0/0	0/0	0/0	0/0	0/0	0/0	0/0	0/0	0/0	0/0	0/0	0/0	0/0	0/0	0/0	0/0	0/0	0/0	0/0	0/0	0/0	0/0	0/0	0/0	0/0	0/0	0/0	0/0	0/0	0/0
1	29771513	1_29771513	0	1	.	.	.	GT	0/0	0/0	0/0	0/0	0/0	0/0	0/0	1/1	0/0	0/0	0/0	0/0	0/0	0/0	0/0	0/0	0/0	0/0	0/0	0/0	0/0	0/0	0/0	0/0	0/0	0/0	0/0	0/0	0/0	0/0	0/0	1/1	0/0	0/0	0/0	0/0	0/0	0/0	0/0	0/0	0/0
1	29852031	1_29852031	0	1	.	.	.	GT	0/1	0/1	0/0	0/0	0/0	0/1	0/1	0/1	0/1	0/1	0/0	0/1	0/0	0/1	0/0	0/0	0/1	0/1	0/1	0/0	0/1	0/1	0/1	0/1	0/1	0/1	0/0	0/0	0/0	0/0	0/1	0/1	0/1	0/0	0/0	0/0	0/0	0/0	0/0	0/0	0/0
1	29918691	Block_1_29918691_29927319	0	1,2	.	.	.	GT	0/0	0/0	0/0	0/0	0/0	0/0	0/0	1/1	0/0	0/0	0/0	0/0	0/0	0/0	0/0	0/0	0/0	0/0	0/0	0/0	0/0	0/0	0/0	0/0	0/0	0/0	0/0	0/0	0/0	0/0	0/0	2/2	0/0	0/0	0/0	0/0	0/0	0/0	0/0	0/0	0/0
1	30080907	Block_1_30080907_30080994	0	1,2,3	.	.	.	GT	0/0	0/0	0/0	0/0	0/0	0/0	0/0	1/1	0/0	0/0	0/0	0/0	0/0	0/0	0/0	0/0	3/3	0/0	0/0	0/0	0/0	0/0	0/0	0/0	0/0	0/0	0/0	0/0	0/0	0/0	0/0	2/2	0/0	0/0	0/0	0/0	0/0	0/0	0/0	0/0	0/0
1	30101559	1_30101559	0	1	.	.	.	GT	0/1	0/1	0/0	0/1	0/1	0/0	0/0	0/0	0/0	0/1	0/0	0/0	0/1	0/0	0/0	0/0	0/1	0/1	0/1	0/0	0/0	0/0	0/0	0/0	0/1	0/0	0/0	0/0	0/0	0/1	0/1	0/1	0/0	0/0	0/1	0/0	0/0	0/1	0/0	0/0	0/1
1	30120394	Block_1_30120394_30164932	0	1,2	.	.	.	GT	0/0	0/0	0/0	0/0	0/0	0/0	0/0	1/1	0/0	0/0	0/0	0/0	0/0	0/0	0/0	0/0	0/0	0/0	0/0	0/0	0/0	0/0	0/0	0/0	0/0	0/0	0/0	0/0	0/0	0/0	0/0	1/1	0/0	0/0	0/0	0/0	0/0	0/0	0/0	0/0	0/0
1	30497942	Block_1_30497942_30499523	0	1	.	.	.	GT	0/0	0/0	0/0	0/0	0/0	0/0	0/0	1/1	0/0	0/0	0/0	0/0	0/0	0/0	0/0	0/0	0/0	0/0	0/0	0/0	0/0	0/0	0/0	0/0	0/0	0/0	0/0	0/0	0/0	0/0	0/0	0/0	0/0	0/0	0/0	0/0	0/0	0/0	0/0	0/0	0/0
1	30590325	1_30590325	0	1	.	.	.	GT	./.	0/0	0/0	0/0	0/0	0/0	0/0	1/1	0/0	0/0	0/0	0/0	0/0	0/0	0/0	0/0	0/0	0/0	0/0	0/0	0/0	0/0	0/0	0/0	0/0	0/0	0/0	0/0	0/0	0/0	0/0	./.	0/0	0/0	0/0	0/0	0/0	0/0	0/0	0/0	0/0
1	30709670	1_30709670	0	1	.	.	.	GT	0/0	0/0	0/0	0/0	0/0	0/0	0/0	1/1	0/0	0/0	0/0	0/0	0/0	0/0	0/0	0/0	0/0	0/0	0/0	0/0	0/0	0/0	0/0	0/0	0/0	0/0	0/0	0/0	0/0	0/0	0/0	0/0	0/0	0/0	0/0	0/0	0/0	0/0	0/0	0/0	0/0
1	30910166	1_30910166	0	1	.	.	.	GT	0/0	0/0	0/0	0/0	0/0	0/0	0/0	1/1	0/0	0/0	0/0	0/0	0/0	0/0	0/0	0/0	0/0	0/0	0/0	0/0	0/0	0/0	0/0	0/0	0/0	0/0	0/0	0/0	0/0	0/0	0/0	1/1	0/0	0/0	0/0	0/0	0/0	0/0	0/0	0/0	0/0
1	31009664	Block_1_31009664_31044599	0	1,2	.	.	.	GT	0/0	0/0	0/0	0/0	0/0	0/0	0/0	1/1	0/0	0/0	0/0	0/0	0/0	0/0	0/0	0/0	0/0	0/0	0/0	0/0	0/0	0/0	0/0	0/0	0/0	0/0	0/0	0/0	0/0	0/0	0/0	2/2	0/0	0/0	0/0	0/0	0/0	0/0	0/0	0/0	0/0
1	31297044	1_31297044	0	1	.	.	.	GT	0/0	0/0	0/0	0/0	0/0	0/0	0/0	1/1	0/0	0/0	0/0	0/0	0/0	0/0	0/0	0/0	0/0	0/0	0/0	0/0	0/0	0/0	0/0	0/0	0/0	0/0	0/0	0/0	0/0	0/0	0/0	0/0	0/0	0/0	0/0	0/0	0/0	0/0	0/0	0/0	0/0
1	31401066	1_31401066	0	1	.	.	.	GT	0/0	0/0	0/0	0/0	0/0	0/0	0/0	1/1	0/0	0/0	0/0	0/0	0/0	0/0	0/0	0/0	0/0	0/0	0/0	0/0	0/0	0/0	0/0	0/0	0/0	0/0	0/0	0/0	0/0	0/0	0/0	1/1	0/0	0/0	0/0	0/0	0/0	0/0	0/0	0/0	0/0
1	31440043	Block_1_31440043_31447240	0	1,2,3	.	.	.	GT	0/0	0/0	0/0	0/0	0/0	0/0	0/0	1/1	0/0	0/0	0/0	0/0	0/0	0/0	0/0	0/0	0/0	0/0	0/0	0/0	0/0	0/0	0/0	0/0	0/0	0/0	0/0	0/0	0/0	0/0	0/0	2/2	0/0	0/0	0/0	0/0	0/0	0/0	0/0	0/0	0/0
1	31506268	1_31506268	0	1	.	.	.	GT	0/0	0/0	0/0	0/0	0/0	0/0	0/0	1/1	0/0	0/0	0/0	0/0	0/0	0/0	0/0	0/0	0/0	0/0	0/0	0/0	0/0	0/0	0/0	0/0	0/0	0/0	0/0	0/0	0/0	0/0	0/0	1/1	0/0	0/0	0/0	0/0	0/0	0/0	0/0	0/0	0/0
1	31610841	1_31610841	0	1	.	.	.	GT	0/0	0/0	0/0	0/0	0/0	0/0	0/0	1/1	0/0	0/0	0/0	0/0	0/0	0/0	0/0	0/0	0/0	0/0	0/0	0/0	0/0	0/0	0/0	0/0	0/0	0/0	0/0	0/0	0/0	0/0	0/0	1/1	0/0	0/0	0/0	0/0	0/0	0/0	0/0	0/0	0/0
1	31624868	1_31624868	0	1	.	.	.	GT	0/0	0/0	0/0	0/0	0/0	0/0	0/0	0/0	0/0	0/0	0/0	0/0	0/0	0/0	0/0	0/0	0/0	0/0	0/0	0/0	0/0	0/0	0/0	0/0	0/0	0/0	0/0	0/0	0/0	0/0	0/0	0/0	0/0	0/0	0/0	0/0	0/0	0/0	0/0	0/0	0/0
1	31722284	1_31722284	0	1	.	.	.	GT	0/0	0/0	0/0	0/0	0/0	0/0	0/0	1/1	0/0	0/0	0/0	0/0	0/0	0/0	0/0	0/0	0/0	0/0	0/0	0/0	0/0	0/0	0/0	0/0	0/0	0/0	0/0	0/0	0/0	0/0	0/0	0/0	0/0	0/0	0/0	0/0	0/0	0/0	0/0	0/0	0/0
1	31722306	Block_1_31722306_31730206	0	1	.	.	.	GT	0/0	0/0	1/1	0/0	0/0	0/0	0/0	0/0	0/0	0/0	0/0	0/0	0/0	0/0	0/0	0/0	0/0	0/0	0/0	0/0	0/0	0/0	0/0	0/0	0/0	0/0	0/0	0/0	0/0	0/0	0/0	1/1	0/0	0/0	0/0	0/0	0/0	0/0	0/0	0/0	0/0
1	31859363	Block_1_31859363_31956977	0	1,2	.	.	.	GT	0/0	0/0	2/2	0/0	0/0	0/0	0/0	1/1	0/0	0/0	0/0	0/0	0/0	0/0	0/0	0/0	0/0	0/0	0/0	0/0	0/0	0/0	0/0	0/0	0/0	0/0	0/0	0/0	0/0	0/0	0/0	2/2	0/0	0/0	0/0	0/0	0/0	0/0	0/0	0/0	0/0
1	31966757	Block_1_31966757_31966860	0	1,2	.	.	.	GT	0/0	0/0	1/1	0/0	0/0	0/0	0/0	0/0	0/0	0/0	0/0	0/0	0/0	0/0	0/0	0/0	0/0	0/0	0/0	0/0	0/0	0/0	0/0	0/0	0/0	0/0	0/0	0/0	0/0	0/0	0/0	1/1	0/0	0/0	0/0	0/0	0/0	0/0	0/0	0/0	0/0
1	32037562	1_32037562	0	1	.	.	.	GT	0/0	./.	1/1	./.	0/0	0/0	0/0	0/0	0/0	0/0	0/0	./.	./.	0/0	0/0	0/0	./.	0/0	0/0	0/0	0/0	0/0	0/0	0/0	./.	0/0	0/0	0/0	0/0	0/0	0/0	1/1	0/0	0/0	./.	0/0	0/0	0/0	0/0	0/0	0/0
1	32070134	Block_1_32070134_32138686	0	1,2,3,4,5	.	.	.	GT	0/0	1/1	2/2	0/0	0/0	1/1	1/1	0/0	1/1	1/1	1/1	1/1	1/1	1/1	1/1	1/1	1/1	1/1	0/0	0/0	1/1	0/0	1/1	0/0	1/1	1/1	0/0	0/0	1/1	0/0	0/0	2/2	1/1	1/1	1/1	1/1	0/0	0/0	0/0	0/0	0/0
1	32191036	Block_1_32191036_32277487	0	1,2	.	.	.	GT	0/0	1/1	2/2	0/0	0/0	1/1	1/1	0/0	1/1	1/1	1/1	1/1	1/1	1/1	1/1	1/1	1/1	1/1	0/0	0/0	1/1	0/0	1/1	0/0	1/1	1/1	0/0	0/0	1/1	0/0	0/0	2/2	1/1	1/1	1/1	1/1	0/0	0/0	0/0	0/0	0/0
1	32307481	Block_1_32307481_32307622	0	1,2,3,4	.	.	.	GT	0/0	1/1	0/0	0/0	0/0	1/1	1/1	0/0	1/1	1/1	2/2	1/1	4/1	1/1	1/1	1/1	1/1	1/1	1/1	0/0	1/1	0/0	1/1	0/0	1/1	1/1	0/0	0/0	1/1	0/0	0/0	0/0	1/1	1/1	1/1	1/1	0/0	0/0	0/0	0/0	0/0
1	32331170	Block_1_32331170_32413339	0	1,2	.	.	.	GT	0/0	1/1	0/0	0/0	0/0	1/1	1/1	0/0	1/1	1/1	1/1	1/1	1/1	1/1	1/1	1/1	1/1	1/1	1/1	0/0	1/1	0/0	1/1	0/0	1/1	1/1	0/0	0/0	1/1	0/0	0/0	0/0	1/1	1/1	2/2	1/1	0/0	0/0	0/0	0/0	0/0
1	32493455	Block_1_32493455_32593438	0	1,2,3,4	.	.	.	GT	0/0	1/1	2/2	0/0	0/0	1/1	1/1	0/0	1/1	1/1	1/1	1/1	1/1	1/1	1/1	1/1	1/1	1/1	1/1	0/0	1/1	0/0	1/1	0/0	1/1	1/1	0/0	0/0	1/1	0/0	0/0	2/2	1/1	1/1	1/1	1/1	0/0	0/0	0/0	0/0	0/0
1	32654611	Block_1_32654611_32749837	0	1,2,3,4,5	.	.	.	GT	0/0	1/1	3/3	0/0	0/0	2/2	1/1	0/0	2/2	1/1	1/1	1/1	2/2	1/1	1/1	2/2	1/1	2/2	2/2	0/0	1/1	0/0	2/2	0/0	1/1	2/2	0/0	0/0	2/2	0/0	0/0	3/3	2/2	1/1	1/1	2/2	0/0	0/0	0/0	0/0	0/0
1	32780364	Block_1_32780364_32780488	0	1,2,3,4,5	.	.	.	GT	3/3	1/1	2/2	0/0	0/0	1/1	1/1	0/0	1/1	1/1	1/1	1/1	1/1	1/1	1/1	1/1	1/1	1/1	1/1	0/0	1/1	0/0	1/1	0/0	5/5	1/1	0/0	0/0	1/1	0/0	0/0	2/2	1/1	1/1	1/1	1/1	0/0	0/0	0/0	0/0	0/0
1	32818953	Block_1_32818953_32914086	0	1,2,3,4,5	.	.	.	GT	0/0	1/1	2/2	0/0	0/0	1/1	1/1	0/0	1/1	1/1	1/1	1/1	1/1	1/1	1/1	1/1	1/1	1/1	1/1	0/0	1/1	0/0	1/1	0/0	1/1	1/1	0/0	0/0	1/1	0/0	0/0	2/2	1/1	1/1	1/1	1/1	0/0	0/0	0/0	0/0	0/0
1	32949683	1_32949683	0	1	.	.	.	GT	./.	0/0	1/1	0/0	0/0	0/0	0/0	0/0	0/0	0/0	0/0	0/0	0/0	0/0	0/0	0/0	0/0	0/0	0/0	0/0	0/0	0/0	0/0	0/0	0/0	0/0	0/0	0/0	0/0	0/0	0/0	1/1	0/0	0/0	0/0	0/0	0/0	0/0	0/0	0/0	0/0
1	32951610	Block_1_32951610_33051241	0	1,2,3,4,5	.	.	.	GT	5/5	1/1	2/2	0/0	0/0	1/1	1/1	0/0	1/1	1/1	1/1	1/1	3/3	1/1	1/1	1/1	1/1	1/1	1/1	0/0	1/1	0/0	1/1	0/0	1/1	1/1	0/0	0/0	1/1	0/0	0/0	2/2	1/1	1/1	1/1	1/1	0/0	0/0	0/0	0/0	0/0
1	33054306	Block_1_33054306_33070916	0	1,2	.	.	.	GT	0/0	0/0	2/2	0/0	0/0	0/0	0/0	1/1	0/0	0/0	0/0	0/0	0/0	0/0	0/0	0/0	0/0	0/0	0/0	1/1	0/0	1/1	0/0	1/1	0/0	0/0	0/0	1/1	0/0	0/0	0/0	2/2	0/0	0/0	0/0	0/0	0/0	1/1	1/1	0/0	1/1
1	33172982	Block_1_33172982_33266745	0	1,2	.	.	.	GT	0/0	0/0	1/1	0/0	0/0	0/0	0/0	0/0	0/0	0/0	0/0	0/0	0/0	0/0	0/0	0/0	0/0	0/0	0/0	0/0	0/0	0/0	0/0	0/0	0/0	0/0	0/0	0/0	0/0	0/0	0/0	1/1	0/0	0/0	0/0	0/0	0/0	0/0	0/0	0/0	0/0
1	33274770	Block_1_33274770_33318010	0	1,2	.	.	.	GT	2/2	0/0	1/1	0/0	0/0	0/0	0/0	0/0	0/0	0/0	0/0	0/0	0/0	0/0	0/0	0/0	0/0	0/0	0/0	0/0	0/0	0/0	0/0	0/0	2/2	0/0	0/0	0/0	0/0	0/0	0/0	1/1	0/0	0/0	0/0	0/0	0/0	0/0	0/0	0/0	0/0
1	33408296	1_33408296	0	1	.	.	.	GT	0/0	0/0	1/1	0/0	0/0	0/0	0/0	0/0	0/0	0/0	0/0	0/0	0/0	0/0	0/0	0/0	0/0	0/0	0/0	0/0	0/0	0/0	0/0	0/0	0/0	0/0	0/0	0/0	0/0	0/0	0/0	1/1	0/0	0/0	0/0	0/0	0/0	0/0	0/0	0/0	0/0
1	33409977	1_33409977	0	1	.	.	.	GT	0/0	0/0	0/0	0/0	0/0	0/0	0/0	1/1	0/0	0/0	0/0	0/0	0/0	0/0	0/0	0/0	0/0	0/0	0/0	1/1	0/0	1/1	0/0	1/1	0/0	0/0	0/0	1/1	0/0	0/0	0/0	0/0	0/0	0/0	0/0	0/0	0/0	1/1	1/1	0/0	1/1
1	33441712	Block_1_33441712_33523459	0	1,2	.	.	.	GT	0/0	0/0	2/2	0/0	0/0	0/0	0/0	1/1	0/0	0/0	0/0	0/0	0/0	0/0	0/0	0/0	0/0	0/0	0/0	1/1	0/0	1/1	0/0	1/1	0/0	0/0	0/0	1/1	0/0	0/0	0/0	2/2	0/0	0/0	0/0	0/0	0/0	1/1	1/1	0/0	1/1
1	33558100	Block_1_33558100_33643091	0	1,2,3,4	.	.	.	GT	0/0	0/0	1/1	0/0	0/0	0/0	0/0	0/0	0/0	0/0	0/0	0/0	0/0	0/0	0/0	0/0	0/0	0/0	0/0	0/0	0/0	0/0	0/0	0/0	0/0	0/0	0/0	0/0	0/0	0/0	0/0	1/1	0/0	0/0	0/0	0/0	0/0	0/0	0/0	0/0	2/2
1	33891367	Block_1_33891367_33918536	0	1,2,3,4	.	.	.	GT	0/0	0/0	2/2	0/0	0/0	0/0	0/0	1/1	0/0	0/0	0/0	0/0	0/4	0/0	0/0	0/0	3/3	0/0	0/0	1/1	0/0	1/1	0/0	1/1	0/0	0/0	0/0	1/1	0/0	0/0	0/0	2/2	0/0	3/3	3/3	0/0	0/0	1/1	1/1	0/0	1/1
1	33973233	Block_1_33973233_34072991	0	1,2,3	.	.	.	GT	0/0	0/0	2/2	0/0	0/0	0/0	0/0	3/3	0/0	0/0	0/0	0/0	0/0	0/0	0/0	0/0	0/0	0/0	0/0	1/1	0/0	1/1	0/0	1/1	0/0	0/0	0/0	1/1	0/0	0/0	0/0	2/2	0/0	0/0	0/0	0/0	0/0	1/1	1/1	0/0	1/1
1	34104915	Block_1_34104915_34200439	0	1,2,3,4,5	.	.	.	GT	5/5	0/0	2/2	0/0	0/0	0/0	0/0	1/1	0/0	0/0	0/0	0/0	3/3	0/0	0/0	0/0	3/3	0/0	0/0	1/1	0/0	1/1	0/0	1/1	0/0	0/0	0/0	1/1	0/0	0/0	0/0	2/2	0/0	0/0	0/0	0/0	0/0	1/1	1/1	0/0	1/1
1	34218966	Block_1_34218966_34300641	0	1,2,3,4,5,6,7	.	.	.	GT	0/0	0/0	2/2	0/0	0/0	0/0	0/0	1/1	0/0	0/0	0/0	0/0	3/3	0/0	0/0	0/0	7/7	0/0	0/0	1/1	0/0	1/1	0/0	1/1	0/0	0/0	0/0	1/1	0/0	0/0	0/0	6/2	0/0	0/0	5/5	0/0	0/0	1/1	1/1	0/0	4/4
1	34300685	Block_1_34300685_34362434	0	1,2,3,4,5,6	.	.	.	GT	0/0	0/0	1/1	0/0	0/0	0/0	0/0	0/0	4/4	0/0	0/0	0/0	2/2	0/0	0/0	0/0	5/5	0/0	0/0	0/0	0/0	0/0	0/0	0/0	0/0	0/0	0/0	0/0	0/0	0/0	0/0	0/0	0/0	0/0	4/4	0/0	0/0	0/0	0/0	0/0	0/0
1	34449108	Block_1_34449108_34506790	0	1,2,3	.	.	.	GT	0/0	0/0	1/1	0/0	0/0	0/0	0/0	0/0	0/0	0/0	0/0	0/0	0/0	0/0	0/0	0/0	2/2	0/0	0/0	0/0	0/0	0/0	0/0	0/0	0/0	0/0	0/0	0/0	0/0	0/0	0/0	0/0	0/0	0/0	0/0	0/0	0/0	0/0	0/0	0/0	0/0
1	34693614	Block_1_34693614_34743835	0	1,2,3	.	.	.	GT	0/0	0/0	1/1	0/0	0/0	0/0	0/0	0/0	0/0	0/0	0/0	0/0	0/0	0/0	0/0	0/0	0/0	0/0	0/0	0/0	0/0	0/0	0/0	0/0	0/0	0/0	0/0	0/0	0/0	0/0	0/0	0/0	0/0	0/0	0/0	0/0	0/0	0/0	0/0	0/0	0/0
1	34828382	1_34828382	0	1	.	.	.	GT	0/0	0/0	1/1	0/0	0/0	0/0	0/0	0/0	0/0	0/0	0/0	0/0	0/0	0/0	0/0	0/0	0/0	0/0	0/0	0/0	0/0	0/0	0/0	0/0	0/0	0/0	0/0	0/0	0/0	0/0	0/0	0/0	0/0	0/0	0/0	0/0	0/0	0/0	0/0	0/0	0/0
1	34928567	1_34928567	0	1	.	.	.	GT	0/0	0/0	1/1	0/0	0/0	0/0	0/0	0/0	0/0	0/0	0/0	0/0	0/0	0/0	0/0	0/0	0/0	0/0	0/0	0/0	0/0	0/0	0/0	0/0	0/0	0/0	0/0	0/0	0/0	0/0	0/0	0/0	0/0	0/0	0/0	0/0	0/0	0/0	0/0	0/0	0/0
1	35048367	1_35048367	0	1	.	.	.	GT	0/0	0/0	1/1	0/0	0/0	0/0	0/0	0/0	0/0	0/0	0/0	0/0	0/0	0/0	0/0	0/0	0/0	0/0	0/0	0/0	0/0	0/0	0/0	0/0	0/0	0/0	0/0	0/0	0/0	0/0	0/0	0/0	0/0	0/0	0/0	0/0	0/0	0/0	0/0	0/0	0/0
1	35080427	Block_1_35080427_35171873	0	1,2	.	.	.	GT	0/0	0/0	1/1	0/0	0/0	0/0	0/0	0/0	0/0	0/0	0/0	0/0	2/2	0/0	0/0	0/0	0/0	0/0	0/0	0/0	0/0	0/0	0/0	0/0	0/0	0/0	0/0	0/0	0/0	0/0	0/0	0/0	0/0	0/0	0/0	0/0	0/0	0/0	0/0	0/0	0/0
1	35198492	Block_1_35198492_35198521	0	1	.	.	.	GT	0/0	0/0	1/1	0/0	0/0	0/0	0/0	0/0	0/0	0/0	0/0	0/0	0/0	0/0	0/0	0/0	0/0	0/0	0/0	0/0	0/0	0/0	0/0	0/0	0/0	0/0	0/0	0/0	0/0	0/0	0/0	0/0	0/0	0/0	0/0	0/0	0/0	0/0	0/0	0/0	0/0
1	35209861	Block_1_35209861_35308605	0	1	.	.	.	GT	0/0	0/0	1/1	0/0	0/0	0/0	0/0	0/0	0/0	0/0	0/0	0/0	0/0	0/0	0/0	0/0	0/0	0/0	0/0	0/0	0/0	0/0	0/0	0/0	0/0	0/0	0/0	0/0	0/0	0/0	0/0	0/0	0/0	0/0	0/0	0/0	0/0	0/0	0/0	0/0	0/0
1	35322440	Block_1_35322440_35322445	0	1	.	.	.	GT	0/0	0/0	1/1	0/0	0/0	0/0	0/0	0/0	0/0	0/0	0/0	0/0	0/0	0/0	0/0	0/0	0/0	0/0	0/0	0/0	0/0	0/0	0/0	0/0	0/0	0/0	0/0	0/0	0/0	0/0	0/0	0/0	0/0	0/0	0/0	0/0	0/0	0/0	0/0	0/0	0/0
1	35333291	Block_1_35333291_35424328	0	1,2	.	.	.	GT	0/0	0/0	1/1	0/0	0/0	0/0	0/0	0/0	0/0	0/0	0/0	0/0	0/0	0/0	0/0	0/0	2/2	0/0	0/0	0/0	0/0	0/0	0/0	0/0	0/0	0/0	0/0	0/0	0/0	0/0	0/0	0/0	0/0	0/0	0/0	0/0	0/0	0/0	0/0	0/0	0/0
1	35472474	Block_1_35472474_35472568	0	1	.	.	.	GT	0/0	0/0	1/1	0/0	0/0	0/0	0/0	0/0	0/0	0/0	0/0	0/0	0/0	0/0	0/0	0/0	0/0	0/0	0/0	0/0	0/0	0/0	0/0	0/0	0/0	0/0	0/0	0/0	0/0	0/0	0/0	0/0	0/0	0/0	0/0	0/0	0/0	0/0	0/0	0/0	0/0
1	35950389	1_35950389	0	1	.	.	.	GT	0/0	0/0	1/1	0/0	0/0	0/0	0/0	0/0	0/0	0/0	0/0	0/0	0/0	0/0	0/0	0/0	0/0	0/0	0/0	0/0	0/0	0/0	0/0	0/0	0/0	0/0	0/0	0/0	0/0	0/0	0/0	0/0	1/1	0/0	0/0	0/0	0/0	0/0	0/0	0/0	0/0
1	35989073	Block_1_35989073_36061112	0	1,2,3	.	.	.	GT	1/1	0/0	2/2	0/0	0/0	0/0	0/0	0/0	0/0	0/0	0/0	0/0	0/0	0/0	0/0	0/0	3/3	1/1	0/0	0/0	0/0	0/0	0/0	0/0	1/1	0/0	0/0	0/0	0/0	0/0	0/0	0/0	2/2	0/0	3/3	0/0	0/0	0/0	0/0	0/0	0/0
1	36061132	1_36061132	0	1	.	.	.	GT	0/0	0/0	1/1	0/0	0/0	0/0	0/0	0/0	0/0	0/0	0/0	0/0	0/0	0/0	0/0	0/0	./.	0/0	0/0	0/0	0/0	0/0	0/0	1/1	0/0	0/0	0/0	0/0	0/0	0/0	0/0	0/0	1/1	0/0	./.	0/0	0/0	0/0	0/0	0/0	0/0
1	36120897	Block_1_36120897_36216354	0	1,2	.	.	.	GT	0/0	0/0	1/1	0/0	0/0	0/0	0/0	0/0	0/0	0/0	0/0	0/0	0/0	0/0	0/0	0/0	0/0	0/0	0/0	0/0	0/0	0/0	0/0	0/0	0/0	0/0	0/0	0/0	0/0	0/0	0/0	0/0	1/1	0/0	0/0	0/0	0/0	0/0	0/0	0/0	0/0
1	36225309	Block_1_36225309_36230803	0	1,2	.	.	.	GT	0/0	0/0	1/1	0/0	0/0	0/0	0/0	0/0	0/0	0/0	0/0	0/0	2/2	0/0	0/0	0/0	0/0	0/0	0/0	0/0	0/0	0/0	0/0	0/0	0/0	0/0	0/0	0/0	0/0	0/0	0/0	0/0	1/1	0/0	0/0	0/0	0/0	0/0	0/0	0/0	0/0
1	36262512	Block_1_36262512_36362260	0	1,2	.	.	.	GT	0/0	0/0	1/1	0/0	0/0	0/0	0/0	0/0	2/2	0/0	0/0	0/0	2/2	0/0	0/0	0/0	0/0	0/0	0/0	0/0	0/0	0/0	0/0	0/0	0/0	0/0	0/0	0/0	0/0	0/0	0/0	0/0	1/1	2/2	2/2	0/0	0/0	0/0	0/0	0/0	0/0
1	36386246	1_36386246	0	1	.	.	.	GT	0/0	0/0	0/0	0/0	0/0	0/0	0/0	0/0	0/0	0/0	0/0	0/0	0/0	0/0	0/0	0/0	0/0	0/0	0/0	1/1	0/0	1/1	0/0	0/0	0/0	0/0	0/0	1/1	0/0	0/0	0/0	0/0	0/0	0/0	0/0	0/0	0/0	1/1	1/1	0/0	1/1
1	36386267	Block_1_36386267_36436658	0	1,2	.	.	.	GT	0/0	0/0	1/1	0/0	0/0	0/0	0/0	0/0	0/0	0/0	0/0	0/0	0/0	0/0	0/0	0/0	0/0	0/0	0/0	0/0	0/0	0/0	0/0	1/1	0/0	0/0	0/0	0/0	0/0	0/0	0/0	0/0	1/1	0/0	0/0	0/0	0/0	0/0	0/0	0/0	0/0
1	36743038	Block_1_36743038_36825427	0	1,2	.	.	.	GT	0/0	0/0	1/1	0/0	0/0	0/0	0/0	0/0	0/0	0/0	0/0	0/0	0/0	0/0	0/0	0/0	0/0	0/0	0/0	0/0	0/0	0/0	0/0	0/0	0/0	0/0	0/0	0/0	0/0	0/0	0/0	0/0	1/1	0/0	0/0	0/0	0/0	0/0	0/0	0/0	0/0
1	36985928	Block_1_36985928_37041443	0	1,2,3,4,5	.	.	.	GT	0/0	0/0	1/1	0/0	0/0	0/0	0/0	0/0	0/0	0/0	0/0	0/0	0/0	0/0	0/0	0/0	0/0	0/0	0/0	0/0	0/0	0/0	0/0	0/0	3/3	0/0	0/0	0/0	0/0	0/0	0/0	0/0	1/1	0/0	0/0	0/0	0/0	0/0	0/0	0/0	0/0
1	37095115	Block_1_37095115_37190803	0	1,2,3	.	.	.	GT	0/0	0/0	1/1	0/0	0/0	0/0	0/0	0/0	0/0	0/0	0/0	0/0	0/0	0/0	0/0	0/0	0/0	0/0	0/0	0/0	0/0	0/0	0/0	0/0	0/0	0/0	0/0	0/0	0/0	0/0	0/0	0/0	1/1	0/0	0/0	0/0	0/0	0/0	0/0	0/0	0/0
1	37215324	Block_1_37215324_37239915	0	1,2,3	.	.	.	GT	3/3	0/0	1/1	0/0	0/0	0/0	0/0	0/0	0/0	0/0	0/0	0/0	0/0	0/0	0/0	0/0	0/0	0/0	0/0	0/0	0/0	0/0	0/0	0/0	0/0	0/0	0/0	0/0	0/0	0/0	0/0	0/0	1/1	0/0	0/0	0/0	0/0	0/0	0/0	0/0	0/0
1	37318801	Block_1_37318801_37416305	0	1,2,3,4,5,6,7,8,9	.	.	.	GT	6/6	0/0	3/3	1/1	1/1	5/5	0/0	0/0	0/0	2/2	2/2	0/0	2/2	2/2	0/0	0/0	2/2	0/0	0/0	0/0	0/0	0/0	0/0	5/5	9/9	0/0	1/1	0/0	0/0	1/1	1/1	0/0	3/3	0/0	2/2	0/0	1/1	1/1	0/0	1/1	0/0
1	37417185	Block_1_37417185_37517181	0	1,2,3,4,5,6	.	.	.	GT	1/1	0/0	1/1	1/1	1/1	0/0	0/0	0/0	0/0	0/0	0/0	0/0	5/5	0/0	0/0	0/0	3/3	0/0	0/0	0/0	0/0	0/0	0/0	0/0	0/0	0/0	1/1	0/0	0/0	1/1	1/1	0/0	1/1	0/0	0/0	0/0	1/1	1/1	0/0	1/1	0/0
1	37517187	Block_1_37517187_37517208	0	1,2,3,4	.	.	.	GT	1/1	0/0	1/1	1/1	1/1	0/0	0/0	0/0	0/0	0/0	0/0	0/0	0/0	0/0	0/0	0/0	0/0	0/0	0/0	0/0	0/0	0/0	0/0	0/0	0/0	0/0	1/1	0/0	0/0	1/1	1/1	0/0	1/1	0/0	0/0	0/0	1/1	1/1	0/0	1/1	0/0
1	37633753	Block_1_37633753_37633796	0	1,2	.	.	.	GT	1/1	0/0	1/1	1/1	1/1	0/0	0/0	0/0	0/0	0/0	0/0	0/0	0/0	0/0	0/0	0/0	0/0	0/0	0/0	0/0	0/0	0/0	0/0	0/0	0/0	0/0	1/1	0/0	0/0	1/1	1/1	0/0	1/1	0/0	0/0	0/0	1/1	1/1	0/0	1/1	0/0
1	37684601	Block_1_37684601_37767294	0	1,2	.	.	.	GT	1/1	0/0	1/1	1/1	1/1	0/0	0/0	0/0	0/0	0/0	0/0	0/0	0/0	0/0	0/0	0/0	2/2	0/0	0/0	0/0	0/0	0/0	0/0	0/0	0/0	0/0	1/1	0/0	0/0	1/1	1/1	0/0	1/1	0/0	0/0	0/0	1/1	1/1	0/0	1/1	0/0
1	37905803	Block_1_37905803_37954328	0	1,2,3	.	.	.	GT	1/1	0/0	1/1	1/1	1/1	0/0	0/0	0/0	0/0	0/0	0/0	0/0	0/0	0/0	0/0	0/0	0/0	0/0	0/0	0/0	0/0	0/0	0/0	0/0	0/0	0/0	1/1	0/0	0/0	1/1	1/1	0/0	1/1	0/0	0/0	0/0	1/1	1/1	0/0	1/1	0/0
1	37959224	Block_1_37959224_38059057	0	1,2,3,4	.	.	.	GT	1/1	0/0	1/1	1/1	1/1	0/0	3/3	0/0	0/0	0/0	0/0	0/0	0/0	0/0	0/0	0/0	0/0	3/3	0/0	0/0	0/0	0/0	0/0	0/0	0/0	0/0	1/1	0/0	0/0	1/1	1/1	0/0	2/2	0/0	4/4	0/0	1/1	1/1	0/0	1/1	0/0
1	38071652	1_38071652	0	1	.	.	.	GT	1/1	0/0	1/1	1/1	1/1	0/0	0/0	0/0	0/0	0/0	0/0	0/0	0/0	0/0	0/0	0/0	0/0	0/0	0/0	0/0	0/0	0/0	0/0	0/0	0/0	0/0	1/1	0/0	0/0	1/1	1/1	0/0	1/1	0/0	0/0	0/0	1/1	1/1	0/0	1/1	0/0
1	38108811	Block_1_38108811_38108854	0	1	.	.	.	GT	1/1	0/0	1/1	1/1	1/1	0/0	0/0	0/0	0/0	0/0	0/0	0/0	0/0	0/0	0/0	0/0	0/0	0/0	0/0	0/0	0/0	0/0	0/0	0/0	0/0	0/0	1/1	0/0	0/0	1/1	1/1	0/0	1/1	0/0	0/0	0/0	1/1	1/1	0/0	1/1	0/0
1	38129009	Block_1_38129009_38220749	0	1	.	.	.	GT	1/1	0/0	1/1	1/1	1/1	0/0	0/0	0/0	0/0	0/0	0/0	0/0	0/0	0/0	0/0	0/0	0/0	0/0	0/0	0/0	0/0	0/0	0/0	0/0	0/0	0/0	1/1	0/0	0/0	1/1	1/1	0/0	1/1	0/0	0/0	0/0	1/1	1/1	0/0	1/1	0/0
1	38267511	1_38267511	0	1	.	.	.	GT	1/1	0/0	1/1	1/1	1/1	0/0	0/0	0/0	0/0	0/0	0/0	0/0	0/0	0/0	0/0	0/0	0/0	0/0	0/0	0/0	0/0	0/0	0/0	0/0	0/0	0/0	1/1	0/0	0/0	1/1	1/1	0/0	1/1	0/0	0/0	0/0	1/1	1/1	0/0	1/1	0/0
1	38467945	1_38467945	0	1	.	.	.	GT	1/1	0/0	1/1	1/1	1/1	0/0	0/0	0/0	0/0	0/0	0/0	0/0	0/0	0/0	0/0	0/0	0/0	0/0	0/0	0/0	0/0	0/0	0/0	0/0	0/0	0/0	1/1	0/0	0/0	1/1	1/1	0/0	1/1	0/0	0/0	0/0	1/1	1/1	0/0	1/1	0/0
1	38517819	Block_1_38517819_38517896	0	1,2,3	.	.	.	GT	1/1	0/0	1/1	1/1	1/1	0/0	0/0	0/0	0/0	0/0	0/0	0/0	0/0	0/0	0/0	0/0	0/0	0/0	0/0	0/0	0/0	0/0	0/0	0/0	0/0	0/0	1/1	0/0	0/0	1/1	1/1	0/0	1/1	0/0	0/0	0/0	1/1	1/1	0/0	1/1	0/0
1	38581065	Block_1_38581065_38661179	0	1,2,3	.	.	.	GT	1/1	0/0	1/1	1/1	1/1	0/0	0/0	0/0	0/0	0/0	0/0	0/0	3/3	0/0	0/0	0/0	0/0	0/0	0/0	0/0	0/0	0/0	0/0	0/0	0/0	0/0	1/1	0/0	0/0	1/1	1/1	0/0	1/1	0/0	0/0	0/0	1/1	1/1	0/0	1/1	0/0
1	38704787	Block_1_38704787_38793444	0	1,2,3	.	.	.	GT	1/1	0/0	1/1	1/1	1/1	0/0	0/0	0/0	0/0	0/0	0/0	0/0	0/0	0/0	0/0	0/0	3/3	0/0	0/0	0/0	0/0	0/0	0/0	0/0	0/0	0/0	1/1	0/0	0/0	1/1	1/1	0/0	1/1	0/0	0/0	0/0	1/1	1/1	0/0	1/1	0/0
1	38837755	Block_1_38837755_38937523	0	1,2,3,4,5	.	.	.	GT	2/2	1/1	2/2	2/2	2/2	1/1	1/1	1/1	4/4	1/1	1/1	1/1	1/1	1/1	1/1	1/1	2/2	3/3	0/0	0/0	1/1	0/0	1/1	0/0	3/3	1/1	2/2	0/0	1/1	2/2	2/2	0/0	2/2	0/0	0/0	1/1	2/2	2/2	0/0	2/2	0/0
1	38976693	Block_1_38976693_39069398	0	1,2,3	.	.	.	GT	1/1	0/0	1/1	1/1	1/1	0/0	0/0	0/0	0/0	0/0	0/0	0/0	0/0	0/0	0/0	0/0	1/1	0/0	0/0	0/0	0/0	0/0	0/0	0/0	0/0	0/0	1/1	0/0	0/0	1/1	1/1	0/0	1/1	0/0	0/0	0/0	1/1	1/1	0/0	1/1	0/0
1	39102406	Block_1_39102406_39102434	0	1,2,3	.	.	.	GT	1/1	0/0	1/1	1/1	1/1	0/0	0/0	0/0	0/0	0/0	0/0	0/0	0/0	0/0	0/0	0/0	1/1	0/0	0/0	0/0	0/0	0/0	0/0	0/0	0/0	0/0	1/1	0/0	0/0	1/1	1/1	0/0	1/1	0/0	0/0	0/0	1/1	1/1	0/0	1/1	0/0
1	39109349	Block_1_39109349_39206872	0	1,2,3	.	.	.	GT	1/1	0/0	1/1	1/1	1/1	0/0	0/0	0/0	0/0	0/0	0/0	0/0	0/0	0/0	0/0	0/0	1/1	0/0	0/0	0/0	0/0	0/0	0/0	0/0	0/0	0/0	1/1	0/0	0/0	1/1	1/1	0/0	1/1	0/0	0/0	0/0	1/1	1/1	0/0	1/1	0/0
1	39211051	Block_1_39211051_39234614	0	1,2,3,4,5	.	.	.	GT	1/1	0/0	1/1	1/1	1/1	0/0	0/0	0/0	0/0	0/0	0/0	0/0	0/0	0/0	0/0	0/0	1/1	0/0	0/0	0/0	0/0	0/0	0/0	0/0	0/0	0/0	1/1	0/0	0/0	1/1	1/1	0/0	1/1	0/0	0/0	0/0	1/1	1/1	0/0	1/1	0/0
1	39377369	Block_1_39377369_39416128	0	1,2,3,4,5,6,7	.	.	.	GT	1/1	4/4	1/1	1/1	1/1	0/0	0/0	0/0	0/0	0/0	3/3	0/0	0/0	0/0	0/0	0/0	1/1	0/0	0/0	0/0	0/0	0/0	4/4	0/0	5/5	0/0	1/1	0/0	0/0	1/1	1/1	0/0	1/1	0/0	0/0	0/0	1/1	1/1	0/0	1/1	0/0
1	39535944	Block_1_39535944_39589786	0	1	.	.	.	GT	1/1	0/0	1/1	1/1	1/1	0/0	0/0	0/0	0/0	0/0	0/0	0/0	0/0	0/0	0/0	0/0	1/1	0/0	0/0	0/0	0/0	0/0	0/0	0/0	0/0	0/0	1/1	0/0	0/0	1/1	1/1	0/0	1/1	0/0	0/0	0/0	1/1	1/1	0/0	1/1	0/0
1	39639827	Block_1_39639827_39736408	0	1,2,3	.	.	.	GT	1/1	0/0	1/1	1/1	1/1	0/0	0/0	0/0	0/0	0/0	0/0	0/0	0/0	0/0	0/0	0/0	1/1	0/0	0/0	0/0	0/0	0/0	0/0	0/0	3/3	0/0	1/1	0/0	0/0	1/1	1/1	0/0	1/1	0/0	0/0	0/0	1/1	1/1	0/0	1/1	0/0
1	39768284	Block_1_39768284_39803324	0	1,2,3,4	.	.	.	GT	2/1	0/0	1/1	1/1	1/1	0/0	0/0	0/0	0/0	0/0	0/0	0/0	0/0	0/0	0/0	0/0	1/1	0/0	0/0	0/0	0/0	0/0	0/0	0/0	0/0	0/0	1/1	0/0	0/0	1/1	1/1	0/0	1/1	0/0	0/0	0/0	1/1	1/1	0/0	1/1	0/0
1	39803394	Block_1_39803394_39838536	0	1,2,3	.	.	.	GT	1/1	0/0	1/1	1/1	1/1	0/0	0/0	0/0	0/0	0/0	0/0	0/0	3/3	0/0	0/0	0/0	1/1	0/0	2/2	0/0	0/0	0/0	0/0	2/2	0/0	0/0	1/1	0/0	0/0	1/1	1/1	0/0	1/1	2/2	2/2	0/0	1/1	1/1	0/0	1/1	0/0
1	39839861	Block_1_39839861_39939520	0	1,2,3,4,5	.	.	.	GT	1/1	0/0	1/1	1/1	1/1	0/0	0/0	0/0	0/0	0/0	0/0	0/0	5/5	0/0	0/0	0/0	1/1	0/0	2/2	0/0	0/0	0/0	0/0	2/2	0/0	0/0	1/1	0/0	0/0	1/1	1/1	0/0	1/1	2/2	2/2	0/0	1/1	1/1	0/0	1/1	0/0
1	39951550	Block_1_39951550_40042889	0	1,2	.	.	.	GT	0/0	0/0	0/0	0/0	0/0	0/0	0/0	0/0	0/0	0/0	0/0	0/0	0/0	0/0	0/0	0/0	0/0	0/0	1/1	0/0	0/0	0/0	0/0	1/1	0/0	0/0	0/0	0/0	0/0	0/0	0/0	0/0	0/0	1/1	1/1	0/0	0/0	0/0	0/0	0/0	0/0
1	40102778	Block_1_40102778_40119769	0	1,2,3,4,5,6	.	.	.	GT	5/5	0/0	1/1	1/1	1/1	1/1	1/1	0/0	0/0	0/0	0/0	0/0	0/0	0/0	0/0	0/0	1/1	0/0	2/2	0/0	4/3	0/0	0/0	2/2	0/0	0/0	1/1	0/0	0/0	1/1	1/1	0/0	1/1	6/6	2/2	0/0	1/1	1/1	0/0	1/1	0/0
1	40233273	Block_1_40233273_40252517	0	1,2,3,4	.	.	.	GT	1/1	0/0	1/1	1/1	1/1	1/1	1/1	0/0	0/0	0/0	0/0	0/0	0/0	0/0	0/0	0/0	1/1	0/0	1/1	0/0	2/4	0/0	0/0	1/1	0/0	0/0	1/1	0/0	0/0	1/1	1/1	0/0	1/1	1/1	1/1	0/0	1/1	1/1	0/0	1/1	0/0
1	40420098	Block_1_40420098_40507864	0	1,2,3,4,5,6	.	.	.	GT	1/1	0/0	1/1	1/1	1/1	1/1	1/1	0/0	0/0	0/0	0/0	0/0	0/0	0/0	0/0	0/0	1/1	0/0	2/2	0/0	3/1	0/0	0/0	2/2	0/0	0/0	1/1	0/0	0/0	1/1	1/1	0/0	1/1	2/2	2/2	0/0	1/1	1/1	0/0	1/1	0/0
1	40769488	Block_1_40769488_40830775	0	1,2,3,4,5,6,7	.	.	.	GT	7/7	0/0	2/2	2/2	2/2	2/2	2/2	0/0	0/0	0/0	0/0	0/0	0/0	0/0	0/0	0/0	2/2	0/0	3/3	1/1	2/2	1/1	0/0	3/3	0/0	0/0	2/2	1/1	0/0	2/2	2/2	1/1	2/2	3/3	3/3	0/0	2/2	2/2	1/1	2/2	1/1
1	40923044	Block_1_40923044_40945561	0	1,2,3,4,5,6,7	.	.	.	GT	1/1	0/0	1/1	1/1	1/1	1/1	1/1	0/0	0/0	0/0	0/0	0/0	0/0	0/0	0/0	0/0	1/1	0/0	2/2	0/0	7/6	0/0	0/0	2/2	0/0	0/0	1/1	0/0	0/0	1/1	1/1	0/0	1/1	2/2	2/2	0/0	1/1	1/1	0/0	1/1	0/0
1	40960938	Block_1_40960938_41052282	0	1,2,3,4,5,6,7	.	.	.	GT	1/1	0/0	1/1	1/1	1/1	1/1	1/1	0/0	0/0	0/0	0/0	0/0	0/0	0/0	0/0	0/0	1/1	0/0	2/2	0/0	6/5	0/0	0/0	2/2	0/0	0/0	1/1	0/0	0/0	1/1	1/1	0/0	1/1	2/2	7/7	0/0	1/1	1/1	0/0	1/1	0/0
1	41065228	Block_1_41065228_41164925	0	1,2,3,4,5,6	.	.	.	GT	1/1	0/0	1/1	1/1	1/1	1/1	1/1	0/0	0/0	4/4	0/0	0/0	0/0	0/0	0/0	0/0	1/1	0/0	2/2	0/0	0/1	0/0	0/0	2/2	0/0	0/0	1/1	0/0	0/0	1/1	1/1	0/0	1/1	1/1	1/1	0/0	1/1	1/1	0/0	1/1	0/0
1	41169824	1_41169824	0	1	.	.	.	GT	1/1	0/0	1/1	1/1	1/1	1/1	1/1	0/0	0/0	0/0	0/0	0/0	0/0	0/0	0/0	0/0	1/1	0/0	1/1	0/0	0/1	0/0	0/0	1/1	0/0	0/0	1/1	0/0	0/0	1/1	1/1	0/0	1/1	1/1	1/1	0/0	1/1	1/1	0/0	1/1	0/0
1	41299112	Block_1_41299112_41299143	0	1,2,3,4	.	.	.	GT	./.	0/0	1/1	1/1	1/1	1/1	1/1	0/0	0/0	0/0	0/0	0/0	0/0	0/0	0/0	0/0	1/1	0/0	2/2	0/0	1/1	0/0	0/0	2/2	0/0	0/0	1/1	0/0	0/0	1/1	1/1	0/0	1/1	2/2	2/2	0/0	1/1	1/1	0/0	1/1	0/0
1	41403051	Block_1_41403051_41498542	0	1,2,3	.	.	.	GT	1/1	0/0	1/1	1/1	1/1	1/1	1/1	0/0	0/0	0/0	0/0	0/0	0/0	0/0	0/0	0/0	1/1	0/0	2/2	0/0	2/1	0/0	0/0	2/2	0/0	0/0	1/1	0/0	0/0	1/1	1/1	0/0	1/1	2/2	2/2	0/0	1/1	1/1	0/0	1/1	0/0
1	41570069	Block_1_41570069_41573401	0	1,2,3,4,5,6	.	.	.	GT	1/1	0/0	1/1	1/1	1/1	1/1	1/1	0/0	0/0	0/0	0/0	0/0	0/0	0/0	0/0	0/0	6/6	0/0	2/2	0/0	3/5	0/0	0/0	2/2	0/0	0/0	1/1	0/0	0/0	1/1	1/1	0/0	1/1	2/2	2/2	0/0	1/1	1/1	0/0	1/1	0/0
1	41604314	Block_1_41604314_41700923	0	1,2,3,4,5,6,7	.	.	.	GT	1/1	4/4	1/1	1/1	1/1	1/1	1/1	0/0	0/0	0/0	0/0	0/0	0/0	0/0	0/0	0/0	1/1	0/0	2/2	0/0	0/5	0/0	0/0	2/2	7/7	0/0	1/1	0/0	0/0	1/1	1/1	0/0	1/1	2/2	2/2	0/0	1/1	1/1	6/6	1/1	6/6
1	41770706	1_41770706	0	1	.	.	.	GT	0/0	0/0	0/0	0/0	0/0	0/0	0/0	0/0	0/0	0/0	0/0	0/0	0/0	0/0	0/0	0/0	0/0	0/0	1/1	0/0	0/0	0/0	0/0	1/1	0/0	0/0	0/0	0/0	0/0	0/0	0/0	0/0	0/0	1/1	1/1	0/0	0/0	0/0	0/0	0/0	0/0
1	41770716	Block_1_41770716_41770848	0	1,2,3,4	.	.	.	GT	1/1	0/0	1/1	1/1	1/1	1/1	1/1	0/0	0/0	0/0	0/0	0/0	0/0	0/0	0/0	0/0	1/1	0/0	2/2	0/0	3/3	0/0	0/0	2/2	0/0	0/0	1/1	0/0	0/0	1/1	1/1	0/0	1/1	2/2	2/2	0/0	1/1	1/1	0/0	1/1	0/0
1	41805557	Block_1_41805557_41886296	0	1,2,3	.	.	.	GT	1/1	0/0	1/1	1/1	1/1	1/1	1/1	0/0	0/0	0/0	0/0	0/0	0/0	0/0	0/0	0/0	1/1	0/0	2/2	0/0	3/3	0/0	0/0	2/2	0/0	0/0	1/1	0/0	0/0	1/1	1/1	0/0	1/1	2/2	2/2	0/0	1/1	1/1	0/0	1/1	0/0
1	41922910	Block_1_41922910_41923193	0	1,2	.	.	.	GT	0/0	0/0	0/0	0/0	0/0	0/0	0/0	0/0	0/0	0/0	0/0	0/0	0/0	0/0	0/0	0/0	0/0	0/0	1/1	0/0	0/0	0/0	0/0	1/1	0/0	0/0	0/0	0/0	0/0	0/0	0/0	0/0	0/0	1/1	1/1	0/0	0/0	0/0	0/0	0/0	0/0
1	41923209	Block_1_41923209_42005570	0	1,2,3,4,5,6,7,8,9	.	.	.	GT	3/3	0/0	1/1	3/3	1/1	4/4	4/4	0/0	0/0	0/0	6/6	0/0	5/5	0/0	0/0	0/0	3/3	0/0	2/2	0/0	5/5	0/0	0/0	2/2	0/0	0/0	1/1	0/0	0/0	1/1	1/1	0/0	1/1	2/2	2/2	0/0	1/1	1/1	0/0	1/1	0/0
1	42005592	Block_1_42005592_42005618	0	1,2,3,4	.	.	.	GT	1/1	0/0	1/1	1/1	1/1	0/0	0/0	0/0	0/0	0/0	3/4	0/0	0/0	0/0	0/0	0/0	1/1	0/0	2/2	0/0	0/0	0/0	0/0	2/2	0/0	0/0	1/1	0/0	0/0	1/1	1/1	0/0	1/1	2/2	2/2	0/0	1/1	1/1	0/0	1/1	0/0
1	42151069	Block_1_42151069_42197889	0	1,2,3,4	.	.	.	GT	1/1	0/0	1/1	1/1	1/1	0/0	0/0	0/0	0/0	0/0	0/0	0/0	0/0	0/0	0/0	0/0	1/1	0/0	2/2	0/0	0/0	0/0	0/0	2/2	0/0	0/0	1/1	0/0	0/0	1/1	1/1	0/0	1/1	2/2	2/2	0/0	1/1	1/1	0/0	1/1	0/0
1	42227647	Block_1_42227647_42325723	0	1,2,3,4,5,6,7	.	.	.	GT	1/1	0/0	1/1	1/1	1/1	0/0	0/0	0/0	0/0	0/0	0/0	0/0	3/3	0/0	0/0	0/0	1/1	0/0	2/2	0/0	0/0	0/0	0/0	2/2	0/0	0/0	1/1	0/0	0/0	1/1	1/1	0/0	1/1	2/2	2/2	0/0	1/1	1/1	0/0	1/1	0/0
1	42332046	Block_1_42332046_42348143	0	1,2,3,4,5,6,7,8	.	.	.	GT	1/1	0/0	1/1	1/1	1/1	0/0	0/0	0/0	0/0	0/0	0/0	0/0	4/4	0/0	0/0	0/0	7/1	0/0	1/1	0/0	0/0	0/0	0/0	7/1	0/0	0/0	1/1	0/0	0/0	1/1	1/1	0/0	1/1	1/1	3/3	0/0	1/1	1/1	0/0	1/1	0/0
1	42348214	1_42348214	0	1	.	.	.	GT	1/1	0/0	1/1	1/1	1/1	0/0	0/0	0/0	0/0	0/0	0/0	0/0	0/0	0/0	0/0	0/0	1/1	0/0	0/0	0/0	0/0	0/0	0/0	0/0	0/0	0/0	1/1	0/0	0/0	1/1	1/1	0/0	1/1	0/0	0/0	0/0	1/1	1/1	0/0	1/1	0/0
1	42373211	Block_1_42373211_42467959	0	1,2,3,4	.	.	.	GT	1/1	0/0	1/1	1/1	1/1	0/0	0/0	0/0	0/0	0/0	0/0	0/0	0/0	0/0	0/0	0/0	1/1	0/0	2/2	0/0	0/0	0/0	0/0	2/2	0/0	0/0	1/1	0/0	0/0	1/1	1/1	0/0	1/1	2/2	2/2	0/0	1/1	1/1	0/0	1/1	0/0
1	42468011	Block_1_42468011_42566035	0	1,2,3,4	.	.	.	GT	1/1	0/0	1/1	1/1	1/1	0/0	0/0	0/0	0/0	0/0	0/0	0/0	0/0	0/0	0/0	0/0	1/1	0/0	2/2	0/0	0/0	0/0	0/0	2/2	0/0	0/0	1/1	0/0	0/0	1/1	1/1	0/0	1/1	2/2	2/2	0/0	1/1	1/1	0/0	1/1	0/0
1	42578781	Block_1_42578781_42674473	0	1,2,3,4,5,6,7	.	.	.	GT	1/1	0/0	1/1	1/1	1/1	0/0	0/0	0/0	0/0	3/3	0/0	0/0	0/0	0/0	0/0	0/0	5/1	0/0	2/2	0/0	0/0	0/0	0/0	2/2	3/3	0/0	1/1	0/0	0/0	1/1	1/1	0/0	1/1	2/2	2/2	0/0	5/4	1/1	0/0	1/1	0/0
1	42700789	Block_1_42700789_42786718	0	1,2,3,4	.	.	.	GT	1/1	0/0	1/1	1/1	1/1	0/0	0/0	0/0	0/0	0/0	0/0	0/0	0/0	0/0	0/0	0/0	1/1	0/0	2/2	0/0	0/0	0/0	0/0	2/2	0/0	0/0	1/1	0/0	0/0	1/1	1/1	0/0	1/1	2/2	2/2	0/0	1/1	1/1	0/0	1/1	0/0
1	42863576	Block_1_42863576_42863598	0	1,2,3,4	.	.	.	GT	./.	0/0	1/1	1/1	1/1	0/0	0/0	0/0	0/0	0/0	0/0	0/0	0/0	0/0	1/1	1/1	0/0	0/0	2/2	0/0	0/0	0/0	0/0	2/2	0/0	0/0	1/1	0/0	0/0	1/1	1/1	0/0	1/1	2/2	./.	0/0	1/1	1/1	0/0	1/1	0/0
1	42863601	Block_1_42863601_42945671	0	1,2,3,4,5,6,7,8,9,10,11,12	.	.	.	GT	0/0	0/0	2/2	2/2	2/2	0/0	0/0	0/0	0/0	0/0	0/0	0/0	4/4	0/0	3/3	3/3	1/1	0/0	10/10	1/1	0/0	1/1	0/0	6/6	11/11	0/0	2/2	1/1	0/0	2/2	2/2	0/0	3/3	6/6	6/6	0/0	2/2	2/2	1/1	2/2	1/1
1	42945676	Block_1_42945676_43015251	0	1,2,3	.	.	.	GT	0/0	0/0	0/0	0/0	0/0	0/0	0/0	0/0	0/0	0/0	0/0	0/0	0/0	0/0	1/1	1/1	0/0	0/0	2/2	0/0	0/0	0/0	0/0	1/1	0/0	0/0	0/0	0/0	0/0	0/0	0/0	0/0	1/1	2/2	2/2	0/0	0/0	0/0	0/0	0/0	0/0
1	43015292	Block_1_43015292_43109699	0	1,2,3,4,5	.	.	.	GT	0/0	0/0	0/0	0/0	0/0	0/0	0/0	0/0	0/0	0/0	0/0	0/0	0/0	0/0	2/2	2/2	1/1	0/0	3/3	1/1	0/0	1/1	0/0	5/5	0/0	0/0	0/0	0/0	0/0	0/0	0/0	1/1	2/2	3/3	3/3	0/0	0/0	0/0	1/1	0/0	1/1
1	43122578	Block_1_43122578_43146476	0	1,2,3	.	.	.	GT	0/0	0/0	0/0	0/0	0/0	0/0	0/0	0/0	0/0	0/0	0/0	0/0	0/0	0/0	2/2	2/2	1/1	0/0	0/0	1/1	0/0	1/1	0/0	0/0	0/0	0/0	0/0	0/0	0/0	0/0	0/0	1/1	1/2	1/1	1/1	0/0	0/0	0/0	1/1	0/0	0/1
1	43254220	Block_1_43254220_43290929	0	1,2	.	.	.	GT	0/0	0/0	0/0	0/0	0/0	0/0	0/0	1/1	0/0	0/0	0/0	0/0	0/0	0/0	1/1	1/1	0/0	0/0	0/0	0/0	0/0	0/0	0/0	0/0	0/0	0/0	0/0	0/0	2/2	0/0	0/0	0/0	1/1	0/0	0/0	2/2	0/0	0/0	0/0	0/0	0/0
1	43320736	Block_1_43320736_43413943	0	1,2,3	.	.	.	GT	0/0	2/2	0/0	0/0	0/0	0/0	0/0	1/1	2/2	2/2	2/2	2/2	2/2	2/2	1/1	1/1	0/0	0/0	2/2	0/0	0/0	0/0	2/2	0/0	2/2	2/2	0/0	0/0	1/1	0/0	0/0	0/0	1/1	0/0	0/0	1/1	0/0	0/0	0/0	0/0	0/0
1	43434752	Block_1_43434752_43502573	0	1,2,3,4,5	.	.	.	GT	0/0	1/1	0/0	0/0	0/0	0/0	0/0	1/1	1/1	1/1	1/1	1/1	1/1	1/1	2/2	2/2	3/3	0/0	2/2	0/0	4/1	0/0	1/1	0/0	1/1	1/1	0/0	0/0	2/2	0/0	0/0	0/0	1/1	0/0	0/0	2/2	0/0	0/0	0/0	0/0	0/0
1	43539887	1_43539887	0	1	.	.	.	GT	0/0	0/0	0/0	0/0	0/0	0/0	0/0	1/1	0/0	0/0	0/0	0/0	0/0	0/0	1/1	1/1	0/0	0/0	1/1	0/0	0/0	0/0	0/0	0/0	0/0	0/0	0/0	0/0	1/1	0/0	0/0	0/0	0/0	0/0	0/0	1/1	0/0	0/0	0/0	0/0	0/0
1	43615736	Block_1_43615736_43615737	0	1	.	.	.	GT	0/0	0/0	0/0	0/0	0/0	0/0	0/0	0/0	0/0	0/0	0/0	0/0	0/0	0/0	1/1	1/1	0/0	0/0	1/1	0/0	0/0	0/0	0/0	0/0	0/0	0/0	0/0	0/0	1/1	0/0	0/0	0/0	0/0	0/0	0/0	1/1	0/0	0/0	0/0	0/0	0/0
1	43620488	Block_1_43620488_43718526	0	1,2,3,4,5,6,7,8	.	.	.	GT	0/0	6/6	0/0	8/8	0/0	0/0	0/0	0/0	5/5	0/0	0/0	0/0	0/0	0/0	3/3	3/3	1/1	0/4	2/2	0/4	0/0	0/0	0/0	1/1	6/6	0/0	0/0	0/0	2/2	0/0	0/0	1/1	0/0	0/0	0/0	2/2	0/0	0/0	1/1	0/0	1/1
1	43767180	Block_1_43767180_43864270	0	1,2,3	.	.	.	GT	0/0	0/0	0/0	0/0	0/0	0/0	0/0	0/0	0/0	0/0	0/0	0/0	0/0	0/0	1/1	1/1	2/2	0/0	1/1	0/0	0/0	0/0	0/0	2/2	3/3	0/0	0/0	0/0	1/1	0/0	0/0	2/2	0/0	0/0	0/0	1/1	0/0	0/0	2/2	0/0	2/2
1	43878864	1_43878864	0	1	.	.	.	GT	0/0	0/0	0/0	0/0	0/0	0/0	0/0	0/0	0/0	0/0	0/0	0/0	0/0	0/0	0/0	0/0	1/1	0/0	0/0	0/0	0/0	0/0	0/0	1/1	0/0	0/0	0/0	0/0	0/0	0/0	0/0	1/1	0/0	0/0	0/0	0/0	0/0	0/0	1/1	0/0	1/1
1	43878912	Block_1_43878912_43878950	0	1	.	.	.	GT	0/0	0/0	0/0	0/0	0/0	0/0	0/0	0/0	0/0	0/0	0/0	0/0	0/0	0/0	1/1	1/1	0/0	0/0	1/1	0/0	0/0	0/0	0/0	0/0	0/0	0/0	0/0	0/0	1/1	0/0	0/0	0/0	0/0	0/0	0/0	1/1	0/0	0/0	0/0	0/0	0/0
1	43994232	Block_1_43994232_44000666	0	1,2,3,4,5	.	.	.	GT	0/0	0/0	0/0	0/0	0/0	0/0	0/0	0/0	0/0	0/0	0/0	0/0	0/0	0/0	2/2	3/3	1/1	0/0	2/2	0/0	0/0	0/0	0/0	1/1	0/0	0/0	0/0	0/0	2/2	0/0	0/0	2/2	0/0	0/0	0/0	2/2	0/0	0/0	1/1	0/0	1/1
1	44030227	Block_1_44030227_44129825	0	1,2,3,4	.	.	.	GT	0/0	0/0	0/0	0/0	0/0	0/0	0/0	0/0	0/0	0/0	0/0	0/0	0/0	0/0	1/1	1/1	2/2	0/0	1/1	0/0	0/0	0/0	0/0	2/2	0/0	0/0	0/0	0/0	1/1	0/0	0/0	1/1	0/0	0/0	0/0	1/1	0/0	0/0	2/2	0/0	2/2
1	44201308	Block_1_44201308_44201837	0	1	.	.	.	GT	0/0	0/0	0/0	0/0	0/0	0/0	0/0	0/0	0/0	0/0	0/0	0/0	0/0	0/0	1/1	1/1	0/0	0/0	1/1	0/0	0/0	0/0	0/0	0/0	0/0	0/0	0/0	0/0	1/1	0/0	0/0	1/1	0/0	0/0	0/0	1/1	0/0	0/0	0/0	0/0	0/0
1	44313948	Block_1_44313948_44313981	0	1	.	.	.	GT	0/0	0/0	0/0	0/0	0/0	0/0	0/0	0/0	0/0	0/0	0/0	0/0	0/0	0/0	1/1	1/1	0/0	0/0	1/1	0/0	0/0	0/0	0/0	0/0	0/0	0/0	0/0	0/0	1/1	0/0	0/0	1/1	0/0	0/0	0/0	1/1	0/0	0/0	0/0	0/0	0/0
1	44327140	Block_1_44327140_44425972	0	1,2	.	.	.	GT	2/2	0/0	0/0	0/0	0/0	0/0	0/0	0/0	0/0	0/0	0/0	0/0	0/0	0/0	1/1	1/1	0/0	0/0	1/1	0/0	0/0	0/0	0/0	0/0	0/0	0/0	0/0	0/0	1/1	0/0	0/0	1/1	0/0	0/0	0/0	1/1	0/0	0/0	0/0	0/0	0/0
1	44428608	Block_1_44428608_44485192	0	1	.	.	.	GT	0/0	0/0	0/0	0/0	0/0	0/0	0/0	0/0	0/0	0/0	0/0	0/0	0/0	0/0	1/1	1/1	0/0	0/0	1/1	0/0	0/0	0/0	0/0	0/0	0/0	0/0	0/0	0/0	1/1	0/0	0/0	1/1	0/0	0/0	0/0	1/1	0/0	0/0	0/0	0/0	0/0
1	44797915	Block_1_44797915_44835256	0	1,2,3	.	.	.	GT	2/2	0/0	0/0	0/0	0/0	0/0	0/0	0/0	0/0	0/0	0/0	0/0	2/2	0/0	0/0	0/0	2/2	0/0	0/0	0/0	0/0	0/0	0/0	0/0	0/0	0/0	0/0	0/0	0/0	0/0	0/0	0/0	0/0	0/0	0/0	0/0	0/0	0/0	0/0	0/0	0/0
1	44936566	Block_1_44936566_44936654	0	1	.	.	.	GT	0/0	0/0	0/0	0/0	0/0	0/0	0/0	0/0	0/0	0/0	0/0	0/0	0/0	0/0	0/0	0/0	0/0	0/0	0/0	0/0	0/0	0/0	0/0	0/0	0/0	0/0	0/0	0/0	0/0	0/0	0/0	0/0	0/0	0/0	0/0	0/0	0/0	0/0	0/0	0/0	0/0
1	45022636	Block_1_45022636_45120696	0	1,2,3	.	.	.	GT	2/2	0/0	0/0	0/0	0/0	0/0	0/0	0/0	0/0	0/0	0/0	0/0	0/0	0/0	0/0	0/0	0/0	0/0	0/0	0/0	0/0	0/0	0/0	0/0	0/0	0/0	0/0	0/0	0/0	0/0	0/0	0/0	0/0	0/0	0/0	0/0	0/0	0/0	0/0	0/0	0/0
1	45165995	1_45165995	0	1	.	.	.	GT	0/0	0/0	0/0	0/0	0/0	0/0	0/0	0/0	0/0	0/0	0/0	0/0	0/0	0/0	0/0	0/0	0/0	0/0	0/0	0/0	0/0	0/0	0/0	0/0	0/0	0/0	0/0	0/0	0/0	0/0	0/0	0/0	0/0	0/0	0/0	0/0	0/0	0/0	0/0	0/0	0/0
1	45315116	Block_1_45315116_45315186	0	1,2,3	.	.	.	GT	0/0	0/0	0/0	0/3	0/0	0/0	0/0	0/0	0/0	0/0	0/1	0/1	0/0	0/0	0/0	0/0	./.	0/0	0/0	0/0	0/0	0/0	0/0	0/1	0/0	0/0	0/0	0/0	0/0	0/0	0/0	0/0	0/0	0/0	0/1	0/0	0/1	0/1	0/0	0/0	0/3
1	45316276	Block_1_45316276_45316321	0	1,2	.	.	.	GT	0/1	0/1	0/1	0/0	0/1	0/1	0/2	0/1	0/1	0/1	0/1	0/1	0/0	0/1	0/1	0/2	0/1	0/1	0/1	0/1	0/1	0/1	0/1	0/1	0/1	0/1	0/1	0/2	0/1	0/1	0/1	0/1	0/1	0/1	0/1	0/1	0/0	0/1	0/1	0/1	0/1
1	45316324	1_45316324	0	1	.	.	.	GT	0/1	0/1	0/1	0/0	0/1	0/1	0/0	0/1	0/1	0/1	0/1	0/1	0/0	0/1	0/1	0/0	0/1	0/1	0/1	0/1	0/1	0/1	0/1	0/1	0/1	0/1	0/1	0/0	0/1	0/1	0/1	0/1	0/1	0/1	0/1	0/1	0/0	0/1	0/1	0/1	0/1
1	45693984	1_45693984	0	1	.	.	.	GT	0/0	0/0	0/0	0/0	0/0	0/0	0/0	0/0	0/0	0/0	0/0	0/0	0/0	0/0	0/0	0/0	0/0	0/0	0/0	0/0	0/0	0/0	0/0	0/0	0/0	0/0	0/0	0/0	0/0	0/0	0/0	0/0	0/0	0/0	0/0	0/0	0/0	0/0	0/0	0/0	0/0
1	45733650	1_45733650	0	1	.	.	.	GT	0/0	0/0	0/0	0/0	0/0	0/0	0/0	0/0	0/0	0/0	0/0	0/0	0/0	0/0	0/0	0/0	0/0	0/0	0/0	0/0	0/0	0/0	0/0	0/0	0/0	0/0	0/0	0/0	0/0	0/0	0/0	0/0	0/0	0/0	0/0	0/0	0/0	0/0	0/0	0/0	0/0
1	45786200	1_45786200	0	1	.	.	.	GT	0/0	0/0	0/0	0/0	0/0	0/0	0/0	0/0	0/0	0/0	0/0	0/0	0/0	0/0	0/0	0/0	0/0	0/0	0/0	0/0	0/0	0/0	0/0	0/0	0/0	0/0	0/0	0/0	0/0	0/0	0/0	0/0	0/0	0/0	0/0	0/0	0/0	0/0	0/0	0/0	0/0
1	45851716	Block_1_45851716_45869690	0	1	.	.	.	GT	0/0	0/0	0/0	0/0	0/0	0/0	0/0	1/1	0/0	0/0	0/0	0/0	0/0	0/0	0/0	0/0	0/0	0/0	0/0	0/0	0/0	0/0	0/0	0/0	0/0	0/0	0/0	0/0	0/0	0/0	0/0	0/0	0/0	1/1	1/1	0/0	0/0	0/0	0/0	0/0	0/0
1	45877092	Block_1_45877092_45975397	0	1,2,3,4	.	.	.	GT	0/0	0/0	0/0	0/0	0/0	0/0	0/0	1/1	0/0	0/0	0/0	0/0	0/0	0/0	0/0	0/0	3/3	0/0	0/0	0/0	0/0	0/0	0/0	0/0	0/0	0/0	0/0	0/0	0/0	0/0	0/0	0/0	0/0	1/1	1/1	0/0	0/0	0/0	0/0	0/0	0/0
1	45983842	1_45983842	0	1	.	.	.	GT	0/0	0/0	0/0	0/0	0/0	0/0	0/0	1/1	0/0	0/0	0/0	0/0	0/0	0/0	0/0	0/0	0/0	0/0	0/0	0/0	0/0	0/0	0/0	0/0	0/0	0/0	0/0	0/0	0/0	0/0	0/0	0/0	0/0	1/1	1/1	0/0	0/0	0/0	0/0	0/0	0/0
1	46057864	Block_1_46057864_46057900	0	1	.	.	.	GT	0/0	0/0	0/0	0/0	0/0	0/0	0/0	1/1	0/0	0/0	0/0	0/0	0/0	0/0	0/0	0/0	0/0	0/0	0/0	0/0	0/0	0/0	0/0	0/0	0/0	0/0	0/0	0/0	0/0	0/0	0/0	0/0	0/0	1/1	1/1	0/0	0/0	0/0	0/0	0/0	0/0
1	46188548	Block_1_46188548_46188553	0	1	.	.	.	GT	0/0	0/0	0/0	0/0	0/0	0/0	0/0	1/1	0/0	0/0	0/0	0/0	0/0	0/0	0/0	0/0	0/0	0/0	0/0	0/0	0/0	0/0	0/0	0/0	0/0	0/0	0/0	0/0	0/0	0/0	0/0	0/0	0/0	1/1	1/1	0/0	0/0	0/0	0/0	0/0	0/0
1	46297824	Block_1_46297824_46357128	0	1,2	.	.	.	GT	0/0	0/0	0/0	0/0	0/0	0/0	0/0	1/1	0/0	0/0	0/0	0/0	0/0	0/0	0/0	0/0	0/0	0/0	0/0	0/0	0/0	0/0	0/0	0/0	0/0	0/0	0/0	0/0	0/0	0/0	0/0	0/0	0/0	1/1	1/1	0/0	0/0	0/0	0/0	0/0	0/0
1	46460986	Block_1_46460986_46472145	0	1,2,3,4	.	.	.	GT	0/0	0/0	0/0	0/0	0/0	0/0	0/0	2/2	0/0	0/0	0/0	0/0	0/0	0/0	0/0	0/0	0/0	0/0	0/0	0/0	0/0	0/0	0/0	0/0	0/0	0/0	0/0	0/0	0/0	0/0	0/0	0/0	0/0	2/2	2/2	0/0	0/0	0/0	0/0	0/0	0/0
1	46500880	Block_1_46500880_46598535	0	1,2,3	.	.	.	GT	0/0	0/0	0/0	0/0	0/0	0/0	0/0	2/2	0/0	0/0	0/0	0/0	0/0	0/0	0/0	0/0	3/3	0/0	0/0	0/0	0/0	0/0	0/0	0/0	0/0	0/0	0/0	0/0	0/0	0/0	0/0	0/0	0/0	2/2	2/2	0/0	0/0	0/0	0/0	0/0	0/0
1	46609931	1_46609931	0	1	.	.	.	GT	0/0	0/0	0/0	0/0	0/0	0/0	0/0	0/0	0/0	0/0	0/0	0/0	0/0	0/0	0/0	0/0	0/0	0/0	0/0	0/0	0/0	0/0	0/0	0/0	0/0	0/0	0/0	0/0	0/0	0/0	0/0	0/0	0/0	0/0	0/0	0/0	0/0	0/0	0/0	0/0	0/0
1	46609997	Block_1_46609997_46689829	0	1,2	.	.	.	GT	0/0	0/0	0/0	0/0	0/0	0/0	0/0	1/1	0/0	0/0	0/0	0/0	0/0	0/0	0/0	0/0	0/0	0/0	0/0	0/0	0/0	0/0	0/0	0/0	0/0	0/0	0/0	0/0	0/0	0/0	0/0	0/0	0/0	1/1	1/1	0/0	0/0	0/0	0/0	0/0	0/0
1	46870986	1_46870986	0	1	.	.	.	GT	0/0	0/1	0/1	0/1	0/1	0/1	0/1	0/1	0/1	0/1	0/1	0/1	0/1	0/1	0/1	0/0	0/1	0/0	0/1	0/1	0/0	0/1	0/1	0/1	0/1	0/1	0/1	0/1	0/1	0/1	0/1	0/1	0/1	0/1	0/1	0/1	0/1	0/1	0/0	0/1	0/1
1	46896279	Block_1_46896279_46896292	0	1,2	.	.	.	GT	0/0	0/0	0/1	0/1	0/1	0/1	0/1	0/1	0/0	0/1	0/1	0/0	0/0	0/1	0/1	0/1	0/1	0/1	0/1	0/1	0/1	0/1	0/1	0/1	0/1	0/1	0/1	0/1	0/1	0/1	0/2	0/1	0/1	0/1	0/1	0/1	0/1	0/1	0/1	0/1	0/1
1	46896312	Block_1_46896312_46896435	0	1,2,3,4,5,6	.	.	.	GT	0/1	0/2	0/1	0/1	0/2	0/1	0/2	0/1	0/2	0/1	0/1	0/2	0/4	0/1	0/2	0/2	0/4	0/1	0/2	0/5	0/4	0/1	0/2	0/2	0/1	0/1	0/1	0/2	0/3	0/1	0/3	0/2	0/2	0/4	0/3	0/1	0/2	0/1	0/1	0/2	0/2
1	47028822	Block_1_47028822_47128450	0	1,2,3	.	.	.	GT	2/2	0/0	0/0	0/0	0/0	0/0	0/0	0/0	0/0	0/0	0/0	0/0	0/0	0/0	0/0	0/0	0/0	0/0	0/0	0/0	0/0	0/0	0/0	0/0	0/0	0/0	0/0	0/0	0/0	0/0	0/0	0/0	0/0	0/0	0/0	0/0	0/0	0/0	0/0	0/0	0/0
1	47129061	Block_1_47129061_47203439	0	1,2,3	.	.	.	GT	0/0	0/0	0/0	0/0	0/0	0/0	0/0	0/0	0/0	0/0	0/0	0/0	0/0	0/0	0/0	0/0	0/0	0/0	0/0	0/0	0/0	0/0	0/0	0/0	0/0	0/0	0/0	0/0	0/0	0/0	0/0	0/0	0/0	0/0	0/0	0/0	0/0	0/0	0/0	0/0	0/0
1	47205644	1_47205644	0	1	.	.	.	GT	0/0	0/0	1/1	0/0	0/0	0/0	0/0	0/0	0/0	0/0	1/1	0/0	0/0	0/0	0/0	0/0	1/1	0/0	0/0	1/1	0/0	0/0	0/0	0/0	0/0	0/0	0/0	1/1	1/1	0/0	0/0	0/0	0/0	0/0	0/0	1/1	0/0	0/0	1/1	0/0	1/1
1	47247587	1_47247587	0	1	.	.	.	GT	0/0	0/0	0/0	0/0	0/0	0/0	0/0	0/0	0/0	0/0	0/0	0/0	0/0	0/0	0/0	0/0	0/0	0/0	0/0	0/0	0/0	0/0	0/0	0/0	0/0	0/0	0/0	0/0	0/0	0/0	0/0	0/0	0/0	0/0	0/0	0/0	0/0	0/0	0/0	0/0	0/0
1	47260336	Block_1_47260336_47359508	0	1,2,3	.	.	.	GT	0/0	0/0	0/0	0/0	0/0	0/0	0/0	0/0	0/0	2/2	0/0	0/0	0/0	0/0	0/0	0/0	2/2	0/0	0/0	0/0	0/0	0/0	0/0	0/0	0/0	0/0	0/0	0/0	0/0	0/0	0/0	0/0	0/0	0/0	2/2	0/0	0/0	0/0	0/0	0/0	0/0
1	47394291	1_47394291	0	1	.	.	.	GT	0/0	0/0	0/1	0/0	0/0	0/0	0/0	0/0	0/0	0/0	0/0	0/0	0/0	0/0	0/0	0/0	0/0	0/0	0/0	0/1	0/0	0/0	0/0	0/0	0/0	0/0	0/0	1/1	0/0	0/0	0/0	0/0	0/0	0/0	0/0	0/0	0/0	0/0	0/0	0/0	0/0
1	47412187	Block_1_47412187_47505592	0	1,2,3	.	.	.	GT	0/0	0/0	1/1	0/0	0/0	0/0	0/0	0/0	0/0	0/0	0/0	0/0	0/0	0/0	0/0	0/0	0/0	0/0	0/0	1/1	0/0	0/0	0/0	0/0	3/3	0/0	0/0	1/1	0/0	0/0	0/0	0/0	0/0	0/0	0/0	0/0	0/0	0/0	0/0	0/0	0/0
1	47540675	Block_1_47540675_47585747	0	1,2	.	.	.	GT	0/0	0/0	1/1	0/0	0/0	0/0	0/0	0/0	0/0	0/0	0/0	0/0	0/0	0/0	0/0	0/0	0/0	0/0	0/0	2/2	0/0	0/0	0/0	0/0	0/0	0/0	0/0	2/2	0/0	0/0	0/0	0/0	0/0	0/0	0/0	0/0	0/0	0/0	0/0	0/0	0/0
1	47603255	Block_1_47603255_47696724	0	1	.	.	.	GT	0/0	0/0	1/1	0/0	0/0	0/0	0/0	0/0	0/0	0/0	0/0	0/0	0/0	0/0	0/0	0/0	0/0	0/0	0/0	0/0	0/0	0/0	0/0	0/0	0/0	0/0	0/0	0/0	0/0	0/0	0/0	0/0	0/0	0/0	0/0	0/0	0/0	0/0	0/0	0/0	0/0
1	47718716	Block_1_47718716_47816851	0	1,2,3,4,5,6	.	.	.	GT	0/0	0/0	2/2	0/0	0/0	4/4	0/0	3/3	0/0	0/0	1/1	0/0	0/0	0/0	0/0	0/0	3/3	0/0	0/0	1/1	0/0	0/0	5/5	0/0	5/5	0/0	0/0	1/1	1/1	0/0	0/0	3/3	0/0	0/0	0/0	1/1	0/0	0/0	3/3	0/0	3/3
1	47849850	Block_1_47849850_47875131	0	1,2,3,4	.	.	.	GT	0/0	0/0	0/0	0/0	0/0	0/0	0/0	1/1	0/0	0/0	0/0	0/0	0/0	0/0	0/0	0/0	1/1	0/0	0/0	0/0	0/0	0/0	0/0	0/0	3/3	0/0	0/0	0/0	0/0	0/0	0/0	1/1	0/0	0/0	0/0	0/0	0/0	0/0	2/2	0/0	0/2
1	47890171	Block_1_47890171_47890279	0	1	.	.	.	GT	0/0	0/0	0/0	0/0	0/0	0/0	0/0	1/1	0/0	0/0	0/0	0/0	0/0	0/0	1/1	1/1	./.	0/0	1/1	0/0	0/0	0/0	0/0	0/0	0/0	0/0	0/0	0/0	0/0	0/0	0/0	1/1	0/0	0/0	0/0	0/0	0/0	0/0	0/0	0/0	0/0
1	47905486	Block_1_47905486_47955626	0	1,2,3,4	.	.	.	GT	0/0	0/0	1/1	1/1	1/1	0/0	0/0	3/3	0/0	0/0	0/0	0/0	0/0	0/0	0/0	0/0	3/3	0/0	0/0	2/2	0/0	0/0	0/0	0/0	0/0	0/0	1/1	2/2	2/2	1/1	1/1	3/3	0/0	0/0	0/0	2/2	1/1	1/1	0/0	1/1	0/0
1	47955633	Block_1_47955633_48054566	0	1,2,3,4,5,6	.	.	.	GT	1/1	1/1	0/0	0/0	0/0	3/3	3/3	5/5	1/1	1/1	3/1	1/1	1/1	1/1	1/1	1/1	2/2	3/3	1/1	2/2	3/3	3/3	1/1	1/1	1/1	1/1	0/0	2/2	2/2	0/0	0/0	4/4	3/3	1/1	1/1	2/2	0/0	0/0	1/1	0/0	1/1
1	48054571	Block_1_48054571_48153926	0	1,2,3,4	.	.	.	GT	1/1	1/1	0/0	0/0	0/0	0/0	0/0	0/0	1/1	1/1	0/1	1/1	1/1	1/1	1/1	1/1	0/0	0/0	1/1	0/0	0/0	0/0	1/1	1/1	1/1	1/1	0/0	0/0	0/0	0/0	0/0	4/4	0/0	1/1	1/1	0/0	0/0	0/0	1/1	0/0	1/1
1	48167983	Block_1_48167983_48176350	0	1,2,3	.	.	.	GT	1/1	1/1	0/0	0/0	0/0	2/2	2/2	1/1	1/1	1/1	3/3	1/1	1/1	1/1	1/1	1/1	2/2	1/1	1/1	0/0	1/2	2/2	1/1	1/1	1/1	1/1	0/0	2/2	2/2	0/0	0/0	0/0	1/1	1/1	1/1	2/2	0/0	0/0	1/1	0/0	1/1
1	48180103	Block_1_48180103_48181161	0	1,2,3,4	.	.	.	GT	0/0	0/0	1/1	1/1	1/1	0/0	0/0	1/1	0/0	0/0	4/3	0/0	0/0	0/0	0/0	0/0	0/0	1/1	0/0	1/1	0/0	0/0	0/0	2/2	0/0	0/0	1/1	0/0	0/0	1/1	1/1	2/2	1/1	0/0	0/0	0/0	1/1	1/1	0/0	1/1	0/0
1	48204485	Block_1_48204485_48303876	0	1,2,3,4,5,6,7	.	.	.	GT	2/2	0/0	1/1	1/1	1/1	0/0	0/0	4/4	0/0	2/2	2/1	2/2	0/0	0/0	2/2	2/2	0/0	2/2	2/2	1/1	0/0	0/0	0/0	3/3	0/0	0/0	1/1	0/0	0/0	2/2	1/1	3/3	4/4	0/0	0/0	0/0	1/1	1/1	2/2	1/1	2/2
1	48303938	Block_1_48303938_48306079	0	1,2,3	.	.	.	GT	2/2	1/1	0/0	0/0	0/0	1/1	1/1	0/0	1/1	2/2	2/2	2/2	1/1	1/1	0/0	0/0	3/3	2/2	0/0	0/0	3/3	1/1	1/1	2/2	1/1	1/1	0/0	1/1	1/1	0/0	0/0	2/2	0/0	1/1	1/1	1/1	0/0	0/0	0/0	0/0	0/0
1	48306094	Block_1_48306094_48369203	0	1,2,3,4,5,6,7,8	.	.	.	GT	7/7	0/0	1/1	1/1	1/1	0/0	0/0	3/3	0/0	7/7	1/1	2/2	0/0	0/0	5/5	5/5	0/0	2/2	5/5	1/1	0/0	0/0	0/0	3/3	0/0	0/0	1/1	0/0	0/0	5/5	1/1	3/3	3/3	0/0	0/0	0/0	1/1	1/1	4/4	1/1	4/4
1	48369235	Block_1_48369235_48374396	0	1	.	.	.	GT	0/0	0/0	0/0	0/0	0/0	0/0	0/0	1/1	0/0	0/0	0/0	0/0	0/0	0/0	1/1	1/1	0/0	0/0	1/1	0/0	0/0	0/0	0/0	1/1	0/0	0/0	0/0	0/0	0/0	1/1	0/0	1/1	1/1	0/0	0/0	0/0	0/0	0/0	0/0	0/0	0/0
1	48376246	Block_1_48376246_48469239	0	1,2,3,4	.	.	.	GT	0/0	0/0	0/0	0/0	0/0	1/1	1/1	2/2	0/0	0/0	0/0	0/0	4/4	0/0	3/3	3/3	1/1	0/0	3/3	0/0	0/0	1/1	0/0	3/3	0/0	0/0	0/0	1/1	1/1	3/3	0/0	2/2	2/2	0/0	0/0	1/1	0/0	0/0	0/0	0/0	0/0
1	48490240	Block_1_48490240_48520181	0	1,2,3,4,5	.	.	.	GT	0/0	0/0	0/0	2/2	2/2	1/1	1/1	3/3	0/0	0/0	2/0	0/0	0/0	0/0	3/3	3/3	1/1	0/0	3/3	0/0	2/1	1/1	0/0	3/3	0/0	0/0	2/2	1/1	1/1	3/3	2/2	4/4	4/4	0/0	0/0	1/1	2/2	2/2	0/0	2/2	0/0
1	48521312	Block_1_48521312_48521421	0	1,2,3	.	.	.	GT	0/0	0/0	0/0	1/1	1/1	1/1	1/1	1/1	0/0	0/0	0/0	0/0	0/0	0/0	1/1	1/1	1/1	0/0	1/1	0/0	0/1	1/1	0/0	1/1	0/0	0/0	1/1	1/1	1/1	1/1	1/1	0/0	0/0	0/0	0/0	1/1	1/1	1/1	0/0	1/1	0/0
1	48521441	Block_1_48521441_48597416	0	1,2,3,4,5,6,7,8	.	.	.	GT	0/0	0/0	6/6	1/2	1/2	1/2	1/2	4/4	0/0	0/0	0/1	0/0	0/0	0/0	4/4	4/4	1/2	8/8	4/4	3/3	0/2	1/2	0/0	4/4	0/0	0/0	1/2	1/2	0/0	4/4	1/2	1/1	1/1	3/3	3/3	0/0	1/2	1/2	0/0	1/2	0/0
1	48597446	Block_1_48597446_48597479	0	1	.	.	.	GT	0/0	0/0	1/1	0/0	0/0	0/0	0/0	1/1	0/0	0/0	0/0	0/0	0/0	0/0	1/1	1/1	0/0	1/1	1/1	1/1	0/0	0/0	0/0	1/1	0/0	0/0	0/0	0/0	0/0	1/1	0/0	0/0	0/0	1/1	1/1	0/0	0/0	0/0	0/0	0/0	0/0
1	48597493	Block_1_48597493_48685232	0	1,2,3,4	.	.	.	GT	1/1	1/1	4/4	0/0	0/0	0/0	0/0	1/1	1/1	1/1	1/0	1/1	1/1	1/1	3/3	3/3	0/0	4/4	3/3	2/2	0/0	3/3	1/1	3/3	1/1	1/1	0/0	0/0	1/1	0/0	0/0	1/1	3/3	2/2	2/2	1/1	0/0	0/0	0/0	0/0	0/0
1	48724888	Block_1_48724888_48758500	0	1,2,3,4,5,6,7,8,9	.	.	.	GT	4/4	0/0	1/1	5/5	1/1	1/1	1/1	0/0	4/4	4/4	2/0	0/0	9/9	0/0	0/0	0/0	5/5	6/6	0/0	2/2	2/7	0/0	8/8	7/7	0/0	0/0	1/1	1/1	0/0	1/1	1/1	1/1	0/0	0/0	0/0	0/0	1/1	1/1	1/1	1/1	1/1
1	48860794	Block_1_48860794_48889531	0	1,2,3,4	.	.	.	GT	0/0	0/0	1/1	1/1	1/1	1/1	1/1	2/2	0/0	0/0	3/4	0/0	0/0	0/0	0/0	0/0	1/1	1/1	0/0	0/0	2/1	0/0	0/0	2/2	0/0	0/0	1/1	1/1	0/0	1/1	1/1	1/1	0/0	0/0	0/0	0/0	1/1	1/1	1/1	1/1	1/1
1	49001647	Block_1_49001647_49028977	0	1,2,3,4,5	.	.	.	GT	2/2	0/0	1/1	1/1	1/1	1/1	1/1	3/3	0/0	2/2	2/2	0/0	2/2	0/0	0/0	0/0	5/5	1/1	0/0	0/0	1/1	0/0	0/0	3/3	0/0	0/0	1/1	1/1	0/0	1/1	1/1	0/0	0/0	3/3	3/3	0/0	1/1	1/1	1/1	1/1	1/1
1	49029066	1_49029066	0	1	.	.	.	GT	0/0	0/0	1/1	1/1	1/1	1/1	1/1	0/0	0/0	0/0	0/1	0/0	0/0	0/0	0/0	0/0	1/1	1/1	0/0	0/0	0/1	0/0	0/0	0/0	0/0	0/0	1/1	1/1	0/0	1/1	1/1	0/0	0/0	1/1	1/1	0/0	1/1	1/1	1/1	1/1	1/1
1	49072325	Block_1_49072325_49083096	0	1,2	.	.	.	GT	0/0	0/0	0/0	0/0	0/0	0/0	0/0	0/0	0/0	0/0	0/0	0/0	0/0	0/0	0/0	0/0	0/0	1/1	0/0	0/0	0/0	0/0	0/0	0/0	0/0	0/0	0/0	0/0	0/0	0/0	0/0	0/0	0/0	1/1	1/1	0/0	0/0	0/0	0/0	0/0	0/0
1	49100929	Block_1_49100929_49117563	0	1,2,3,4,5,6,7,8	.	.	.	GT	./.	0/0	0/0	5/5	0/0	1/1	1/1	0/0	0/0	0/0	2/2	0/0	0/0	0/0	2/2	2/2	4/4	3/3	2/2	0/0	1/1	0/0	0/0	0/0	5/5	0/0	0/0	1/1	0/0	0/0	0/0	1/1	3/3	3/3	3/3	0/0	0/0	0/0	1/1	0/0	1/1
1	49171928	1_49171928	0	1	.	.	.	GT	0/0	0/0	0/0	0/0	0/0	0/0	0/0	0/0	0/0	0/0	./.	0/0	0/0	0/0	1/1	1/1	0/0	0/0	1/1	0/0	0/0	0/0	0/0	0/0	0/0	0/0	0/0	0/0	0/0	0/0	0/0	0/0	0/0	1/1	1/1	0/0	0/0	0/0	0/0	0/0	0/0
1	49217495	1_49217495	0	1	.	.	.	GT	1/1	1/1	1/1	0/0	0/0	0/0	0/0	0/0	1/1	1/1	0/0	1/1	1/1	1/1	0/0	0/0	0/0	0/0	0/0	1/1	0/1	1/1	1/1	0/0	1/1	1/1	0/0	0/0	1/1	0/0	0/0	0/0	0/0	0/0	0/0	0/0	0/0	0/0	0/0	0/0	0/0
1	49225801	Block_1_49225801_49225881	0	1,2,3,4,5	.	.	.	GT	0/0	0/0	0/0	0/0	0/0	2/2	2/2	2/2	0/0	0/0	3/3	0/0	0/0	0/0	1/1	1/1	2/2	1/1	2/2	0/0	0/0	1/1	0/0	2/2	0/0	0/0	0/0	1/1	0/0	0/0	0/0	2/2	2/2	1/1	1/1	0/0	0/0	0/0	2/2	0/0	2/2
1	49247104	Block_1_49247104_49247168	0	1,2,3,4,5,6	.	.	.	GT	1/1	1/1	3/3	0/0	0/0	0/0	0/0	2/2	1/1	1/1	6/6	1/1	1/1	1/1	2/2	2/2	2/2	3/3	2/2	0/0	1/1	2/2	1/1	2/2	1/1	1/1	0/0	3/3	1/1	0/0	0/0	0/0	0/0	2/2	2/2	0/0	0/0	0/0	0/0	0/0	0/0
1	49247175	Block_1_49247175_49262044	0	1,2,3,4,5,6,7	.	.	.	GT	1/1	1/1	3/3	0/0	0/0	0/0	0/0	2/2	1/1	1/1	6/6	1/1	1/1	1/1	2/2	2/2	2/2	3/3	2/2	0/0	1/1	2/2	1/1	2/2	1/1	1/1	0/0	3/3	1/1	0/0	0/0	0/0	0/0	2/2	2/2	0/0	0/0	0/0	0/0	0/0	0/0
1	49275790	Block_1_49275790_49320983	0	1,2,3	.	.	.	GT	0/0	0/0	0/0	0/0	0/0	2/2	2/2	1/1	0/0	0/0	0/1	0/0	0/0	0/0	1/1	1/1	1/1	0/0	0/0	0/0	2/2	3/3	0/0	0/0	0/0	0/0	0/0	0/0	1/1	0/0	0/0	2/2	0/0	1/1	1/1	0/0	0/0	0/0	2/2	0/0	2/2
1	49323877	Block_1_49323877_49394407	0	1,2,3,4,5,6,7,8,9	.	.	.	GT	2/2	2/2	0/0	0/0	0/0	4/4	4/4	1/1	5/5	2/2	4/0	2/2	2/2	2/2	1/1	1/1	1/1	4/4	7/7	0/0	4/9	3/3	2/2	7/7	2/2	2/2	0/0	0/0	1/1	0/0	0/0	3/3	4/4	1/1	1/1	0/0	0/0	0/0	4/4	0/0	4/4
1	49394457	Block_1_49394457_49446840	0	1,2,3,4,5,6,7,8,9	.	.	.	GT	1/1	1/1	0/0	0/0	0/0	4/4	4/4	2/2	4/4	4/4	1/0	1/1	4/4	1/1	1/1	1/1	6/6	1/1	3/3	0/0	4/4	9/9	1/1	3/3	1/1	1/1	0/0	0/0	2/2	0/0	0/0	9/9	0/0	6/6	2/2	0/0	0/0	0/0	1/1	0/0	1/1
1	49446848	Block_1_49446848_49446885	0	1	.	.	.	GT	1/1	1/1	0/0	0/0	0/0	1/1	1/1	1/1	1/1	1/1	./.	1/1	1/1	1/1	1/1	1/1	1/1	1/1	0/0	0/0	1/1	0/0	1/1	0/0	1/1	1/1	0/0	0/0	1/1	0/0	0/0	0/0	0/0	1/1	1/1	0/0	0/0	0/0	1/1	0/0	1/1
1	49446967	Block_1_49446967_49541169	0	1,2,3,4,5,6	.	.	.	GT	1/1	1/1	0/0	0/0	0/0	2/2	2/2	2/2	1/1	1/1	4/4	1/1	1/1	1/1	3/3	3/3	5/5	2/2	1/1	0/0	3/2	1/1	1/1	1/1	1/1	1/1	0/0	0/0	2/2	0/0	0/0	1/1	0/0	2/2	5/5	0/0	0/0	0/0	2/2	0/0	2/2
1	49555447	Block_1_49555447_49566893	0	1,2	.	.	.	GT	0/0	0/0	0/0	0/0	0/0	1/1	1/1	1/1	0/0	0/0	0/0	0/0	0/0	0/0	0/0	0/0	1/1	1/1	2/2	0/0	0/1	2/2	0/0	2/2	0/0	0/0	0/0	0/0	1/1	0/0	0/0	2/2	0/0	1/1	1/1	0/0	0/0	0/0	1/1	0/0	1/1
1	49568735	1_49568735	0	1	.	.	.	GT	1/1	./.	0/0	0/0	0/0	0/0	0/0	0/0	1/1	0/0	0/0	0/0	0/0	0/0	0/0	0/0	./.	1/1	1/1	0/0	0/0	1/1	1/1	1/1	0/0	0/0	0/0	0/0	0/0	0/0	0/0	1/1	0/0	0/0	./.	0/0	0/0	0/0	0/0	0/0	./.
1	49568782	Block_1_49568782_49571010	0	1,2,3,4	.	.	.	GT	0/0	0/0	0/0	0/0	0/0	1/1	1/1	1/1	0/0	0/0	0/0	0/0	0/0	0/0	0/0	0/0	1/1	1/1	2/2	0/0	0/1	2/2	0/0	2/2	0/0	0/0	0/0	0/0	1/1	0/0	0/0	2/2	0/0	1/1	4/4	0/0	0/0	0/0	1/1	0/0	1/1
1	49571052	Block_1_49571052_49661481	0	1,2,3,4	.	.	.	GT	0/0	0/0	0/0	0/0	0/0	1/1	1/1	2/2	0/0	0/0	0/0	0/0	4/4	0/0	0/0	0/0	3/3	2/2	3/3	0/0	0/1	1/1	0/0	3/3	0/0	0/0	0/0	0/0	2/2	0/0	0/0	1/1	0/0	2/2	2/2	0/0	0/0	0/0	1/1	0/0	1/1
1	49661515	1_49661515	0	1	.	.	.	GT	0/0	0/0	0/0	0/0	0/0	1/1	1/1	1/1	0/0	0/0	0/0	0/0	0/0	0/0	0/0	0/0	0/0	0/0	0/0	0/0	./.	1/1	0/0	0/0	0/0	0/0	0/0	0/0	0/0	0/0	0/0	1/1	0/0	1/1	1/1	0/0	0/0	0/0	1/1	0/0	1/1
1	49687691	Block_1_49687691_49705078	0	1,2,3	.	.	.	GT	0/0	0/0	0/0	0/0	0/0	2/2	2/2	2/2	0/0	0/0	0/0	0/0	0/0	0/0	0/0	0/0	1/1	0/0	1/1	0/0	3/2	2/2	0/0	1/1	0/0	0/0	0/0	0/0	1/1	0/0	0/0	1/1	0/0	2/2	2/2	0/0	0/0	0/0	2/2	0/0	2/2
1	49726502	Block_1_49726502_49770277	0	1,2,3	.	.	.	GT	0/0	0/0	0/0	0/0	0/0	1/1	1/1	1/1	0/0	0/0	0/1	0/0	0/0	0/0	1/1	1/1	3/3	0/0	1/1	0/0	0/1	3/3	0/0	1/1	0/0	0/0	0/0	0/0	1/1	0/0	0/0	2/2	0/0	1/1	1/1	0/0	0/0	0/0	1/1	0/0	1/1
1	49770288	Block_1_49770288_49770320	0	1	.	.	.	GT	0/0	0/0	0/0	0/0	0/0	0/0	0/0	0/0	0/0	0/0	0/0	0/0	0/0	0/0	0/0	0/0	1/1	0/0	0/0	0/0	0/0	1/1	0/0	0/0	0/0	0/0	0/0	0/0	1/1	0/0	0/0	0/0	0/0	0/0	0/0	0/0	0/0	0/0	0/0	0/0	0/0
1	49788599	Block_1_49788599_49788667	0	1	.	.	.	GT	0/0	0/0	0/0	0/0	0/0	0/0	0/0	0/0	0/0	0/0	0/0	0/0	0/0	0/0	0/0	0/0	0/0	0/0	0/0	0/0	0/0	0/0	0/0	0/0	0/0	0/0	0/0	0/0	0/0	0/0	0/0	1/1	0/0	0/0	0/0	0/0	0/0	0/0	0/0	0/0	0/0
1	49840722	Block_1_49840722_49856468	0	1,2	.	.	.	GT	1/1	1/1	1/1	0/0	0/0	1/1	1/1	0/0	1/1	1/1	0/0	1/1	1/1	1/1	0/0	0/0	2/2	1/1	0/0	1/1	1/1	2/2	1/1	0/0	1/1	1/1	0/0	0/0	2/2	0/0	0/0	1/1	0/0	0/0	0/0	0/0	0/0	0/0	1/1	0/0	1/1
1	49918821	Block_1_49918821_49930571	0	1,2,3,4,5	.	.	.	GT	0/0	3/3	2/2	0/0	0/0	1/1	1/1	2/2	0/0	0/0	4/4	0/0	3/3	3/3	1/1	1/1	2/2	1/1	0/0	0/0	1/1	2/2	0/0	0/0	3/3	0/0	0/0	0/0	1/1	0/0	0/0	0/0	0/0	2/2	2/2	0/0	0/0	0/0	1/1	0/0	1/1
1	49977277	Block_1_49977277_50030885	0	1,2,3,4,5,6,7	.	.	.	GT	0/0	0/0	1/1	1/1	1/1	4/4	4/4	0/0	0/0	0/0	3/1	0/0	0/0	0/0	0/0	0/0	0/0	4/4	1/1	0/0	3/4	2/2	0/0	4/4	0/0	0/0	1/1	1/1	3/3	1/1	1/1	0/0	4/4	5/5	5/5	1/1	1/1	1/1	4/4	1/1	4/4
1	50035662	Block_1_50035662_50105303	0	1,2,3,4	.	.	.	GT	0/0	0/0	1/1	1/1	1/1	1/1	1/1	0/0	0/0	0/0	0/1	0/0	0/0	0/0	0/0	0/0	0/0	4/4	1/1	0/0	0/1	2/2	0/0	1/1	0/0	0/0	1/1	1/1	0/0	1/1	1/1	0/0	1/1	2/2	2/2	1/1	1/1	1/1	1/1	1/1	1/1
1	50169512	1_50169512	0	1	.	.	.	GT	0/0	0/0	1/1	1/1	1/1	1/1	1/1	0/0	0/0	0/0	./.	0/0	0/0	0/0	0/0	0/0	0/0	0/0	1/1	0/0	1/1	1/1	0/0	0/0	0/0	0/0	1/1	1/1	0/0	1/1	1/1	0/0	0/0	1/1	1/1	1/1	1/1	1/1	1/1	1/1	1/1
1	50192775	Block_1_50192775_50216637	0	1,2,3,4	.	.	.	GT	1/1	0/0	0/0	0/0	0/0	1/1	1/1	1/1	0/0	1/1	0/3	1/1	0/0	0/0	1/1	1/1	1/1	0/0	0/0	1/1	0/3	2/2	0/0	2/2	0/0	0/0	0/0	0/0	1/1	0/0	0/0	1/1	1/1	0/0	4/4	0/0	0/0	0/0	1/1	0/0	1/1
1	50216701	Block_1_50216701_50266179	0	1,2,3,4,5,6	.	.	.	GT	4/4	0/0	0/0	0/0	0/0	1/1	1/1	1/1	0/0	1/1	3/0	1/1	0/0	0/0	1/1	1/1	1/1	0/0	0/0	1/1	3/1	3/3	0/0	1/1	0/0	0/0	0/0	0/0	3/3	0/0	0/0	1/1	1/1	2/2	2/2	0/0	0/0	0/0	1/1	0/0	1/1
1	50283873	Block_1_50283873_50283926	0	1,2,3,4	.	.	.	GT	4/4	0/0	0/0	0/0	0/0	1/1	1/1	1/1	0/0	1/1	0/0	1/1	0/0	0/0	1/1	1/1	./.	0/0	0/0	1/1	0/1	2/2	0/0	3/3	0/0	0/0	0/0	0/0	2/2	0/0	0/0	1/1	1/1	0/0	0/0	0/0	0/0	0/0	1/1	0/0	1/1
1	50283929	Block_1_50283929_50339598	0	1,2,3,4,5	.	.	.	GT	0/0	0/0	0/0	0/0	0/0	0/0	0/0	0/0	0/0	0/0	0/0	0/0	0/0	0/0	1/1	1/1	5/5	1/1	0/0	0/0	0/0	2/2	0/0	1/1	4/4	0/0	0/0	0/0	2/2	3/3	0/0	0/0	0/0	0/0	0/0	0/0	0/0	0/0	0/0	0/0	0/0
1	50384363	1_50384363	0	1	.	.	.	GT	0/0	0/0	0/0	0/0	0/0	0/0	0/0	0/0	0/0	0/0	0/1	0/0	0/0	0/0	1/1	1/1	0/0	1/1	0/0	1/1	0/0	1/1	0/0	1/1	0/0	0/0	0/0	0/0	1/1	1/1	0/0	0/0	0/0	0/0	0/1	0/0	0/0	0/0	0/0	0/0	0/0
1	50423856	Block_1_50423856_50423954	0	1,2,3,4,5	.	.	.	GT	3/3	0/0	0/0	2/2	0/0	2/2	0/0	0/0	2/2	3/3	4/0	1/1	2/2	0/0	1/1	1/1	2/2	3/3	0/0	0/0	0/0	0/0	0/0	0/0	5/5	0/0	0/0	0/0	1/1	1/1	0/0	0/0	0/0	2/2	2/2	0/0	0/0	0/0	0/0	0/0	2/2
1	50508442	Block_1_50508442_50526214	0	1,2,3	.	.	.	GT	2/2	1/1	1/1	1/1	1/1	0/0	0/0	0/0	1/1	2/2	3/3	2/2	1/1	1/1	1/1	1/1	0/0	0/0	1/1	1/1	3/3	0/0	1/1	0/0	1/1	1/1	1/1	1/1	0/0	0/0	1/1	0/0	0/0	0/0	0/0	1/1	1/1	1/1	0/0	1/1	0/0
1	50611036	Block_1_50611036_50615510	0	1	.	.	.	GT	1/1	0/0	0/0	0/0	0/0	1/1	1/1	1/1	0/0	1/1	0/1	1/1	0/0	0/0	0/0	0/0	1/1	0/0	0/0	0/0	0/1	1/1	0/0	1/1	0/0	0/0	0/0	0/0	1/1	1/1	0/0	0/0	1/1	1/1	1/1	0/0	0/0	0/0	1/1	0/0	0/0
1	50644671	Block_1_50644671_50744456	0	1,2,3,4,5,6	.	.	.	GT	1/1	0/0	0/0	2/2	0/0	1/1	1/1	1/1	0/0	1/1	0/1	1/1	0/0	0/0	5/5	5/5	1/1	4/4	0/0	0/0	0/1	1/1	0/0	1/1	2/2	0/0	0/0	0/0	1/1	1/1	0/0	0/0	1/1	1/1	1/1	0/0	0/0	0/0	1/1	0/0	0/0
1	50782266	Block_1_50782266_50782285	0	1	.	.	.	GT	0/0	0/0	0/0	0/0	0/0	0/0	0/0	0/0	0/0	0/0	0/0	0/0	0/0	0/0	0/0	0/0	0/0	0/0	0/0	0/0	0/0	0/0	0/0	0/0	0/0	0/0	0/0	0/0	0/0	0/0	0/0	1/1	0/0	0/0	0/0	0/0	0/0	0/0	0/0	0/0	0/0
1	50793923	Block_1_50793923_50795646	0	1,2,3	.	.	.	GT	0/0	0/0	0/0	0/0	0/0	1/1	1/1	1/1	0/0	0/0	0/0	0/0	0/0	0/0	0/0	0/0	0/0	0/0	0/0	0/0	3/1	1/1	0/0	1/1	0/0	0/0	0/0	0/0	0/0	0/0	0/0	2/2	1/1	1/1	1/1	0/0	0/0	0/0	1/1	0/0	0/0
1	50805500	Block_1_50805500_50805598	0	1	.	.	.	GT	0/0	0/0	0/0	0/0	0/0	0/0	0/0	0/0	0/0	0/0	0/0	0/0	0/0	0/0	1/1	1/1	0/0	0/0	0/0	0/0	0/0	0/0	0/0	0/0	0/0	0/0	0/0	0/0	0/0	0/0	0/0	1/1	0/0	0/0	0/0	0/0	0/0	0/0	0/0	0/0	0/0
1	50820817	Block_1_50820817_50889550	0	1,2,3,4,5,6	.	.	.	GT	1/1	0/0	0/0	6/6	0/0	0/0	0/0	0/0	4/4	1/1	0/1	1/1	0/0	0/0	3/3	3/3	5/5	1/1	0/0	0/0	0/0	0/0	0/0	0/0	0/0	0/0	0/0	0/0	1/1	1/1	0/0	2/2	0/0	0/0	0/0	0/0	0/0	0/0	0/0	0/0	0/6
1	50904533	1_50904533	0	1	.	.	.	GT	0/0	0/0	1/1	0/0	0/0	1/1	1/1	0/0	1/1	0/0	0/0	0/0	./.	1/1	1/1	1/1	0/0	0/0	0/0	0/0	1/1	1/1	1/1	0/0	1/1	1/1	0/0	0/0	0/0	0/0	0/0	0/0	1/1	0/0	0/0	0/0	0/0	0/0	1/1	0/0	0/0
1	50904623	Block_1_50904623_50930346	0	1,2	.	.	.	GT	0/0	0/0	1/1	0/0	0/0	1/1	1/1	0/0	1/1	0/0	0/0	0/0	1/1	1/1	2/2	2/2	0/0	0/0	0/0	0/0	1/1	1/1	1/1	0/0	1/1	1/1	0/0	0/0	0/0	0/0	0/0	1/1	1/1	0/0	0/0	0/0	0/0	0/0	1/1	0/0	0/0
1	50979742	1_50979742	0	1	.	.	.	GT	0/0	0/0	0/0	0/0	0/0	0/0	0/0	0/0	0/0	0/0	0/0	0/0	0/0	0/0	1/1	1/1	0/0	0/0	0/0	0/0	0/0	0/0	0/0	0/0	0/0	0/0	0/0	0/0	0/0	0/0	0/0	0/0	0/0	0/0	0/0	0/0	0/0	0/0	0/0	0/0	0/0
1	51001191	Block_1_51001191_51032540	0	1,2,3,4,5,6	.	.	.	GT	0/0	0/0	0/0	4/4	0/0	5/5	1/1	0/0	1/1	0/0	0/0	0/0	6/6	1/1	2/2	2/2	0/0	1/1	0/0	0/0	1/1	1/1	5/5	1/1	1/1	1/1	0/0	0/0	0/0	0/0	0/0	0/0	1/1	0/0	0/0	0/0	0/0	0/0	1/1	0/0	0/0
1	51034693	Block_1_51034693_51112211	0	1,2,3	.	.	.	GT	0/0	0/0	0/0	0/0	0/0	1/1	1/1	0/0	1/1	0/0	0/0	0/0	1/1	1/1	2/2	2/2	3/3	1/1	0/0	0/0	1/1	1/1	1/1	1/1	1/1	1/1	0/0	0/0	0/0	0/0	0/0	1/1	1/1	0/0	0/0	0/0	0/0	0/0	1/1	0/0	0/0
1	51112226	Block_1_51112226_51171077	0	1,2,3,4,5	.	.	.	GT	1/1	0/0	0/0	0/0	0/0	1/1	1/1	0/0	0/0	1/1	0/0	1/1	0/0	0/0	2/2	2/2	4/4	0/0	0/0	0/0	0/1	1/1	0/0	1/1	0/0	0/0	0/0	0/0	0/0	0/0	0/0	0/0	0/0	0/0	0/0	0/0	0/0	0/0	1/1	0/0	0/0
1	51316137	Block_1_51316137_51391854	0	1,2	.	.	.	GT	0/0	0/0	0/0	0/0	0/0	0/0	0/0	0/0	0/0	0/0	0/1	0/0	0/0	0/0	1/1	1/1	0/0	0/0	0/0	0/0	0/0	0/0	0/0	0/0	0/0	0/0	0/0	0/0	1/1	0/0	0/0	0/0	0/0	0/0	0/0	0/0	0/0	0/0	0/0	0/0	0/0
1	51398984	Block_1_51398984_51492988	0	1,2,3,4,5	.	.	.	GT	0/0	0/0	0/0	0/0	0/0	0/0	0/0	0/0	3/3	0/0	0/1	0/0	2/2	3/3	0/0	0/0	0/0	0/0	0/0	0/0	0/0	0/0	2/2	0/0	2/3	2/2	0/0	0/0	1/1	0/0	0/0	0/0	0/0	0/0	0/0	0/0	0/0	0/0	0/0	0/0	0/0
1	51493031	1_51493031	0	1	.	.	.	GT	0/0	0/0	0/0	0/0	0/0	0/0	0/0	0/0	1/1	0/0	./.	0/0	1/1	1/1	0/0	0/0	0/0	0/0	0/0	0/0	./.	0/0	1/1	0/0	1/1	1/1	0/0	0/0	1/1	0/0	0/0	0/0	0/0	0/0	0/0	0/0	0/0	0/0	0/0	0/0	0/0
1	51627868	Block_1_51627868_51690243	0	1,2,3,4,5	.	.	.	GT	2/2	0/0	0/0	0/0	0/0	0/0	0/0	0/0	1/1	2/2	0/1	0/0	1/1	1/1	1/1	1/1	0/0	0/0	0/0	0/0	0/0	0/0	1/1	0/0	3/3	1/1	0/0	0/0	1/1	0/0	0/0	0/0	0/0	0/0	2/2	0/0	0/0	0/0	0/0	0/0	0/0
1	51730911	Block_1_51730911_51829565	0	1,2,3,4,5,6	.	.	.	GT	2/2	0/0	0/0	0/0	0/0	0/0	0/0	0/0	0/0	0/0	0/1	2/2	6/6	2/2	1/1	1/1	0/0	0/0	0/0	2/2	0/0	0/0	0/0	0/0	0/0	0/0	0/0	0/0	1/1	0/0	0/0	0/0	0/0	0/0	3/3	0/0	0/0	0/0	0/0	0/0	0/0
1	51837754	Block_1_51837754_51890126	0	1,2	.	.	.	GT	0/0	0/0	0/0	0/0	0/0	0/0	0/0	0/0	0/0	0/0	0/1	0/0	2/2	0/0	1/1	1/1	0/0	0/0	0/0	0/0	0/0	0/0	0/0	0/0	0/0	0/0	0/0	0/0	1/1	0/0	0/0	0/0	0/0	0/0	0/0	0/0	0/0	0/0	0/0	0/0	0/0
1	51923810	Block_1_51923810_51932339	0	1	.	.	.	GT	0/0	0/0	0/0	0/0	0/0	0/0	0/0	0/0	0/0	0/0	0/0	0/0	0/0	0/0	1/1	1/1	0/0	0/0	0/0	0/0	0/0	0/0	0/0	0/0	0/0	0/0	0/0	0/0	0/0	0/0	0/0	0/0	0/0	0/0	0/0	0/0	0/0	0/0	0/0	0/0	0/0
1	51957056	Block_1_51957056_51960351	0	1	.	.	.	GT	0/0	0/0	0/0	0/0	0/0	0/0	0/0	0/0	0/0	0/0	0/1	0/0	0/0	0/0	1/1	1/1	0/0	0/0	0/0	0/0	0/0	1/1	0/0	0/0	0/0	0/0	0/0	0/0	1/1	0/0	0/0	0/0	0/0	0/0	0/0	0/0	0/0	0/0	0/0	0/0	0/0
1	52154366	Block_1_52154366_52189347	0	1,2,3,4	.	.	.	GT	0/0	0/0	3/3	0/0	0/0	0/0	0/0	0/0	0/0	0/0	0/1	0/0	4/4	0/0	1/1	1/1	0/0	0/0	0/0	0/0	0/0	0/0	0/0	2/2	0/0	0/0	0/0	0/0	1/1	0/0	0/0	2/2	0/0	0/0	4/4	0/0	0/0	0/0	2/2	0/0	0/0
1	52253980	Block_1_52253980_52263952	0	1	.	.	.	GT	0/0	0/0	1/1	0/0	0/0	0/0	0/0	0/0	0/0	0/0	0/0	0/0	0/0	0/0	0/0	0/0	0/0	0/0	0/0	0/0	0/0	0/0	0/0	1/1	0/0	0/0	0/0	0/0	0/0	0/0	0/0	1/1	0/0	0/0	0/0	0/0	0/0	0/0	1/1	0/0	0/0
1	52434771	Block_1_52434771_52493627	0	1,2,3	.	.	.	GT	3/3	0/0	0/0	0/0	0/0	0/0	0/0	0/0	0/0	0/0	0/0	0/0	0/0	0/0	1/1	1/1	0/0	0/0	0/0	0/0	0/0	0/0	0/0	1/1	0/0	0/0	0/0	2/2	0/0	0/0	0/0	0/0	1/1	0/0	0/0	0/0	0/0	0/0	1/1	0/0	0/0
1	52535570	Block_1_52535570_52633701	0	1,2,3,4	.	.	.	GT	0/0	0/0	1/1	4/4	1/1	1/1	1/1	0/0	0/0	0/0	0/0	0/0	0/0	0/0	2/2	2/2	0/0	0/0	0/0	0/0	0/0	0/0	0/0	2/2	0/0	0/0	1/1	2/2	0/0	1/1	1/1	0/0	2/2	0/0	0/0	1/1	1/1	1/1	2/2	1/1	1/1
1	52636371	Block_1_52636371_52725885	0	1,2,3	.	.	.	GT	0/0	0/0	1/1	1/1	1/1	1/1	1/1	0/0	3/3	0/0	0/0	0/0	3/3	0/0	1/1	1/1	0/0	0/0	0/0	0/0	0/0	0/0	0/0	1/1	0/0	0/0	1/1	1/1	0/0	1/1	1/1	0/0	1/1	0/0	0/0	1/1	1/1	1/1	1/1	1/1	1/1
1	52743661	Block_1_52743661_52836351	0	1,2,3,4,5	.	.	.	GT	0/0	0/0	2/2	1/1	1/1	2/2	2/2	0/0	0/0	0/0	0/0	0/0	0/0	0/0	2/2	2/2	0/0	0/0	0/0	0/0	0/0	0/0	0/0	2/2	0/0	0/0	1/1	2/2	0/0	1/1	1/1	0/0	2/2	0/0	0/0	1/1	1/1	1/1	2/2	1/1	1/1
1	52836396	Block_1_52836396_52841636	0	1	.	.	.	GT	0/0	0/0	1/1	0/0	0/0	1/1	1/1	0/0	0/0	0/0	0/0	0/0	0/0	0/0	1/1	1/1	0/0	0/0	0/0	0/0	0/0	0/0	0/0	1/1	0/0	0/0	0/0	1/1	0/0	0/0	0/0	0/0	1/1	0/0	0/0	0/0	0/0	0/0	1/1	0/0	0/0
1	52853783	Block_1_52853783_52951403	0	1,2,3,4,5,6,7,8,9,10,11,12,13,14	.	.	.	GT	0/0	0/0	2/2	5/5	0/0	2/2	2/2	1/1	1/1	1/1	0/0	6/6	1/1	1/1	2/2	2/2	0/0	0/0	1/1	1/1	0/0	8/8	11/11	2/2	1/1	1/1	0/0	2/2	0/0	0/0	0/0	1/1	2/2	7/7	11/11	0/0	0/0	0/0	2/2	0/0	0/0
1	53088635	Block_1_53088635_53088666	0	1	.	.	.	GT	0/0	0/0	0/0	0/0	0/0	0/0	0/0	0/0	0/0	0/0	0/0	0/0	0/0	0/0	0/0	0/0	0/0	0/0	0/0	0/0	0/0	0/0	0/0	0/0	0/0	0/0	0/0	0/0	0/0	0/0	0/0	0/0	0/0	0/0	0/0	0/0	0/0	0/0	0/0	0/0	0/0
1	53237839	Block_1_53237839_53278791	0	1,2,3	.	.	.	GT	0/0	1/1	1/1	1/1	1/1	0/0	0/0	0/0	0/0	0/0	1/1	0/0	0/0	0/0	0/0	0/0	0/0	1/1	0/0	0/0	0/0	2/2	0/0	2/2	0/0	0/0	0/0	2/2	1/1	1/1	1/1	2/2	0/0	0/0	0/0	1/1	1/1	1/1	2/2	1/1	1/1
1	53511203	Block_1_53511203_53570723	0	1,2,3,4,5	.	.	.	GT	1/1	0/0	2/2	0/0	0/0	3/3	3/3	1/1	1/1	1/1	0/0	1/1	2/2	1/1	0/0	0/0	1/1	2/2	1/1	1/1	4/5	2/2	1/1	2/2	1/1	1/1	2/2	2/2	0/0	0/0	0/0	2/2	2/2	0/0	4/4	0/0	0/0	0/0	2/2	0/0	0/0
1	53761381	Block_1_53761381_53789768	0	1,2,3,4,5,6	.	.	.	GT	2/2	0/0	0/0	0/0	0/0	5/5	5/5	1/1	2/2	2/2	0/0	1/1	4/4	1/1	0/0	0/0	2/2	1/1	1/1	1/1	4/0	1/1	1/1	4/4	1/1	1/1	4/4	1/1	3/3	0/0	3/3	4/4	1/1	3/3	3/3	0/0	0/0	0/0	1/1	0/0	0/0
1	53808391	1_53808391	0	1	.	.	.	GT	0/0	0/0	0/0	0/0	0/0	0/0	0/0	0/0	0/0	0/0	0/0	0/0	1/1	0/0	0/0	0/0	0/0	0/0	0/0	0/0	0/0	0/0	0/0	1/1	0/0	0/0	1/1	0/0	1/1	0/0	1/1	1/1	0/0	1/1	0/1	0/0	0/0	0/0	0/0	0/0	0/0
1	53821050	Block_1_53821050_53821103	0	1	.	.	.	GT	0/0	0/0	0/0	0/0	0/0	1/1	1/1	0/0	0/0	0/0	0/0	0/0	0/0	0/0	0/0	0/0	0/0	0/0	0/0	0/0	0/0	0/0	0/0	0/0	0/0	0/0	0/0	0/0	0/0	0/0	0/0	0/0	0/0	0/0	0/0	0/0	0/0	0/0	0/0	0/0	0/0
1	53833208	Block_1_53833208_53930718	0	1,2,3,4,5,6,7,8	.	.	.	GT	6/6	5/5	1/1	0/0	0/0	1/1	1/1	1/1	5/5	2/2	0/0	2/2	4/4	2/2	0/0	0/0	8/8	1/1	2/2	2/2	0/0	1/1	2/2	4/4	2/2	2/2	4/4	1/1	3/3	0/0	3/3	1/1	0/0	3/3	1/3	0/0	0/0	0/0	1/1	0/0	0/0
1	53940429	Block_1_53940429_53982658	0	1,2,3,4,5,6	.	.	.	GT	0/0	0/0	1/1	2/2	2/2	1/1	1/1	1/1	0/0	4/4	0/0	0/0	2/2	0/0	0/0	0/0	1/1	1/1	0/0	0/0	0/0	1/1	0/0	2/2	4/4	0/0	2/2	1/1	3/3	2/2	2/2	1/1	0/0	2/2	2/2	2/2	2/2	2/2	1/1	2/2	2/2
1	53987674	Block_1_53987674_54086678	0	1,2,3,4,5	.	.	.	GT	5/5	0/0	2/2	1/1	1/1	2/2	2/2	2/2	0/0	0/0	0/0	0/0	1/1	0/0	0/0	0/0	0/0	2/2	0/0	0/0	0/0	2/2	0/0	1/1	5/5	0/0	1/1	3/3	3/3	1/1	1/1	2/2	0/0	1/1	2/1	1/1	1/1	1/1	3/3	1/1	1/1
1	54095598	1_54095598	0	1	.	.	.	GT	0/0	0/0	0/0	1/1	1/1	0/0	0/0	0/0	0/0	0/0	0/0	0/0	1/1	0/0	0/0	0/0	0/0	0/0	0/0	0/0	0/0	0/0	0/0	1/1	0/0	0/0	1/1	1/1	1/1	1/1	1/1	0/0	0/0	1/1	./.	1/1	1/1	1/1	1/1	1/1	1/1
1	54123492	Block_1_54123492_54135568	0	1,2	.	.	.	GT	0/0	0/0	0/0	2/2	2/2	0/0	0/0	1/1	0/0	0/0	0/0	0/0	1/1	0/0	0/0	0/0	0/0	0/0	0/0	0/0	0/0	0/0	0/0	1/1	0/0	0/0	1/1	1/1	1/1	2/2	2/2	0/0	0/0	2/2	0/2	2/2	2/2	2/2	1/1	2/2	2/2
1	54171147	Block_1_54171147_54269445	0	1,2,3,4,5,6,7	.	.	.	GT	1/1	1/1	2/2	0/0	0/0	4/4	4/4	0/0	1/1	1/1	1/1	1/1	6/6	1/1	3/3	3/3	1/1	5/5	1/1	1/1	6/6	2/2	1/1	0/0	1/1	1/1	3/3	0/0	0/0	0/0	7/7	2/2	3/3	7/7	7/7	0/0	0/0	0/0	0/0	0/0	0/0
1	54269492	1_54269492	0	1	.	.	.	GT	0/0	0/0	1/1	0/0	0/0	1/1	1/1	0/0	0/0	0/0	0/0	0/0	1/1	0/0	1/1	1/1	0/0	0/0	0/0	0/0	1/1	1/1	0/0	1/1	0/0	0/0	1/1	1/1	0/0	0/0	1/1	1/1	1/1	1/1	1/1	0/0	0/0	0/0	0/0	0/0	0/0
1	54279761	Block_1_54279761_54321997	0	1,2,3,4,5,6	.	.	.	GT	2/2	0/0	0/0	1/1	1/1	0/0	0/0	1/1	0/0	0/0	0/0	0/0	6/6	0/0	0/0	0/0	0/0	0/0	0/0	0/0	0/0	0/0	0/0	4/4	0/0	0/0	0/0	0/0	1/1	1/1	0/0	0/0	0/0	0/0	0/1	1/1	1/1	1/1	1/1	1/1	1/1
1	54335785	Block_1_54335785_54349847	0	1,2,3,4	.	.	.	GT	2/2	0/0	0/0	1/1	1/1	0/0	0/0	0/0	0/0	0/0	0/0	2/2	2/2	0/0	0/0	0/0	2/2	0/0	0/0	0/0	0/0	0/0	0/0	1/1	0/0	0/0	0/0	0/0	0/0	1/1	0/0	0/0	0/0	0/0	2/2	1/1	1/1	1/1	0/0	1/1	1/1
1	54354945	Block_1_54354945_54454043	0	1,2,3,4,5,6,7,8,9	.	.	.	GT	0/0	5/5	0/0	1/1	1/1	0/0	0/0	0/0	6/6	0/0	0/0	8/8	0/0	0/0	0/0	0/0	0/0	2/2	0/0	0/0	3/3	0/0	3/3	1/1	5/5	0/0	0/0	0/0	0/0	1/1	0/0	0/0	0/0	0/0	0/0	1/1	1/1	1/1	0/0	1/1	1/1
1	54459445	Block_1_54459445_54491205	0	1,2,3,4	.	.	.	GT	0/0	0/0	0/0	1/1	1/1	0/0	0/0	0/0	0/0	0/0	0/0	0/0	4/4	0/0	0/0	0/0	0/0	2/2	0/0	0/0	0/0	0/0	0/0	1/1	0/0	0/0	0/0	0/0	0/0	1/1	0/0	0/0	0/0	0/0	0/0	1/1	1/1	1/1	0/0	1/1	1/1
1	54491253	Block_1_54491253_54588769	0	1,2,3,4,5	.	.	.	GT	0/0	0/0	0/0	1/1	1/1	0/0	0/0	0/0	0/0	0/0	0/0	0/0	4/4	0/0	0/0	0/0	0/0	2/2	0/0	0/0	0/0	0/0	0/0	1/1	0/0	0/0	0/0	3/3	0/0	1/1	0/0	0/0	0/0	0/0	0/0	1/1	1/1	1/1	0/0	1/1	1/1
1	54600933	1_54600933	0	1	.	.	.	GT	0/0	0/0	0/0	1/1	1/1	0/0	0/0	0/0	0/0	0/0	0/0	0/0	1/1	0/0	0/0	0/0	0/0	0/0	0/0	0/0	0/0	0/0	0/0	1/1	0/0	0/0	0/0	1/1	0/0	1/1	0/0	0/0	0/0	0/0	0/0	1/1	1/1	1/1	0/0	1/1	1/1
1	54627408	Block_1_54627408_54641102	0	1	.	.	.	GT	0/0	0/0	0/0	0/0	0/0	1/1	1/1	0/0	0/0	0/0	0/0	0/0	0/1	0/0	0/0	0/0	0/0	0/0	0/0	0/0	0/0	1/1	0/0	0/0	0/0	0/0	0/0	1/1	0/0	0/0	0/0	0/0	0/0	0/0	0/0	0/0	0/0	0/0	0/0	0/0	0/0
1	54656209	Block_1_54656209_54752856	0	1,2,3,4,5,6,7,8	.	.	.	GT	0/0	0/0	0/0	1/1	1/1	0/0	0/0	0/0	0/0	0/0	0/0	0/0	3/3	0/0	0/0	0/0	0/0	4/4	0/0	0/0	0/0	0/0	0/0	2/2	0/0	0/0	0/0	3/3	0/0	1/1	0/0	0/0	0/0	0/0	0/0	1/1	1/1	1/1	0/0	1/1	1/1
1	54756724	Block_1_54756724_54756749	0	1,2,3	.	.	.	GT	0/0	0/0	0/0	0/0	0/0	0/0	0/0	0/0	0/0	0/0	0/0	0/0	2/2	0/0	0/0	0/0	0/0	0/0	0/0	0/0	0/0	0/0	0/0	1/1	0/0	0/0	0/0	2/2	0/0	0/0	0/0	0/0	0/0	0/0	0/0	0/0	0/0	0/0	0/0	0/0	0/0
1	54793007	Block_1_54793007_54843428	0	1,2,3,4	.	.	.	GT	0/0	0/0	0/0	0/0	0/0	0/0	0/0	0/0	0/0	0/0	0/0	0/0	2/2	0/0	0/0	0/0	0/0	4/4	0/0	0/0	0/0	0/0	0/0	0/0	0/0	0/0	0/0	3/3	0/0	0/0	0/0	2/2	0/0	0/0	0/0	0/0	0/0	0/0	0/0	0/0	0/0
1	54849292	Block_1_54849292_54849915	0	1,2,3,4,5,6,7	.	.	.	GT	4/4	0/0	0/0	0/0	0/0	0/0	0/0	0/0	0/0	0/0	4/4	0/0	./.	0/0	0/0	0/0	0/0	2/2	0/0	0/0	0/0	0/0	0/0	0/0	0/0	0/0	0/0	3/3	0/0	0/0	0/0	2/2	0/0	0/0	0/0	0/0	0/0	0/0	0/0	0/0	4/4
1	54852818	1_54852818	0	1	.	.	.	GT	0/0	0/0	0/0	0/0	0/0	0/0	0/0	0/0	0/0	0/0	0/0	0/0	1/1	0/0	0/0	0/0	0/0	0/0	0/0	0/0	0/0	0/0	0/0	0/0	0/0	0/0	0/0	1/1	0/0	0/0	0/0	1/1	0/0	0/0	0/0	0/0	0/0	0/0	0/0	0/0	0/0
1	54852909	Block_1_54852909_54858874	0	1,2	.	.	.	GT	0/0	0/0	0/0	0/0	0/0	0/0	0/0	0/0	0/0	0/0	0/0	0/0	0/0	0/0	0/0	0/0	0/0	0/0	0/0	0/0	0/0	0/0	0/0	0/0	0/0	0/0	0/0	0/0	0/0	0/0	0/0	2/2	0/0	0/0	0/0	0/0	0/0	0/0	0/0	0/0	0/0
1	54890447	Block_1_54890447_54890588	0	1,2	.	.	.	GT	0/0	0/0	0/0	0/0	0/0	0/0	0/0	0/0	0/0	0/0	0/0	0/0	2/2	0/0	0/0	0/0	0/0	1/1	0/0	0/0	0/0	0/0	0/0	0/0	0/0	0/0	0/0	2/2	0/0	0/0	0/0	0/0	0/0	0/0	0/0	0/0	0/0	0/0	0/0	0/0	0/0
1	54890598	Block_1_54890598_54899799	0	1,2	.	.	.	GT	0/0	0/0	0/0	0/0	0/0	0/0	0/0	0/0	2/2	0/0	0/0	0/0	1/1	0/0	0/0	0/0	2/2	0/0	0/0	0/0	0/0	0/0	0/0	0/0	2/2	0/0	0/0	1/1	0/0	0/0	0/0	0/0	0/0	0/0	0/0	0/0	0/0	0/0	0/0	0/0	0/0
1	54917573	Block_1_54917573_54917643	0	1	.	.	.	GT	0/0	0/0	0/0	0/0	0/0	1/1	1/1	0/0	0/0	0/0	0/0	0/0	1/1	0/0	0/0	0/0	0/0	1/1	0/0	0/0	0/0	1/1	0/0	0/0	0/0	0/0	0/0	0/0	0/0	0/0	0/0	0/0	1/1	0/0	0/0	0/0	0/0	0/0	0/0	0/0	0/0
1	54932021	Block_1_54932021_55023533	0	1,2,3	.	.	.	GT	0/0	0/0	0/0	0/0	0/0	1/1	1/1	0/0	0/0	0/0	0/0	0/0	1/1	0/0	0/0	0/0	0/0	1/1	0/0	0/0	0/0	1/1	0/0	0/0	0/0	0/0	0/0	0/0	0/0	0/0	0/0	0/0	1/1	0/0	0/0	0/0	0/0	0/0	0/0	0/0	0/0
1	55023548	Block_1_55023548_55060537	0	1,2,3	.	.	.	GT	0/0	0/0	0/0	0/0	0/0	2/2	2/2	0/0	0/0	0/0	0/0	0/0	0/0	0/0	0/0	0/0	0/0	3/3	0/0	0/0	0/0	2/2	0/0	0/0	0/0	0/0	0/0	0/0	0/0	0/0	0/0	2/2	2/2	0/0	0/0	0/0	0/0	0/0	0/0	0/0	0/0
1	55129317	Block_1_55129317_55225205	0	1,2,3,4,5	.	.	.	GT	5/5	0/0	0/0	0/0	0/0	2/2	2/2	0/0	0/0	0/0	0/0	0/0	0/0	0/0	0/0	0/0	5/5	3/3	0/0	0/0	0/0	2/2	0/0	0/0	0/0	0/0	0/0	0/0	0/0	0/0	0/0	2/2	3/3	0/0	0/0	0/0	0/0	0/0	0/0	0/0	4/4
1	55225206	Block_1_55225206_55240712	0	1,2,3,4,5,6	.	.	.	GT	1/1	0/0	0/0	0/0	0/0	3/3	3/3	0/0	0/0	1/1	0/0	1/1	0/0	0/0	0/0	1/1	0/0	2/2	0/0	0/0	0/0	3/3	0/0	0/0	4/4	0/0	1/1	0/0	0/0	0/0	0/0	3/3	5/5	0/0	0/0	0/0	0/0	0/0	0/0	0/0	0/0
1	55325390	Block_1_55325390_55333760	0	1,2,3	.	.	.	GT	2/2	0/0	0/0	0/0	0/0	0/0	0/0	0/0	0/0	0/0	0/0	0/0	0/0	0/0	0/0	0/0	2/2	1/1	0/0	0/0	0/0	0/0	0/0	0/0	./.	0/0	0/0	0/0	0/0	0/0	0/0	0/0	0/0	0/0	3/3	0/0	0/0	1/1	0/0	0/0	0/0
1	55405004	Block_1_55405004_55405070	0	1,2	.	.	.	GT	1/1	0/0	0/0	0/0	0/0	1/1	1/1	0/0	0/0	1/1	0/0	1/1	0/0	0/0	1/1	1/1	0/0	0/0	0/0	0/0	0/0	1/1	0/0	0/0	0/0	0/0	1/1	0/0	0/0	0/0	0/0	1/1	0/0	0/0	0/0	0/0	0/0	0/0	0/0	0/0	0/0
1	55405076	Block_1_55405076_55480801	0	1,2,3,4	.	.	.	GT	1/1	0/0	0/0	0/0	0/0	1/1	1/1	0/0	0/0	1/1	0/0	1/1	0/0	0/0	1/1	1/1	0/0	3/3	0/0	0/0	0/0	1/1	0/0	0/0	0/0	0/0	4/4	0/0	0/0	0/0	0/0	1/1	0/0	0/0	0/0	0/0	0/0	0/0	0/0	0/0	0/0
1	55516302	Block_1_55516302_55570204	0	1	.	.	.	GT	1/1	0/0	0/0	0/0	0/0	1/1	1/1	0/0	0/0	1/1	0/0	1/1	0/0	0/0	1/1	1/1	0/0	0/0	0/0	0/0	0/0	1/1	0/0	0/0	0/0	0/0	0/0	0/0	1/1	0/0	0/0	1/1	0/0	0/0	0/0	0/0	0/0	0/0	0/0	0/0	0/0
1	55720007	1_55720007	0	1	.	.	.	GT	1/1	0/0	0/0	0/0	0/0	1/1	1/1	1/1	0/0	1/1	0/0	1/1	0/0	0/0	0/0	0/0	1/1	1/1	0/0	0/0	0/1	1/1	0/0	0/0	0/0	0/0	1/1	0/0	1/1	0/0	0/0	1/1	0/0	0/0	0/0	0/0	0/0	0/0	1/1	0/0	0/0
1	55751826	Block_1_55751826_55751910	0	1,2	.	.	.	GT	1/1	0/0	0/0	0/0	0/0	1/1	1/1	1/1	0/0	1/1	0/0	1/1	0/0	0/0	0/0	0/0	1/1	1/1	0/0	0/0	0/2	1/1	0/0	0/0	0/0	0/0	1/1	0/0	2/2	0/0	0/0	1/1	0/0	0/0	0/1	0/0	0/0	0/0	2/2	0/0	0/0
1	55789200	Block_1_55789200_55880847	0	1,2	.	.	.	GT	0/0	0/0	0/0	0/0	0/0	0/0	0/0	0/0	0/0	0/0	0/0	0/0	0/0	0/0	0/0	0/0	0/0	0/0	0/0	0/0	0/1	0/0	0/0	0/0	0/0	0/0	0/0	0/0	1/1	0/0	0/0	0/0	0/0	0/0	0/0	0/0	0/0	0/0	1/1	0/0	0/0
1	55908446	1_55908446	0	1	.	.	.	GT	0/0	0/0	0/0	0/0	0/1	0/0	0/0	0/0	0/0	0/1	0/0	0/0	0/0	0/0	0/0	0/0	0/0	0/0	0/0	0/0	0/1	0/0	0/0	0/0	0/0	0/0	0/0	0/0	0/0	0/0	0/0	0/0	0/0	0/0	0/0	0/0	0/0	0/0	0/1	0/0	0/1
1	55912219	Block_1_55912219_55914089	0	1,2,3	.	.	.	GT	0/0	0/0	0/0	0/0	0/0	0/0	0/0	0/0	0/0	0/0	0/0	0/0	2/2	0/0	0/0	0/0	2/2	0/0	0/0	0/0	3/1	0/0	0/0	0/0	0/0	0/0	0/0	0/0	1/1	0/0	0/0	0/0	0/0	0/0	0/0	0/0	0/0	0/0	1/1	0/0	0/0
2	22856	Block_2_22856_84516	0	1,2,3,4,5,6,7,8	.	.	.	GT	5/5	1/1	2/2	1/1	0/0	0/0	0/0	1/1	7/7	0/0	0/0	0/0	4/4	1/1	1/1	1/1	1/1	1/1	0/0	0/0	0/0	0/0	1/1	0/0	7/7	1/1	0/0	1/1	0/0	0/0	0/0	1/1	1/1	1/1	1/1	0/0	0/0	0/0	1/1	0/0	0/0
2	84530	Block_2_84530_97985	0	1,2,3,4	.	.	.	GT	3/3	1/1	1/1	1/1	0/0	3/3	0/0	1/1	4/4	3/3	0/0	0/0	4/4	1/1	2/2	2/2	1/1	2/2	0/0	0/0	2/0	0/0	1/1	0/0	4/4	1/1	0/0	2/2	0/0	0/0	0/0	1/1	2/2	2/2	2/2	0/0	0/0	0/0	1/1	3/3	0/0
2	130670	Block_2_130670_217967	0	1,2,3	.	.	.	GT	0/0	1/1	2/2	1/1	0/0	0/0	0/0	1/1	1/1	0/0	0/0	0/0	1/1	1/1	1/1	1/1	1/1	1/1	0/0	0/0	0/1	0/0	1/1	0/0	1/1	1/1	0/0	1/1	0/0	0/0	0/0	1/1	1/1	1/1	1/1	0/0	0/0	0/0	1/1	0/0	0/0
2	221570	2_221570	0	1	.	.	.	GT	0/0	0/0	0/1	0/0	0/0	0/0	0/0	0/0	./.	0/0	0/0	0/0	./.	./.	0/0	0/0	0/0	0/0	0/0	0/1	1/1	0/0	0/0	0/0	./.	0/0	0/0	0/1	0/0	0/0	0/0	0/0	0/0	0/0	0/0	0/0	0/0	1/1	0/0	0/0	0/0
2	221666	Block_2_221666_221738	0	1,2,3	.	.	.	GT	0/0	0/0	0/2	0/0	0/0	0/0	0/0	0/0	1/1	0/0	0/0	0/0	3/3	./.	0/0	0/0	0/0	0/0	0/0	0/1	1/1	0/0	0/1	0/0	./.	3/3	0/0	0/1	0/0	0/0	0/0	0/0	0/0	0/0	0/0	0/0	0/0	1/1	0/0	0/0	0/0
2	238084	2_238084	0	1	.	.	.	GT	0/0	0/0	1/1	0/0	0/0	0/0	0/0	0/0	0/0	0/0	0/0	0/0	0/0	0/0	0/0	0/0	0/0	0/0	0/0	0/0	0/0	0/0	0/0	0/0	0/0	0/0	0/0	0/0	0/0	0/0	0/0	0/0	0/0	0/0	0/0	0/0	0/0	0/0	0/0	0/0	0/0
2	261067	Block_2_261067_359714	0	1,2,3,4,5	.	.	.	GT	0/0	0/0	2/2	0/0	0/0	1/1	1/1	0/0	0/0	1/1	0/0	1/1	0/0	0/0	1/1	1/1	0/0	1/1	1/1	1/1	4/4	1/1	0/0	1/1	0/0	0/0	0/0	1/1	0/0	0/0	0/0	0/0	1/1	1/1	1/1	0/0	0/0	0/0	0/0	0/0	0/0
2	399583	Block_2_399583_399643	0	1,2	.	.	.	GT	0/0	0/0	1/1	0/0	0/0	1/1	1/1	1/1	0/0	2/2	0/0	2/2	0/0	0/0	1/1	1/1	0/0	2/2	2/2	1/1	0/1	1/1	0/0	1/1	0/0	0/0	0/0	1/1	0/0	0/0	0/0	0/0	1/1	1/1	./.	0/0	0/0	0/0	0/0	0/0	0/0
2	399680	Block_2_399680_407969	0	1,2,3,4,5	.	.	.	GT	0/0	0/0	2/2	0/0	0/0	1/1	1/1	1/1	0/0	1/1	0/0	1/1	0/0	0/0	1/1	1/1	0/0	1/1	1/1	1/1	0/0	1/1	0/0	1/1	3/3	0/0	0/0	1/1	0/0	0/0	0/0	0/0	1/1	1/1	1/1	0/0	0/0	0/0	0/0	0/0	0/0
2	407986	2_407986	0	1	.	.	.	GT	0/0	0/0	1/1	0/0	0/0	0/0	0/0	1/1	0/0	0/0	0/0	0/0	0/0	0/0	1/1	1/1	0/0	0/0	0/0	0/0	0/0	0/0	0/0	0/0	0/0	0/0	0/0	0/0	0/0	0/0	0/0	0/0	1/1	1/1	1/1	0/0	0/0	0/0	0/0	0/0	0/0
2	408000	2_408000	0	1	.	.	.	GT	0/0	0/0	0/0	0/0	0/0	1/1	1/1	1/1	0/0	1/1	0/0	1/1	0/0	0/0	1/1	1/1	0/0	1/1	1/1	1/1	./.	1/1	0/0	1/1	0/0	0/0	0/0	1/1	0/0	0/0	0/0	0/0	1/1	1/1	1/1	0/0	0/0	0/0	0/0	0/0	0/0
2	408003	Block_2_408003_496756	0	1,2,3,4,5,6,7	.	.	.	GT	0/0	0/0	3/3	0/0	0/0	1/1	1/1	4/4	0/0	2/2	0/0	2/2	0/0	0/0	4/4	4/4	0/0	6/6	2/2	1/1	0/0	1/1	0/0	1/1	0/0	0/0	0/0	1/1	0/0	0/0	0/0	0/0	4/4	4/4	4/4	0/0	0/0	0/0	0/0	0/0	0/0
2	496779	Block_2_496779_504059	0	1,2,3	.	.	.	GT	0/0	0/0	1/1	0/0	0/0	0/0	0/0	0/0	0/0	0/0	0/0	0/0	0/0	0/0	0/0	0/0	0/0	0/0	0/0	0/0	0/0	0/0	0/0	0/0	0/0	0/0	0/0	0/0	0/0	0/0	0/0	0/0	0/0	0/0	0/0	0/0	0/0	0/0	0/0	0/0	0/0
2	520296	Block_2_520296_549923	0	1,2	.	.	.	GT	1/1	0/0	2/2	0/0	1/1	0/0	0/0	0/0	0/0	0/0	1/1	0/0	0/0	0/0	0/0	0/0	0/0	0/0	0/0	0/0	0/0	0/0	0/0	0/0	0/0	0/0	1/1	0/0	0/0	1/1	1/1	0/0	0/0	0/0	0/0	1/1	1/1	1/1	0/0	1/1	1/1
2	561316	Block_2_561316_653563	0	1,2,3	.	.	.	GT	3/1	2/0	1/1	0/0	3/1	2/0	2/0	2/0	2/0	0/0	3/1	2/0	2/0	2/0	2/0	2/0	2/0	0/0	2/0	0/0	0/0	0/0	2/0	0/0	2/0	2/0	1/1	2/0	2/0	1/1	3/1	0/0	2/0	2/0	0/0	1/1	3/1	1/1	2/0	1/1	3/1
2	688363	Block_2_688363_707066	0	1,2,3,4	.	.	.	GT	1/1	2/2	1/1	2/2	1/1	0/0	0/0	1/2	2/2	0/0	1/1	0/0	2/2	2/2	3/3	3/3	3/3	0/0	0/0	0/0	0/2	0/0	2/2	3/3	2/2	2/2	1/1	0/0	3/3	1/1	1/1	3/3	2/2	2/2	2/2	1/1	1/1	1/1	3/3	1/1	1/1
2	708417	Block_2_708417_806030	0	1,2,3,4	.	.	.	GT	1/1	2/2	1/1	2/2	1/1	0/0	0/0	2/2	2/2	0/0	1/1	0/0	2/2	2/2	3/3	3/3	3/3	0/0	0/0	0/0	0/0	0/0	2/2	3/3	2/2	2/2	1/1	0/0	3/3	1/1	1/1	3/3	2/2	2/2	2/2	1/1	1/1	1/1	3/3	1/1	1/1
2	831779	Block_2_831779_835513	0	1,2	.	.	.	GT	1/1	2/2	1/1	2/2	1/1	0/0	0/0	2/2	2/2	0/0	1/1	0/0	2/2	2/2	0/0	0/0	0/0	0/0	0/0	0/0	0/0	0/0	2/2	0/0	2/2	2/2	1/1	0/0	0/0	1/1	1/1	0/0	2/2	2/2	2/2	1/1	1/1	1/1	0/0	1/1	1/1
2	835557	Block_2_835557_918692	0	1,2,3,4,5	.	.	.	GT	1/1	2/2	1/1	2/2	1/1	4/4	4/4	2/2	2/2	0/0	1/1	0/0	2/2	2/2	0/0	0/0	0/0	0/0	0/0	0/0	0/2	0/0	2/2	0/0	2/2	2/2	1/1	0/0	0/0	1/1	1/1	5/5	2/2	2/2	2/2	1/1	1/1	1/1	0/0	1/1	1/1
2	918728	2_918728	0	1	.	.	.	GT	1/1	0/0	1/1	0/0	1/1	1/1	1/1	0/0	0/0	0/0	1/1	0/0	0/0	0/0	0/0	0/0	0/0	0/0	0/0	0/0	./.	0/0	0/0	0/0	0/0	0/0	1/1	0/0	0/0	1/1	1/1	0/0	0/0	0/0	0/0	1/1	1/1	1/1	0/0	1/1	1/1
2	970939	Block_2_970939_1069374	0	1,2,3,4,5	.	.	.	GT	0/0	0/0	0/0	0/0	0/0	0/0	0/0	0/0	0/0	1/1	0/0	1/1	5/5	0/0	1/1	1/1	3/3	1/1	1/1	2/2	5/5	2/2	0/0	1/1	0/0	0/0	0/0	2/2	1/1	0/0	0/0	3/3	0/0	0/0	0/0	0/0	0/0	0/0	3/3	0/0	0/0
2	1073084	Block_2_1073084_1112091	0	1,2,3	.	.	.	GT	0/0	0/0	0/0	0/0	0/0	0/0	0/0	0/0	0/0	0/0	0/0	0/0	0/0	0/0	0/0	0/0	0/0	0/0	0/0	1/1	0/0	1/1	0/0	0/0	0/0	0/0	0/0	2/2	0/0	0/0	0/0	0/0	0/0	0/0	0/0	0/0	0/0	0/0	0/0	0/0	0/0
2	1202244	Block_2_1202244_1202353	0	1	.	.	.	GT	0/0	0/0	0/0	0/0	0/0	0/0	0/0	0/0	0/0	0/0	0/0	0/0	0/0	0/0	0/0	0/0	1/1	0/0	0/0	0/0	0/0	0/0	0/0	0/0	0/0	0/0	0/0	0/0	0/0	0/0	0/0	1/1	0/0	0/0	0/0	0/0	0/0	0/0	1/1	0/0	0/0
2	1272204	Block_2_1272204_1337356	0	1,2,3	.	.	.	GT	0/0	0/0	0/0	0/0	0/0	0/0	0/0	0/0	0/0	0/0	0/0	0/0	0/0	0/0	0/0	0/0	1/1	0/0	0/0	0/0	0/0	0/0	0/0	0/0	0/0	0/0	0/0	0/0	1/1	0/0	0/0	0/0	0/0	0/0	3/3	0/0	0/0	2/2	1/1	0/0	0/0
2	1349124	Block_2_1349124_1388855	0	1	.	.	.	GT	0/0	0/0	0/0	0/0	0/0	0/0	0/0	0/0	0/0	0/0	0/0	0/0	0/0	0/0	0/0	0/0	0/0	0/0	0/0	0/0	0/0	0/0	0/0	0/0	0/0	0/0	0/0	0/0	0/0	0/0	0/0	0/0	0/0	0/0	0/0	0/0	0/0	1/1	0/0	0/0	0/0
2	1388892	Block_2_1388892_1486854	0	1,2,3,4,5	.	.	.	GT	0/0	0/0	0/0	0/0	0/0	0/0	0/0	0/0	0/0	0/0	0/0	0/0	0/0	0/0	0/0	0/0	1/1	0/0	0/0	0/0	0/0	0/0	0/0	0/0	0/0	0/0	0/0	0/0	1/1	3/3	0/0	0/0	0/0	0/0	0/0	0/0	0/0	2/2	1/1	0/0	0/0
2	1517129	Block_2_1517129_1610996	0	1,2,3,4	.	.	.	GT	0/0	0/0	0/0	0/0	0/0	0/0	0/0	0/0	0/0	0/0	0/0	0/0	0/0	0/0	0/0	0/0	3/3	0/0	0/0	0/0	0/0	0/0	0/0	0/0	0/0	0/0	0/0	0/0	1/1	1/1	0/0	0/0	0/0	0/0	0/0	0/0	0/0	2/2	0/0	0/0	0/0
2	1638845	Block_2_1638845_1689472	0	1,2	.	.	.	GT	0/0	0/0	0/0	0/0	0/0	0/0	0/0	0/0	0/0	0/0	0/0	0/0	0/0	0/0	0/0	0/0	2/2	0/0	0/0	0/0	0/0	0/0	0/0	0/0	0/0	0/0	0/0	0/0	0/0	0/0	0/0	0/0	0/0	0/0	0/0	0/0	0/0	1/1	0/0	0/0	0/0
2	1782296	Block_2_1782296_1878469	0	1	.	.	.	GT	0/0	0/0	0/0	0/0	0/0	0/0	0/0	0/0	0/0	0/0	0/0	0/0	0/0	0/0	0/0	0/0	1/1	0/0	0/0	0/0	0/0	0/0	0/0	0/0	0/0	0/0	0/0	0/0	0/0	1/1	0/0	0/0	0/0	0/0	0/0	0/0	0/0	1/1	0/0	0/0	0/0
2	1925972	Block_2_1925972_1938465	0	1	.	.	.	GT	0/0	0/0	0/0	0/0	0/0	0/0	0/0	0/0	0/0	0/0	0/0	0/0	0/0	0/0	0/0	0/0	1/1	0/0	0/0	0/0	0/0	0/0	0/0	0/0	0/0	0/0	0/0	0/0	0/0	1/1	0/0	0/0	0/0	0/0	0/0	0/0	0/0	1/1	0/0	0/0	0/0
2	2100082	2_2100082	0	1	.	.	.	GT	0/0	0/1	0/1	0/0	0/0	0/0	0/0	0/0	0/1	0/0	0/0	0/0	0/0	0/0	0/0	0/0	0/0	0/0	0/1	0/0	0/1	0/0	0/0	0/1	0/0	0/1	0/0	0/0	0/0	0/0	0/0	0/0	0/1	0/0	0/0	0/0	0/1	0/0	0/0	0/0	0/1
2	2100140	Block_2_2100140_2101979	0	1,2	.	.	.	GT	0/0	0/1	0/1	0/0	0/0	0/0	0/0	0/2	0/1	0/0	0/0	0/0	0/0	0/2	0/0	0/0	0/1	0/0	0/1	0/0	0/0	0/0	0/2	0/1	0/2	0/1	0/0	0/0	0/0	0/0	0/0	0/0	0/1	0/0	0/0	0/0	0/1	0/0	0/2	0/0	0/1
2	2139101	2_2139101	0	1	.	.	.	GT	./.	0/0	0/0	0/0	1/1	0/0	0/0	0/0	0/0	0/0	./.	0/0	0/0	0/0	0/0	0/0	./.	0/0	0/0	0/0	0/0	0/0	0/0	0/0	./.	0/0	1/1	0/0	0/0	0/0	1/1	0/0	0/0	0/0	0/0	1/1	1/1	0/0	0/0	1/1	1/1
2	2145084	Block_2_2145084_2241931	0	1,2,3,4,5,6	.	.	.	GT	3/3	1/1	1/1	1/1	1/1	0/0	0/0	0/0	1/1	0/0	2/0	0/0	4/5	1/1	1/1	1/1	2/2	1/1	0/0	0/0	2/0	0/0	1/1	0/0	1/1	1/1	1/1	1/1	0/0	1/1	1/1	1/1	0/0	0/0	0/0	1/1	1/1	1/1	0/0	1/1	1/1
2	2246479	2_2246479	0	1	.	.	.	GT	0/0	0/0	0/0	0/0	0/0	1/1	1/1	1/1	0/0	1/1	0/1	1/1	0/0	0/0	0/0	0/0	0/0	0/0	1/1	1/1	0/1	1/1	0/0	1/1	0/0	0/0	0/0	0/0	1/1	0/0	0/0	0/0	0/0	1/1	1/1	0/0	0/0	0/0	1/1	0/0	0/0
2	2312471	Block_2_2312471_2412395	0	1,2,3,4,5,6,7	.	.	.	GT	0/0	0/0	2/1	0/0	0/0	5/5	5/5	2/1	0/0	2/1	2/0	2/1	0/0	0/0	3/3	3/3	4/4	7/7	2/1	2/1	5/5	2/1	0/0	2/1	0/0	0/0	0/0	3/3	2/1	0/0	7/7	0/0	2/1	2/1	2/1	0/0	0/0	6/6	2/1	0/0	0/0
2	2415460	Block_2_2415460_2424623	0	1	.	.	.	GT	0/0	0/0	0/0	0/0	0/0	0/0	0/0	0/0	0/0	0/0	0/0	0/0	0/0	0/0	1/1	1/1	0/0	0/0	0/0	0/0	0/0	0/0	0/0	0/0	0/0	0/0	0/0	1/1	0/0	0/0	0/0	0/0	0/0	0/0	0/0	0/0	0/0	0/0	0/0	0/0	0/0
2	2442732	Block_2_2442732_2541358	0	1,2,3,4,5,6,7,8,9,10	.	.	.	GT	1/1	1/1	8/6	1/1	1/1	8/6	1/1	0/0	4/3	0/0	0/0	0/0	7/6	1/1	2/2	2/2	1/1	7/7	0/0	0/0	1/1	0/0	1/1	0/0	1/1	1/1	1/1	2/2	0/0	1/1	1/1	5/3	2/2	1/1	5/3	1/1	1/1	1/1	0/0	1/1	1/1
2	2583765	Block_2_2583765_2583774	0	1,2	.	.	.	GT	0/0	0/0	0/0	0/0	0/0	0/0	0/0	0/0	0/0	0/0	0/0	0/0	0/0	0/0	1/1	1/1	./.	1/1	0/0	0/0	0/0	0/0	0/0	0/0	0/0	0/0	0/0	1/1	0/0	0/0	0/0	0/0	0/0	0/0	2/2	0/0	0/0	0/0	0/0	0/0	0/0
2	2612825	Block_2_2612825_2612913	0	1,2	.	.	.	GT	0/0	0/0	0/0	0/0	0/0	0/0	0/0	1/1	0/0	0/0	0/0	0/0	0/0	0/0	1/1	1/1	0/0	0/0	0/0	0/0	0/0	1/1	0/0	0/0	0/0	0/0	0/0	0/0	1/1	1/1	0/0	0/0	0/0	0/0	0/0	0/0	0/0	0/0	1/1	0/0	0/0
2	2629285	Block_2_2629285_2720641	0	1,2	.	.	.	GT	0/0	0/0	0/0	0/0	0/0	0/0	0/0	1/1	0/0	0/0	0/0	0/0	0/0	0/0	1/1	1/1	0/0	2/2	0/0	0/0	0/0	1/1	0/0	0/0	0/0	0/0	0/0	2/2	1/1	1/1	0/0	0/0	2/2	0/0	0/0	0/0	0/0	0/0	1/1	0/0	0/0
2	2720650	2_2720650	0	1	.	.	.	GT	0/0	0/0	0/0	0/0	0/0	0/0	0/0	1/1	0/0	0/0	0/0	0/0	0/0	0/0	1/1	1/1	0/0	0/0	0/0	0/0	0/0	1/1	0/0	0/0	0/0	0/0	0/0	0/0	1/1	1/1	0/0	0/0	0/0	0/0	0/0	0/0	0/0	0/0	1/1	0/0	0/0
2	2720663	Block_2_2720663_2736661	0	1,2,3	.	.	.	GT	0/0	0/0	0/0	0/0	0/0	0/0	0/0	1/1	0/0	0/0	0/0	0/0	0/0	0/0	1/1	1/1	0/0	2/1	0/0	0/0	0/0	2/1	0/0	0/0	0/0	0/0	0/0	1/1	2/1	1/1	0/0	0/0	0/0	0/2	0/0	0/0	0/0	0/0	1/1	0/0	0/0
2	2736681	Block_2_2736681_2834472	0	1,2,3	.	.	.	GT	0/0	3/3	0/0	0/0	0/0	0/0	0/0	1/1	0/0	0/0	0/0	0/0	0/0	0/0	1/1	1/1	0/0	1/1	0/0	0/0	0/0	1/1	0/0	0/0	0/0	0/0	0/0	2/2	2/2	1/1	0/0	0/0	0/0	0/0	0/0	0/0	0/0	0/0	1/1	0/0	0/0
2	2884947	Block_2_2884947_2931051	0	1,2	.	.	.	GT	0/0	0/0	0/0	0/0	0/0	1/1	1/1	0/0	0/0	0/0	0/0	0/0	0/0	0/0	0/0	0/0	0/0	0/0	0/0	0/0	2/1	1/1	0/0	0/0	0/0	0/0	0/0	2/2	2/2	0/0	0/0	1/1	0/0	1/1	1/1	0/0	0/0	1/1	0/0	0/0	0/0
2	3002156	2_3002156	0	1	.	.	.	GT	0/0	0/0	0/0	0/0	0/0	1/1	1/1	0/0	0/0	0/0	0/0	0/0	0/0	0/0	0/0	0/0	0/0	0/0	0/0	0/0	0/1	1/1	0/0	0/0	0/0	0/0	0/0	0/0	0/0	0/0	0/0	1/1	0/0	1/1	1/1	0/0	0/0	1/1	0/0	0/0	0/0
2	3020245	Block_2_3020245_3036041	0	1	.	.	.	GT	0/0	0/0	0/0	0/0	0/0	0/0	0/0	0/0	0/0	0/0	0/0	0/0	0/0	0/0	0/0	0/0	0/0	0/0	0/0	0/0	0/0	0/0	0/0	0/0	0/0	0/0	0/0	1/1	1/1	0/0	0/0	0/0	0/0	0/0	0/0	0/0	0/0	0/0	0/0	0/0	0/0
2	3091665	Block_2_3091665_3114321	0	1,2	.	.	.	GT	0/0	0/0	2/2	0/0	0/0	1/1	1/1	2/2	0/0	0/0	0/2	0/0	0/0	0/0	2/2	2/2	0/0	0/0	0/0	0/0	0/1	1/1	0/0	2/2	0/0	0/0	0/0	1/1	1/1	0/0	0/0	1/1	0/0	0/0	0/0	0/0	0/0	1/1	1/1	0/0	0/0
2	3114330	Block_2_3114330_3186394	0	1,2,3,4,5,6,7,8	.	.	.	GT	3/3	0/0	6/6	0/0	3/3	1/1	1/1	7/7	0/0	0/0	2/2	0/0	0/0	0/0	4/4	4/4	5/5	0/0	0/0	0/0	0/1	1/1	0/0	2/2	0/0	0/0	3/3	4/4	0/0	0/0	3/3	1/1	0/0	0/0	0/0	3/3	3/3	1/1	1/1	3/3	3/3
2	3186430	2_3186430	0	1	.	.	.	GT	1/1	0/0	0/0	0/0	1/1	0/0	0/0	1/1	0/0	0/0	1/1	0/0	0/0	0/0	0/0	0/0	0/0	0/0	0/0	0/0	0/0	0/0	0/0	1/1	0/0	0/0	1/1	0/0	0/0	0/0	1/1	0/0	0/0	0/0	0/0	1/1	1/1	0/0	0/0	1/1	1/1
2	3263869	2_3263869	0	1	.	.	.	GT	0/0	1/1	0/0	1/1	0/0	0/0	0/0	0/0	1/1	0/0	./.	0/0	1/1	1/1	0/0	1/1	0/0	0/0	0/0	0/0	./.	0/0	1/1	1/1	1/1	1/1	0/0	1/1	1/1	0/0	0/0	0/0	1/1	1/1	1/1	0/0	0/0	0/0	0/0	0/0	0/0
2	3316291	2_3316291	0	1	.	.	.	GT	0/0	0/0	0/0	0/0	0/0	0/0	0/0	0/0	0/0	0/0	0/0	0/0	0/0	0/0	0/1	0/1	0/1	0/0	0/0	0/1	0/1	0/1	0/0	0/0	0/0	0/0	0/0	0/0	0/0	0/0	0/0	0/0	0/1	0/1	0/0	0/0	0/0	0/0	0/0	0/0	0/0
2	3316379	2_3316379	0	1	.	.	.	GT	0/0	0/0	0/0	0/0	0/0	0/0	0/0	0/0	0/0	0/0	0/0	0/0	0/0	0/0	0/0	0/0	0/0	0/0	0/0	0/0	0/0	0/0	0/0	0/0	0/0	0/0	0/0	1/1	0/0	0/0	0/0	0/0	0/0	0/0	0/0	0/0	0/0	0/0	0/0	0/0	0/0
2	3362760	Block_2_3362760_3376901	0	1,2,3,4,5	.	.	.	GT	1/1	0/0	0/0	0/0	1/1	0/0	0/0	0/0	0/0	1/1	0/1	1/1	4/4	0/0	0/0	0/0	4/4	0/0	1/1	1/1	0/0	0/0	0/0	1/1	0/0	0/0	1/1	0/0	0/0	0/0	0/0	0/0	0/0	0/0	0/0	0/0	1/1	1/1	0/0	1/1	1/1
2	3479418	Block_2_3479418_3579235	0	1,2,3,4,5,6	.	.	.	GT	1/1	0/0	4/4	0/0	1/1	0/0	0/0	0/0	0/0	1/1	0/6	1/1	0/0	0/0	0/0	0/0	0/0	0/0	1/1	1/1	0/0	0/0	0/0	0/0	0/0	0/0	1/1	0/0	1/1	0/0	0/0	0/0	0/0	0/0	0/0	1/1	1/1	1/1	0/0	1/1	1/1
2	3585069	Block_2_3585069_3585093	0	1	.	.	.	GT	0/0	0/0	0/0	0/0	0/0	0/0	0/0	0/0	0/0	0/0	0/0	0/0	0/0	0/0	0/0	0/0	0/0	0/0	0/0	0/0	0/0	0/0	0/0	0/0	./.	0/0	0/0	0/0	0/0	0/0	0/0	0/0	0/0	0/0	0/0	0/0	0/0	0/0	0/0	0/0	0/0
2	3585098	2_3585098	0	1	.	.	.	GT	1/1	0/0	1/1	0/0	1/1	0/0	0/0	0/0	0/0	1/1	0/1	1/1	0/0	0/0	0/0	0/0	0/0	0/0	1/1	1/1	0/0	0/0	0/0	0/0	./.	0/0	1/1	0/0	1/1	0/0	0/0	0/0	0/0	0/0	0/0	1/1	1/1	1/1	0/0	1/1	1/1
2	3594255	Block_2_3594255_3661700	0	1,2,3,4,5,6	.	.	.	GT	1/1	0/0	3/3	0/0	1/1	0/0	0/0	0/0	0/0	1/1	0/6	1/1	0/0	0/0	0/0	0/0	0/0	0/0	1/1	1/1	0/0	0/0	0/0	0/0	0/0	0/0	1/1	0/0	1/1	0/0	0/0	0/0	1/1	0/0	0/0	1/1	1/1	1/1	0/0	1/1	1/1
2	3739158	2_3739158	0	1	.	.	.	GT	0/0	0/0	1/1	0/0	0/0	1/1	1/1	1/1	0/0	1/1	0/0	1/1	0/0	0/0	1/1	0/0	0/0	1/1	1/1	1/1	0/1	1/1	0/0	0/0	0/0	0/0	0/0	1/1	1/1	0/0	1/1	1/1	1/1	1/1	1/1	1/1	0/0	1/1	1/1	0/0	0/0
2	3783892	Block_2_3783892_3867160	0	1,2,3,4,5,6,7,8	.	.	.	GT	1/1	0/0	2/2	0/0	5/5	0/0	0/0	1/1	0/0	0/0	0/1	0/0	0/0	0/0	0/0	0/0	1/1	0/0	0/0	0/0	8/8	0/0	0/0	0/0	0/0	0/0	1/1	0/0	0/0	0/0	0/0	0/0	0/0	0/0	0/0	0/0	5/5	0/0	0/0	1/1	1/1
2	3884126	Block_2_3884126_3914383	0	1,2,3	.	.	.	GT	1/1	0/0	2/2	0/0	1/1	0/0	0/0	2/2	0/0	0/0	0/1	0/0	0/0	0/0	0/0	0/0	1/1	0/0	0/0	0/0	0/0	0/0	0/0	0/0	0/0	0/0	1/1	0/0	0/0	0/0	0/0	0/0	0/0	0/0	0/0	0/0	1/1	0/0	0/0	1/1	1/1
2	3925569	Block_2_3925569_3925573	0	1,2,3,4	.	.	.	GT	1/1	0/0	2/2	0/0	1/1	0/0	0/0	0/0	0/0	0/0	3/4	0/0	0/0	0/0	0/0	0/0	1/1	1/1	0/0	0/0	0/0	0/0	0/0	0/0	0/0	0/0	1/1	0/0	0/0	0/0	0/0	0/0	0/0	0/0	0/0	0/0	1/1	0/0	0/0	1/1	1/1
2	3929817	Block_2_3929817_4019916	0	1,2,3,4,5,6,7	.	.	.	GT	2/2	1/1	4/4	1/1	2/2	4/4	4/4	5/5	1/1	3/3	6/1	3/3	1/1	1/1	0/0	0/0	2/2	2/2	3/3	3/3	6/4	4/4	1/1	0/0	1/1	1/1	2/2	2/2	0/0	1/1	1/1	0/0	3/3	3/3	3/3	0/0	2/2	0/0	0/0	2/2	2/2
2	4069373	2_4069373	0	1	.	.	.	GT	0/0	0/0	1/1	0/0	0/0	0/0	0/0	1/1	0/0	0/0	0/0	0/0	0/0	0/0	0/0	0/0	0/0	0/0	0/0	0/0	0/0	0/0	0/0	0/0	0/0	0/0	0/0	0/0	0/0	0/0	0/0	0/0	0/0	0/0	0/0	0/0	0/0	0/0	0/0	0/0	0/0
2	4103572	Block_2_4103572_4110291	0	1,2,3,4	.	.	.	GT	2/2	1/1	0/0	1/1	2/2	0/0	0/0	1/1	1/1	0/0	4/4	0/0	1/1	1/1	0/0	0/0	2/2	2/2	0/0	0/0	1/3	0/0	1/1	0/0	1/1	1/1	2/2	2/2	0/0	1/1	1/1	0/0	2/2	0/0	0/0	0/0	2/2	0/0	0/0	2/2	2/2
2	4137092	2_4137092	0	1	.	.	.	GT	1/1	0/0	0/0	0/0	1/1	0/0	0/0	0/0	0/0	0/0	0/1	0/0	0/0	0/0	0/0	0/0	1/1	1/1	0/0	0/0	0/0	0/0	0/0	0/0	0/0	0/0	1/1	1/1	0/0	0/0	0/0	0/0	1/1	0/0	0/0	0/0	1/1	0/0	0/0	1/1	1/1
2	4159788	2_4159788	0	1	.	.	.	GT	0/0	0/0	1/1	0/0	0/0	0/0	0/0	0/0	0/0	0/0	0/0	0/0	0/0	0/0	0/0	0/0	0/0	0/0	0/0	0/0	0/0	0/0	0/0	0/0	0/0	0/0	0/0	0/0	0/0	0/0	0/0	0/0	0/0	0/0	0/0	0/0	0/0	0/0	0/0	0/0	0/0
2	4208733	2_4208733	0	1	.	.	.	GT	0/0	0/0	1/1	0/0	0/0	0/0	0/0	0/0	0/0	0/0	0/0	0/0	0/0	0/0	0/0	0/0	0/0	0/0	0/0	0/0	0/0	0/0	0/0	0/0	0/0	0/0	0/0	0/0	0/0	0/0	0/0	0/0	0/0	0/0	0/0	0/0	0/0	0/0	0/0	0/0	0/0
2	4275688	Block_2_4275688_4312213	0	1,2,3,4,5	.	.	.	GT	1/1	0/0	1/1	1/1	1/1	0/0	0/0	0/0	0/0	0/0	0/1	0/0	0/0	0/0	0/0	0/0	3/3	1/1	0/0	0/0	0/0	0/0	0/0	0/0	0/0	0/0	1/1	0/0	0/0	0/0	0/0	0/0	1/1	0/0	2/2	0/0	1/1	0/0	0/0	1/1	1/1
2	4404729	2_4404729	0	1	.	.	.	GT	./.	0/0	1/1	./.	1/1	0/0	0/0	0/0	0/0	0/0	./.	0/0	0/0	0/0	0/0	0/0	1/1	1/1	0/0	0/0	0/0	0/0	0/0	0/0	0/0	0/0	1/1	0/0	0/0	0/0	0/0	0/0	1/1	0/0	./.	0/0	1/1	0/0	0/0	1/1	1/1
2	4493644	2_4493644	0	1	.	.	.	GT	0/0	0/0	0/0	0/0	0/0	0/0	0/0	1/1	0/0	0/0	0/0	0/0	0/0	0/0	1/1	0/0	0/0	0/0	0/0	0/0	0/0	0/0	0/0	0/0	0/0	0/0	0/0	0/0	1/1	0/0	0/0	1/1	0/0	0/0	0/0	1/1	0/0	0/0	1/1	0/0	0/0
2	4523212	2_4523212	0	1	.	.	.	GT	1/1	1/1	0/0	1/1	1/1	0/0	0/0	0/0	1/1	0/0	1/1	0/0	./.	1/1	0/0	0/0	./.	0/0	0/0	0/0	./.	0/0	1/1	0/0	./.	1/1	1/1	0/0	0/0	1/1	1/1	0/0	1/1	0/0	0/0	0/0	1/1	0/0	0/0	1/1	1/1
2	4533728	Block_2_4533728_4633500	0	1,2,3,4,5	.	.	.	GT	2/2	1/1	0/0	2/2	2/2	0/0	0/0	0/0	1/1	0/0	2/1	0/0	1/1	1/1	0/0	0/0	2/2	3/3	0/0	0/0	0/1	0/0	1/1	0/0	1/1	1/1	2/2	0/0	0/0	1/1	1/1	0/0	1/1	3/3	3/3	0/0	2/2	0/0	0/0	2/2	2/2
2	4633623	2_4633623	0	1	.	.	.	GT	0/0	1/1	0/0	0/0	0/0	0/0	0/0	0/0	1/1	0/0	0/1	0/0	1/1	1/1	0/0	0/0	0/0	1/1	0/0	0/0	0/1	0/0	1/1	0/0	1/1	1/1	0/0	0/0	1/1	1/1	1/1	0/0	1/1	1/1	1/1	1/1	0/0	0/0	0/0	0/0	0/0
2	4634009	Block_2_4634009_4723139	0	1,2,3,4,5,6	.	.	.	GT	2/2	1/1	0/0	2/2	2/2	0/0	0/0	0/0	1/1	0/0	4/1	0/0	5/5	1/1	0/0	0/0	2/2	1/1	0/0	0/0	0/6	0/0	1/1	0/0	1/1	1/1	2/2	0/0	1/1	1/1	3/3	6/6	4/4	4/4	4/4	1/1	2/2	0/0	6/6	2/2	2/2
2	4736106	Block_2_4736106_4804687	0	1,2,3,4,5,6,7	.	.	.	GT	2/2	1/1	0/0	2/2	2/2	0/0	0/0	0/0	1/1	0/0	7/2	0/0	4/1	1/1	0/0	0/0	2/2	2/2	0/0	0/0	3/0	0/0	1/1	0/0	1/1	1/1	2/2	0/0	1/1	1/1	0/0	0/0	3/3	3/3	3/3	1/1	2/2	0/0	0/0	2/2	2/2
2	4810353	Block_2_4810353_4825489	0	1,2,3	.	.	.	GT	2/2	1/1	0/0	2/2	2/2	0/0	0/0	0/0	1/1	0/0	3/3	0/0	1/1	1/1	0/0	0/0	2/2	2/2	0/0	0/0	0/0	0/0	1/1	0/0	1/1	1/1	2/2	1/1	1/1	1/1	0/0	0/0	2/2	2/2	2/2	1/1	2/2	0/0	0/0	2/2	2/2
2	4838205	Block_2_4838205_4846850	0	1,2	.	.	.	GT	0/0	1/1	0/0	0/0	0/0	0/0	0/0	0/0	1/1	0/0	./.	0/0	1/1	1/1	0/0	0/0	0/0	0/0	0/0	0/0	./.	0/0	1/1	0/0	1/1	1/1	0/0	0/0	1/1	1/1	0/0	0/0	0/0	2/2	2/2	1/1	0/0	0/0	0/0	0/0	0/0
2	4857496	2_4857496	0	1	.	.	.	GT	0/0	0/0	0/0	0/0	0/0	0/0	0/0	0/0	./.	./.	0/0	0/0	./.	0/0	0/0	0/0	0/0	0/0	0/0	0/0	0/0	0/0	0/0	0/0	0/0	0/0	0/0	0/0	0/0	0/0	0/0	0/0	1/1	1/1	1/1	0/0	0/0	0/0	0/0	0/0	0/0
2	4857583	Block_2_4857583_4922438	0	1,2,3,4,5,6,7,8	.	.	.	GT	2/2	1/1	0/0	2/2	2/2	0/0	0/0	0/0	1/1	0/0	2/2	0/0	1/1	1/1	0/0	0/0	2/2	2/2	0/0	0/0	3/1	0/0	1/1	0/0	1/1	1/1	2/2	2/2	1/1	1/1	0/0	0/0	3/3	6/6	6/6	1/1	0/0	0/0	0/0	2/2	2/2
2	4931746	Block_2_4931746_4963045	0	1,2,3,4,5,6,7	.	.	.	GT	2/2	1/1	0/0	2/2	2/2	0/0	0/0	3/3	1/1	0/0	2/7	0/0	1/1	1/1	0/0	0/0	0/0	2/2	0/0	0/0	0/1	0/0	1/1	0/0	1/1	1/1	2/2	2/2	1/1	1/1	0/0	0/0	3/3	1/1	1/1	1/1	0/0	0/0	0/0	2/2	2/2
2	5049863	Block_2_5049863_5049865	0	1	.	.	.	GT	0/0	0/0	1/1	0/0	0/0	1/1	1/1	0/0	0/0	1/1	0/0	1/1	0/0	0/0	1/1	1/1	1/1	0/0	1/1	1/1	0/0	0/0	0/0	1/1	0/0	0/0	0/0	0/0	0/0	0/0	1/1	1/1	0/0	0/0	0/0	0/0	1/1	0/0	1/1	0/0	0/0
2	5049883	Block_2_5049883_5139695	0	1,2,3,4,5,6,7,8,9,10,11	.	.	.	GT	11/11	1/1	0/0	2/2	2/2	0/0	0/0	2/2	10/10	0/0	1/1	0/0	1/1	1/1	0/0	0/0	0/0	8/9	0/0	0/0	1/1	1/1	1/1	0/0	4/4	1/1	2/2	2/2	1/1	1/1	0/0	0/0	2/2	1/1	4/4	1/1	0/0	1/1	0/0	2/2	2/2
2	5139781	2_5139781	0	1	.	.	.	GT	0/0	1/1	0/0	0/0	0/0	0/0	0/0	0/0	1/1	0/0	0/1	0/0	1/1	1/1	0/0	0/0	0/0	0/0	0/0	0/0	1/1	1/1	1/1	0/0	1/1	1/1	0/0	0/0	1/1	1/1	0/0	0/0	0/0	1/1	1/1	1/1	0/0	1/1	0/0	0/0	0/0
2	5155733	Block_2_5155733_5243735	0	1,2,3,4,5	.	.	.	GT	1/1	0/0	2/2	1/1	1/1	2/2	2/2	1/1	0/0	2/2	4/0	2/2	0/0	0/0	0/0	2/2	2/2	1/1	2/2	2/2	0/0	0/0	0/0	2/2	0/0	0/0	1/1	1/1	0/0	0/0	0/0	0/0	0/0	0/0	0/0	0/0	2/2	0/0	2/2	1/1	1/1
2	5285766	Block_2_5285766_5285840	0	1,2,3	.	.	.	GT	0/0	0/0	0/0	0/0	0/0	0/0	0/0	0/0	0/0	0/0	0/0	0/0	0/0	0/0	1/1	0/0	0/0	0/0	0/0	0/0	0/1	1/1	0/0	0/0	0/0	0/0	0/0	0/0	0/0	0/0	1/1	1/1	1/1	1/1	2/2	0/0	0/0	1/1	0/0	0/0	0/0
2	5339119	Block_2_5339119_5339204	0	1	.	.	.	GT	0/0	0/0	1/1	0/0	0/0	0/0	0/0	0/0	0/0	0/0	0/0	0/0	0/0	0/0	1/1	0/0	0/0	0/0	0/0	0/0	0/1	1/1	0/0	0/0	0/0	0/0	0/0	0/0	0/0	0/0	1/1	1/1	1/1	1/1	1/1	0/0	1/1	0/0	0/0	0/0	0/0
2	5427843	Block_2_5427843_5469256	0	1,2,3	.	.	.	GT	0/0	0/0	0/0	0/0	0/0	0/0	0/0	0/0	0/0	0/0	0/0	0/0	0/0	0/0	0/0	0/0	0/0	0/0	0/0	0/0	3/1	1/1	0/0	0/0	0/0	0/0	0/0	0/0	0/0	0/0	0/0	0/0	1/1	1/1	1/1	0/0	0/0	1/1	0/0	0/0	0/0
2	5474894	2_5474894	0	1	.	.	.	GT	0/0	0/0	0/0	0/0	0/0	0/0	0/0	0/0	0/0	1/1	0/0	1/1	0/0	0/0	0/0	0/0	0/0	0/0	0/0	1/1	./.	1/1	0/0	0/0	0/0	0/0	0/0	0/0	0/0	0/0	0/0	0/0	1/1	1/1	1/1	0/0	0/0	0/0	0/0	0/0	0/0
2	5555909	2_5555909	0	1	.	.	.	GT	0/0	0/0	0/0	0/0	0/0	1/1	1/1	0/0	0/0	1/1	0/0	1/1	0/0	0/0	0/0	1/1	0/0	0/0	1/1	1/1	0/0	0/0	0/0	1/1	0/0	0/0	0/0	1/1	0/0	0/0	1/1	0/0	0/0	0/0	0/0	0/0	0/0	0/0	1/1	0/0	0/0
2	5580678	Block_2_5580678_5659699	0	1,2,3,4,5	.	.	.	GT	0/0	0/0	2/2	0/0	0/0	1/1	1/1	2/2	0/0	1/1	0/0	1/1	0/0	0/0	2/2	1/1	2/2	0/0	1/1	1/1	0/0	0/0	0/0	1/1	0/0	0/0	0/0	1/1	0/0	0/0	1/1	2/2	0/0	0/0	0/0	2/2	2/2	2/2	1/1	0/0	0/0
2	5678962	Block_2_5678962_5763112	0	1,2,3,4,5,6,7,8	.	.	.	GT	2/2	0/0	3/3	2/2	2/2	1/1	1/1	2/2	0/0	1/1	0/2	1/1	0/0	0/0	2/2	3/3	2/2	0/0	3/3	1/1	0/0	0/0	0/0	3/3	0/0	0/0	2/2	1/1	0/0	0/0	1/1	2/2	0/0	0/0	0/0	2/2	3/3	2/2	1/1	2/2	2/2
2	5763113	2_5763113	0	1	.	.	.	GT	0/0	0/0	1/1	0/0	0/0	0/0	0/0	0/0	0/0	0/0	0/0	0/0	0/0	0/0	0/0	1/1	0/0	0/0	1/1	0/0	0/1	1/1	0/0	1/1	0/0	0/0	0/0	0/0	0/0	0/0	0/0	0/0	1/1	1/1	1/1	0/0	1/1	0/0	0/0	0/0	0/0
2	5763161	Block_2_5763161_5777782	0	1,2	.	.	.	GT	0/0	0/0	2/2	0/0	0/0	1/1	1/1	0/0	0/0	1/1	0/0	1/1	0/0	0/0	0/0	2/2	0/0	0/0	2/2	1/1	0/2	2/2	0/0	2/2	0/0	0/0	0/0	1/1	0/0	0/0	1/1	0/0	2/2	2/2	2/2	0/0	2/2	0/0	1/1	0/0	0/0
2	5777802	Block_2_5777802_5853691	0	1,2,3,4,5	.	.	.	GT	3/3	0/0	2/2	3/3	3/3	1/1	1/1	4/4	0/0	1/1	3/0	1/1	0/0	0/0	4/4	2/2	4/4	0/0	2/2	1/1	2/2	2/2	0/0	2/2	0/0	0/0	3/3	1/1	0/0	0/0	1/1	4/4	2/2	2/2	2/2	4/4	2/2	3/3	1/1	3/3	3/3
2	5853742	Block_2_5853742_5896902	0	1,2	.	.	.	GT	2/2	0/0	1/1	2/2	2/2	0/0	0/0	1/1	0/0	0/0	0/2	0/0	0/0	0/0	1/1	1/1	1/1	0/0	1/1	0/0	0/1	1/1	0/0	1/1	0/0	0/0	2/2	0/0	0/0	0/0	0/0	1/1	1/1	1/1	1/1	1/1	1/1	0/0	0/0	2/2	2/2
2	5900226	Block_2_5900226_5987009	0	1,2,3,4,5,6	.	.	.	GT	3/3	0/0	1/1	3/3	3/3	2/2	2/2	1/1	0/0	2/2	3/0	2/2	0/0	0/0	1/1	1/1	1/1	0/0	1/1	2/2	4/0	4/4	0/0	1/1	0/0	0/0	3/3	2/2	0/0	0/0	2/2	1/1	4/4	4/4	4/4	1/1	1/1	2/2	2/2	3/3	3/3
2	6011990	Block_2_6011990_6012048	0	1	.	.	.	GT	./.	0/0	0/0	0/1	0/1	0/0	0/0	0/0	0/0	0/0	0/0	0/0	0/0	0/0	0/0	0/0	0/0	0/0	0/0	0/0	0/0	0/0	0/0	0/0	0/0	0/0	1/1	0/0	0/0	0/0	0/0	0/0	0/0	0/0	0/0	0/0	0/0	0/0	0/0	0/1	0/1
2	6012068	Block_2_6012068_6012075	0	1	.	.	.	GT	./.	0/0	0/0	0/1	1/1	0/0	0/0	0/0	0/0	0/0	0/0	0/0	0/0	0/0	0/0	0/0	0/0	0/0	0/0	0/0	0/0	0/0	0/0	0/0	0/0	0/0	1/1	0/0	0/0	0/0	0/0	0/0	0/0	0/0	0/0	0/0	0/0	0/0	0/0	0/1	1/1
2	6418508	2_6418508	0	1	.	.	.	GT	0/0	1/1	./.	0/0	0/0	1/1	1/1	1/1	1/1	0/0	./.	0/0	1/1	1/1	0/0	0/0	0/0	1/1	0/0	0/0	1/1	1/1	1/1	0/0	1/1	1/1	0/0	1/1	1/1	1/1	0/0	0/0	1/1	0/0	0/0	1/1	0/0	0/0	0/0	0/0	0/0
2	6422468	2_6422468	0	1	.	.	.	GT	0/0	0/0	0/0	0/0	0/0	0/0	0/0	0/0	0/0	0/0	0/0	0/0	0/0	0/0	0/0	1/1	0/0	0/0	0/0	0/0	0/0	0/0	0/0	0/0	0/0	0/0	0/0	0/0	0/0	0/0	0/0	0/0	0/0	0/0	0/0	0/0	0/0	0/0	0/0	0/0	0/0
2	6435847	Block_2_6435847_6435878	0	1,2,3,4,5	.	.	.	GT	0/0	1/1	0/4	0/0	0/0	1/1	1/1	1/1	1/1	0/0	0/2	3/3	./.	1/1	0/0	2/2	0/0	1/1	0/0	0/0	1/1	1/1	1/1	0/0	1/1	1/1	0/0	1/1	1/1	1/1	0/0	0/0	0/0	0/0	0/0	1/1	0/0	0/0	0/0	0/0	0/0
2	6639996	Block_2_6639996_6640043	0	1,2,3	.	.	.	GT	0/0	0/0	2/1	0/0	0/0	0/0	0/0	0/0	0/0	0/0	2/2	0/0	0/0	0/0	0/0	1/1	0/0	0/0	0/0	1/1	0/0	0/0	0/0	0/0	0/0	0/0	0/0	0/0	0/0	0/0	1/1	0/0	0/0	0/0	0/0	0/0	1/1	1/1	0/0	0/0	0/0
2	6734421	Block_2_6734421_6820123	0	1,2,3,4,5,6,7,8,9,10	.	.	.	GT	1/1	0/0	0/2	8/8	1/1	0/0	0/0	0/0	0/0	0/0	0/1	0/0	10/10	0/0	1/1	0/0	10/10	0/0	0/0	2/2	0/1	1/1	0/0	0/0	3/3	0/0	1/1	1/1	0/0	0/0	0/0	0/0	0/0	1/1	8/8	2/2	2/2	2/2	0/0	1/1	1/1
2	6820148	Block_2_6820148_6820177	0	1,2,3,4	.	.	.	GT	1/1	0/0	4/3	1/1	1/1	0/0	0/0	0/0	0/0	0/0	4/3	0/0	0/0	0/0	1/1	2/2	0/0	0/0	0/0	1/1	4/3	1/1	0/0	0/0	0/0	0/0	1/1	1/1	0/0	0/0	2/2	0/0	2/2	1/1	4/3	2/2	0/0	1/1	0/0	1/1	1/1
2	6839213	2_6839213	0	1	.	.	.	GT	0/0	0/0	0/0	0/0	0/0	0/0	0/0	0/0	0/0	0/0	0/0	0/0	0/0	0/0	0/0	1/1	0/0	0/0	0/0	1/1	0/0	0/0	0/0	0/0	0/0	0/0	0/0	0/0	0/0	0/0	1/1	0/0	1/1	0/0	0/0	1/1	0/0	1/1	0/0	0/0	0/0
2	6881817	Block_2_6881817_6889619	0	1,2	.	.	.	GT	1/1	0/0	0/0	1/1	1/1	0/0	0/0	0/0	0/0	0/0	0/1	0/0	0/0	0/0	0/0	2/2	0/0	0/0	0/0	2/2	0/0	0/0	0/0	0/0	0/0	0/0	1/1	0/0	0/0	0/0	2/2	0/0	2/2	0/0	0/0	2/2	0/0	2/2	0/0	1/1	1/1
2	6915662	Block_2_6915662_6915698	0	1	.	.	.	GT	1/1	0/0	0/1	1/1	1/1	0/0	0/0	0/0	0/0	0/0	0/1	0/0	0/0	0/0	0/0	0/0	0/0	0/0	0/0	1/1	0/0	0/0	0/0	0/0	0/0	0/0	1/1	1/1	0/0	0/0	1/1	1/1	0/0	0/0	0/0	1/1	0/0	1/1	0/0	1/1	1/1
2	6964230	Block_2_6964230_6964318	0	1,2	.	.	.	GT	1/1	0/0	0/1	1/1	1/1	2/2	2/2	2/2	0/0	0/0	0/1	0/0	0/0	0/0	2/2	1/1	0/0	1/1	0/0	0/0	0/2	2/2	0/0	0/0	0/0	0/0	1/1	1/1	0/0	0/0	1/1	1/1	0/0	0/0	0/0	1/1	1/1	1/1	0/0	1/1	1/1
2	6971683	Block_2_6971683_7010575	0	1,2,3,4	.	.	.	GT	2/2	0/0	0/1	2/2	2/2	1/1	1/1	1/1	0/0	0/0	0/4	0/0	0/0	0/0	1/1	2/2	0/0	4/4	0/0	0/0	0/1	1/1	0/0	0/0	0/0	0/0	2/2	3/3	0/0	0/0	3/3	2/2	0/0	0/0	0/0	3/3	2/2	3/3	0/0	2/2	4/2
2	7023678	2_7023678	0	1	.	.	.	GT	0/0	0/0	0/1	0/0	0/0	0/0	0/0	0/0	0/0	0/0	0/0	0/0	0/0	0/0	0/0	1/1	0/0	1/1	1/1	0/0	0/0	0/0	0/0	1/1	0/0	0/0	0/0	1/1	0/0	0/0	1/1	0/0	0/0	0/0	0/0	1/1	0/0	1/1	0/0	0/0	0/0
2	7023732	Block_2_7023732_7026629	0	1,2,3	.	.	.	GT	1/1	0/0	0/1	1/1	1/1	0/0	0/0	0/0	0/0	0/0	0/1	0/0	0/1	0/0	0/0	1/1	0/0	1/1	1/1	2/2	0/1	2/2	0/0	1/1	0/0	0/0	1/1	1/1	0/0	0/0	1/1	1/1	2/2	0/0	0/0	1/1	1/1	1/1	2/2	1/1	1/1
2	7043592	Block_2_7043592_7138353	0	1,2,3,4,5,6,7,8,9	.	.	.	GT	2/2	0/0	0/1	2/2	2/2	0/0	0/0	0/0	0/0	6/6	0/2	0/0	0/0	0/0	0/0	4/4	6/6	1/1	7/7	1/1	0/3	3/3	0/0	7/7	0/0	0/0	2/2	1/1	0/0	0/0	1/1	2/2	3/3	0/0	0/0	1/1	2/2	1/1	3/3	2/2	3/3
2	7153159	Block_2_7153159_7154961	0	1,2,3,4,5,6,7	.	.	.	GT	2/2	0/0	6/1	2/2	2/2	0/0	0/0	0/0	0/0	0/0	6/2	0/0	0/0	0/0	0/0	1/1	7/7	1/1	3/3	1/1	0/0	0/0	0/0	3/3	0/0	0/0	2/2	1/1	0/0	0/0	2/2	2/2	0/0	0/0	0/0	1/1	2/2	1/1	0/0	2/2	0/0
2	7156218	Block_2_7156218_7157346	0	1,2	.	.	.	GT	1/1	0/0	0/1	1/1	1/1	0/0	0/0	0/0	0/0	0/0	0/1	0/0	0/0	0/0	0/0	1/1	0/0	1/1	2/2	1/1	0/0	0/0	0/0	2/2	0/0	0/0	1/1	1/1	0/0	0/0	1/1	1/1	0/0	0/0	0/0	1/1	1/1	1/1	0/0	1/1	0/0
2	7159866	2_7159866	0	1	.	.	.	GT	0/0	0/0	0/0	0/0	0/0	0/0	0/0	0/0	0/0	0/0	0/0	0/0	0/0	0/0	0/0	0/0	0/0	0/0	1/1	0/0	0/0	0/0	0/0	1/1	0/0	0/0	0/0	0/0	0/0	0/0	0/0	0/0	0/0	0/0	0/0	0/0	0/0	0/0	0/0	0/0	0/0
2	7222844	Block_2_7222844_7222885	0	1,2	.	.	.	GT	1/1	0/0	0/0	1/1	1/1	0/0	0/0	0/0	0/0	0/0	0/1	0/0	0/0	0/0	0/0	1/1	0/0	0/0	0/0	1/1	0/0	0/0	0/0	0/0	0/0	0/0	1/1	0/0	0/0	0/0	1/1	1/1	0/0	0/0	0/0	0/0	1/1	0/0	0/0	1/1	0/0
2	7222898	Block_2_7222898_7268271	0	1,2,3,4,5,6,7,8	.	.	.	GT	3/3	0/0	0/1	3/3	2/2	0/0	0/0	0/0	0/0	0/0	4/0	0/0	4/4	0/0	0/0	1/1	0/0	7/7	5/5	1/1	0/0	0/0	0/0	5/5	0/0	0/0	3/3	1/1	0/0	0/0	2/2	2/2	6/6	6/6	6/6	7/7	2/2	1/1	7/7	2/2	2/2
2	7289786	Block_2_7289786_7292839	0	1,2	.	.	.	GT	2/2	0/0	0/1	2/2	2/2	0/0	0/0	0/0	0/0	0/0	0/2	0/0	0/0	0/0	0/0	0/0	0/0	1/1	0/0	1/1	0/0	0/0	0/0	0/0	0/0	0/0	2/2	1/1	0/0	0/0	0/0	2/2	1/1	1/1	1/1	2/2	2/2	1/1	2/2	2/2	2/2
2	7335975	Block_2_7335975_7435044	0	1,2,3,4,5	.	.	.	GT	2/2	0/0	0/1	2/2	2/2	0/0	0/0	0/0	0/0	0/0	5/4	0/0	0/0	0/0	3/3	0/0	0/0	1/1	0/0	1/1	3/3	3/3	0/0	0/0	0/0	0/0	2/2	1/1	0/0	0/0	0/0	2/2	1/1	3/3	3/3	2/2	2/2	1/1	2/2	2/2	2/2
2	7443723	2_7443723	0	1	.	.	.	GT	1/1	0/0	0/0	1/1	1/1	0/0	0/0	0/0	0/0	0/0	./.	0/0	0/0	0/0	0/0	0/0	0/0	0/0	0/0	0/0	0/0	0/0	0/0	0/0	0/0	0/0	1/1	0/0	0/0	0/0	0/0	1/1	0/0	0/0	0/0	0/0	1/1	0/0	0/0	1/1	0/0
2	7443760	2_7443760	0	1	.	.	.	GT	./.	1/1	0/0	./.	./.	0/0	0/0	0/0	0/0	0/0	./.	0/0	0/0	0/0	0/0	1/1	1/1	0/0	1/1	0/0	0/0	0/0	0/0	1/1	0/0	0/0	./.	0/0	0/0	0/0	1/1	./.	1/1	0/0	0/0	0/0	./.	0/0	0/0	./.	0/0
2	7473060	Block_2_7473060_7484692	0	1,2,3	.	.	.	GT	1/1	0/0	3/2	1/1	1/1	0/0	0/0	0/0	0/0	0/0	3/2	0/0	0/0	0/0	1/1	0/0	0/0	1/1	0/0	1/1	0/0	0/0	0/0	0/0	0/0	0/0	1/1	1/1	0/0	0/0	0/0	1/1	0/0	0/0	0/0	1/1	1/1	1/1	1/1	1/1	1/1
2	7516490	Block_2_7516490_7601662	0	1,2,3,4,5	.	.	.	GT	0/0	0/0	0/0	0/0	0/0	1/1	1/1	1/1	0/0	0/0	0/0	0/0	0/0	0/0	0/0	0/0	0/0	5/5	0/0	0/0	0/1	1/1	0/0	0/0	0/0	0/0	0/0	0/0	0/0	0/0	0/0	0/0	0/0	1/1	1/1	0/0	0/0	0/0	0/0	0/0	0/0
2	7637971	Block_2_7637971_7721245	0	1,2,3	.	.	.	GT	1/1	0/0	3/3	1/1	1/1	2/2	2/2	2/2	0/0	0/0	3/3	0/0	0/0	0/0	1/1	0/0	0/0	1/1	0/0	1/1	0/2	2/2	0/0	0/0	0/0	0/0	1/1	1/1	0/0	0/0	0/0	1/1	0/0	2/2	2/2	1/1	1/1	1/1	1/1	1/1	1/1
2	7752889	Block_2_7752889_7847441	0	1,2,3,4,5,6,7	.	.	.	GT	1/1	0/0	4/5	1/1	1/1	2/2	2/2	2/2	0/0	0/0	4/5	0/0	0/0	0/0	1/1	3/3	3/3	1/1	3/3	1/1	0/2	2/2	0/0	3/3	0/0	0/0	1/1	1/1	0/0	0/0	3/3	1/1	3/3	2/2	2/2	1/1	1/1	1/1	1/1	1/1	1/1
2	7876406	Block_2_7876406_7975000	0	1	.	.	.	GT	0/0	0/0	0/0	0/0	0/0	1/1	1/1	1/1	0/0	0/0	0/0	0/0	0/0	0/0	0/0	1/1	1/1	0/0	1/1	0/0	0/1	1/1	0/0	1/1	0/0	0/0	0/0	0/0	0/0	0/0	1/1	0/0	1/1	1/1	1/1	0/0	0/0	0/0	0/0	0/0	0/0
2	7979192	Block_2_7979192_8059111	0	1,2,3,4,5,6,7,8,9,10,11	.	.	.	GT	10/10	0/0	5/5	1/1	1/1	3/3	3/3	3/3	8/8	0/0	5/5	0/0	0/0	0/0	1/1	2/2	2/2	1/1	2/2	1/1	0/2	6/6	0/0	2/2	8/8	0/0	1/1	1/1	0/0	0/0	2/2	1/1	2/2	3/3	3/3	1/1	1/1	1/1	9/9	1/1	9/9
2	8059169	2_8059169	0	1	.	.	.	GT	1/1	0/0	0/1	1/1	1/1	0/0	0/0	0/0	0/0	0/0	0/1	0/0	./.	0/0	1/1	1/1	1/1	1/1	1/1	1/1	0/1	1/1	0/0	1/1	0/0	0/0	1/1	1/1	0/0	0/0	1/1	1/1	1/1	0/0	0/0	1/1	1/1	1/1	1/1	1/1	1/1
2	8073670	Block_2_8073670_8172492	0	1,2,3,4,5,6,7	.	.	.	GT	1/1	0/0	0/1	4/4	4/4	3/3	3/3	3/3	0/0	7/7	0/1	0/0	0/0	0/0	1/1	2/2	2/2	1/1	2/2	1/1	0/2	2/2	0/0	2/2	0/0	0/0	1/1	1/1	0/0	0/0	2/2	1/1	2/2	3/3	3/3	1/1	1/1	1/1	2/2	1/1	2/2
2	8174968	Block_2_8174968_8229175	0	1,2,3,4,5	.	.	.	GT	1/1	0/0	0/1	1/1	1/1	3/3	3/3	3/3	0/0	0/0	0/1	0/0	0/0	0/0	1/1	2/2	2/2	1/1	2/2	1/1	0/2	2/2	0/0	2/2	5/5	0/0	1/1	1/1	0/0	0/0	2/2	1/1	2/2	3/3	3/3	1/1	1/1	1/1	2/2	1/1	2/2
2	8243463	Block_2_8243463_8343079	0	1,2,3,4,5	.	.	.	GT	1/1	0/0	0/1	1/1	1/1	3/3	3/3	3/3	0/0	0/0	0/1	0/0	0/0	0/0	1/1	2/2	2/2	1/1	2/2	1/1	2/2	2/2	0/0	2/2	0/0	0/0	1/1	1/1	0/0	0/0	2/2	1/1	2/2	3/3	3/3	1/1	1/1	1/1	2/2	1/1	2/2
2	8510853	Block_2_8510853_8534133	0	1	.	.	.	GT	1/1	0/0	0/0	1/1	1/1	0/0	0/0	0/0	0/0	0/0	0/1	0/0	0/0	0/0	1/1	0/0	1/1	1/1	0/0	1/1	0/0	0/0	0/0	0/0	0/0	0/0	1/1	0/0	0/0	0/0	1/1	1/1	1/1	0/0	0/0	1/1	1/1	1/1	0/0	1/1	0/0
2	8679787	Block_2_8679787_8692457	0	1	.	.	.	GT	1/1	0/0	0/0	1/1	1/1	0/0	0/0	0/0	0/0	0/0	0/1	0/0	0/0	0/0	0/0	0/0	1/1	1/1	0/0	1/1	0/0	0/0	0/0	0/0	0/0	0/0	1/1	0/0	0/0	0/0	0/0	0/0	0/0	0/0	0/0	1/1	1/1	0/0	0/0	1/1	0/0
2	8706603	Block_2_8706603_8806600	0	1,2,3,4	.	.	.	GT	1/1	0/0	0/0	1/1	1/1	0/0	0/0	3/3	0/0	0/0	0/1	0/0	0/0	0/0	0/0	0/0	1/1	1/1	2/2	1/1	0/0	0/0	0/0	2/2	0/0	0/0	1/1	0/0	0/0	0/0	0/0	2/2	2/2	0/0	4/4	1/1	1/1	0/0	0/0	1/1	0/0
2	8806610	Block_2_8806610_8810325	0	1,2,3,4	.	.	.	GT	1/1	0/0	0/0	1/1	1/1	0/0	0/0	0/0	0/0	0/0	0/1	0/0	0/0	0/0	0/0	0/0	3/3	1/1	0/0	1/1	2/2	0/0	0/0	0/0	4/4	0/0	1/1	0/0	0/0	0/0	0/0	0/0	0/0	0/0	0/0	1/1	1/1	0/0	0/0	1/1	0/0
2	8817252	Block_2_8817252_8915309	0	1,2,3,4	.	.	.	GT	1/1	0/0	0/0	1/1	1/1	0/0	0/0	0/0	0/0	0/0	0/1	0/0	0/0	0/0	0/0	0/0	1/1	1/1	2/2	1/1	0/0	0/0	0/0	2/2	0/0	0/0	1/1	0/0	0/0	0/0	0/0	2/2	2/2	0/0	0/0	1/1	1/1	0/0	0/0	1/1	0/0
2	8920358	Block_2_8920358_8928075	0	1,2	.	.	.	GT	1/1	0/0	0/0	1/1	1/1	0/0	0/0	0/0	0/0	0/0	0/1	0/0	0/0	0/0	0/0	0/0	1/1	1/1	2/2	1/1	0/0	0/0	0/0	2/2	0/0	0/0	1/1	0/0	0/0	0/0	0/0	2/2	2/2	0/0	0/0	1/1	1/1	0/0	0/0	1/1	0/0
2	8938934	2_8938934	0	1	.	.	.	GT	1/1	0/0	0/0	1/1	1/1	0/0	0/0	0/1	0/0	0/0	0/1	0/0	0/1	0/0	0/1	0/1	1/1	1/1	0/0	1/1	0/0	0/1	0/0	0/0	0/0	0/1	1/1	0/1	0/0	0/1	0/1	0/0	0/1	0/0	0/0	1/1	1/1	0/0	0/1	1/1	0/1
2	8938949	2_8938949	0	1	.	.	.	GT	1/1	0/0	0/0	0/1	0/1	0/0	0/0	0/0	0/0	0/0	0/1	0/0	0/0	0/0	0/0	0/0	0/1	0/1	1/1	0/1	0/0	0/0	0/0	1/1	0/0	0/0	0/1	0/0	0/0	0/0	0/0	1/1	0/1	0/0	0/0	1/1	1/1	0/0	0/0	0/1	0/0
2	8939877	Block_2_8939877_8994700	0	1,2,3,4,5	.	.	.	GT	1/1	0/2	0/0	1/1	1/1	0/2	0/3	0/2	0/2	0/0	0/1	0/0	0/2	0/2	0/2	0/3	1/1	1/1	4/4	1/1	0/3	0/2	0/3	4/4	0/2	0/2	1/1	0/2	0/0	0/2	0/2	4/4	4/4	0/0	0/0	1/1	1/1	0/0	0/2	1/1	0/2
2	9021369	2_9021369	0	1	.	.	.	GT	1/1	0/0	./.	1/1	1/1	0/0	0/0	0/0	0/0	0/0	./.	0/0	0/0	0/0	0/0	0/0	1/1	1/1	0/0	1/1	0/0	0/0	0/0	0/0	0/0	0/0	1/1	1/1	0/0	0/0	0/0	0/0	0/0	0/0	0/0	1/1	1/1	0/0	1/1	1/1	1/1
2	9023254	Block_2_9023254_9123065	0	1,2,3	.	.	.	GT	1/1	0/0	0/2	1/1	1/1	0/0	0/0	0/0	0/0	0/0	0/1	0/0	0/0	0/0	0/0	0/0	1/1	1/1	3/3	1/1	0/0	0/0	0/0	3/3	0/0	0/0	1/1	2/2	0/0	0/0	0/0	3/3	3/3	0/0	0/0	1/1	1/1	0/0	2/2	1/1	2/2
2	9132789	Block_2_9132789_9154737	0	1,2,3	.	.	.	GT	1/1	0/0	0/1	1/1	1/1	0/0	0/0	0/0	0/0	0/0	0/1	0/0	0/0	0/0	0/0	0/0	1/1	1/1	2/2	1/1	0/0	0/0	0/0	2/2	0/0	0/0	1/1	1/1	0/0	0/0	0/0	2/2	2/2	0/0	0/0	1/1	1/1	0/0	1/1	1/1	1/1
2	9176957	Block_2_9176957_9257204	0	1,2,3,4,5	.	.	.	GT	5/5	0/0	0/1	1/1	1/1	0/0	0/0	0/0	0/0	0/0	0/1	0/0	0/0	0/0	0/0	0/0	1/1	1/1	3/3	1/1	0/0	0/0	0/0	4/4	0/0	0/0	1/1	1/1	0/0	0/0	0/0	3/4	3/3	0/0	0/0	1/1	1/1	0/0	1/1	1/1	1/1
2	9288867	Block_2_9288867_9302063	0	1,2,3,4,5,6	.	.	.	GT	1/1	0/0	0/1	1/1	1/1	0/0	0/0	0/0	0/0	0/0	0/1	0/0	0/0	0/0	0/0	0/0	6/6	1/1	2/2	1/1	0/0	0/0	0/0	2/2	0/0	0/0	1/1	1/1	0/0	0/0	0/0	2/2	2/2	0/0	0/0	1/1	1/1	0/0	1/1	1/1	1/1
2	9302094	Block_2_9302094_9353852	0	1,2,3,4,5,6,7,8	.	.	.	GT	4/4	2/2	0/5	1/1	1/1	0/0	0/0	0/0	2/2	0/0	0/1	6/6	2/2	2/2	0/0	0/0	8/8	4/4	3/3	5/5	0/2	0/0	2/2	3/3	7/7	2/2	1/1	1/1	0/0	0/0	0/0	3/3	3/3	0/0	6/6	1/1	1/1	0/0	1/1	1/1	1/1
2	9353869	2_9353869	0	1	.	.	.	GT	0/0	0/0	0/1	0/0	0/0	0/0	0/0	0/0	0/0	0/0	0/0	0/0	0/0	0/0	0/0	0/0	1/1	0/0	1/1	1/1	0/0	0/0	0/0	1/1	0/0	0/0	0/0	0/0	0/0	0/0	0/0	1/1	1/1	0/0	0/0	0/0	0/0	0/0	0/0	0/0	0/0
2	9371649	Block_2_9371649_9380006	0	1,2,3,4,5	.	.	.	GT	2/2	0/0	0/0	2/2	2/2	0/0	0/0	1/1	0/0	1/1	1/2	1/1	0/0	0/0	3/3	0/0	1/1	2/2	1/1	4/4	0/3	3/3	0/0	1/1	0/0	0/0	2/2	5/5	0/0	1/1	3/3	1/1	1/1	1/1	1/1	2/2	2/2	0/0	2/2	2/2	2/2
2	9391249	Block_2_9391249_9490117	0	1,2,3,4,5	.	.	.	GT	2/2	0/0	0/0	2/2	2/2	0/0	0/0	1/1	0/0	4/4	2/1	1/1	0/0	0/0	0/0	0/0	1/1	1/1	1/1	3/3	0/0	0/0	0/0	1/1	0/0	0/0	2/2	0/0	0/0	1/1	0/0	1/1	1/1	4/4	1/1	3/3	2/2	0/0	1/1	2/2	1/1
2	9491461	Block_2_9491461_9586331	0	1,2,3,4,5,6,7,8	.	.	.	GT	4/4	0/0	0/0	1/1	1/1	0/0	0/0	1/1	0/0	3/3	1/1	1/1	0/0	0/0	0/0	0/0	8/8	1/1	1/1	2/2	0/0	0/0	0/0	1/1	0/0	0/0	1/1	0/0	0/0	1/1	0/0	1/1	1/1	1/1	1/1	2/2	1/1	0/0	1/1	1/1	1/1
2	9586336	Block_2_9586336_9586391	0	1,2	.	.	.	GT	0/0	0/0	0/0	0/0	0/0	0/0	0/0	0/0	0/0	./.	0/0	0/0	2/2	0/0	0/0	0/0	1/1	0/0	0/0	1/1	2/2	0/0	0/0	0/0	0/0	0/0	0/0	0/0	0/0	0/0	0/0	0/0	0/0	0/0	0/0	1/1	0/0	0/0	0/0	0/0	0/0
2	9586814	2_9586814	0	1	.	.	.	GT	0/1	0/0	0/0	0/0	0/0	0/0	0/0	0/1	0/0	0/0	0/0	0/0	0/0	0/0	0/0	0/0	0/1	0/1	0/0	0/0	0/0	0/0	0/0	0/0	0/0	0/0	0/1	0/0	0/0	0/0	0/0	0/0	0/0	0/0	0/0	0/0	0/0	0/0	0/0	0/0	0/0
2	9586872	Block_2_9586872_9643670	0	1,2,3,4,5,6,7,8,9,10	.	.	.	GT	1/1	0/0	0/0	1/1	1/1	0/0	0/0	1/1	0/0	4/4	7/7	1/1	0/0	0/0	0/0	0/0	2/2	4/4	1/1	2/2	0/0	0/0	0/0	1/1	0/0	0/0	1/1	0/0	0/0	1/1	10/10	1/1	1/1	1/1	9/9	2/2	1/1	0/0	1/1	1/1	1/1
2	9647014	Block_2_9647014_9647035	0	1,2	.	.	.	GT	./.	0/0	0/0	0/0	0/0	0/0	0/0	0/0	0/0	0/0	0/0	0/0	2/2	0/0	0/0	0/0	0/1	0/0	0/0	1/1	0/0	0/0	0/0	0/0	0/0	0/0	0/0	0/0	0/0	0/0	0/0	0/0	0/0	0/0	0/0	1/1	0/0	0/0	1/1	0/0	1/1
2	9647047	2_9647047	0	1	.	.	.	GT	./.	0/0	0/0	1/1	1/1	0/0	0/0	1/1	0/0	1/1	1/1	1/1	./.	0/0	0/0	0/0	./.	1/1	1/1	./.	0/0	0/0	0/0	1/1	0/0	0/0	1/1	0/0	0/0	1/1	0/0	1/1	1/1	1/1	1/1	0/1	1/1	0/0	./.	1/1	./.
2	9647616	Block_2_9647616_9651583	0	1,2,3	.	.	.	GT	1/1	0/0	0/0	1/1	1/1	0/0	0/0	1/1	0/0	1/1	1/1	1/1	0/0	0/0	0/0	0/0	2/2	1/1	1/1	2/2	0/0	0/0	0/0	1/1	0/0	0/0	1/1	0/0	0/0	1/1	0/0	1/1	1/1	1/1	1/1	2/2	1/1	0/0	2/2	1/1	2/2
2	9676256	Block_2_9676256_9775981	0	1,2,3,4,5,6,7	.	.	.	GT	5/5	2/2	0/1	5/5	0/0	1/1	1/1	0/0	2/2	0/0	0/0	0/0	2/2	2/2	4/4	4/4	3/3	0/0	0/0	3/3	0/4	4/4	2/2	0/0	2/2	2/2	0/0	2/2	1/1	0/0	4/4	0/0	0/0	0/0	0/0	3/3	0/0	4/4	3/3	0/0	3/3
2	9776807	Block_2_9776807_9796671	0	1,2,3	.	.	.	GT	0/0	2/2	2/1	0/0	0/0	1/1	1/1	0/0	2/2	0/0	0/0	0/0	2/2	2/2	1/1	1/1	3/3	0/0	0/0	3/3	1/1	1/1	2/2	0/0	2/2	2/2	0/0	2/2	1/1	0/0	1/1	0/0	0/0	0/0	0/0	3/3	0/0	1/1	3/3	0/0	3/3
2	9796722	Block_2_9796722_9896652	0	1,2,3,4,5,6	.	.	.	GT	0/0	2/2	2/1	0/0	0/0	1/1	1/1	0/0	2/2	0/0	0/0	0/0	2/2	2/2	3/3	3/3	4/4	0/0	0/0	4/4	2/3	3/3	2/2	0/0	2/2	2/2	0/0	2/2	1/1	0/0	3/3	0/0	0/0	0/0	0/0	4/4	0/0	3/3	4/4	0/0	4/4
2	9897138	2_9897138	0	1	.	.	.	GT	0/0	1/1	./.	0/0	0/0	0/0	0/0	0/0	1/1	0/0	0/0	0/0	1/1	1/1	0/0	0/0	0/0	0/0	0/0	0/0	./.	0/0	1/1	0/0	1/1	1/1	0/0	1/1	0/0	0/0	0/0	0/0	0/0	0/0	0/0	0/0	0/0	0/0	0/0	0/0	0/0
2	9897174	Block_2_9897174_9905891	0	1,2,3	.	.	.	GT	0/0	0/0	0/1	0/0	0/0	1/1	1/1	0/0	0/0	0/0	0/0	0/0	0/0	0/0	1/1	1/1	3/3	0/0	0/0	2/2	0/1	1/1	0/0	0/0	0/0	0/0	0/0	0/0	1/1	0/0	1/1	0/0	0/0	0/0	0/0	2/2	0/0	1/1	2/2	0/0	2/2
2	9905919	Block_2_9905919_9912741	0	1,2,3	.	.	.	GT	0/0	1/1	1/1	0/0	0/0	1/1	1/1	0/0	1/1	0/0	0/0	0/0	1/1	1/1	2/2	2/2	3/3	0/0	0/0	0/0	1/2	2/2	1/1	0/0	1/1	1/1	0/0	1/1	1/1	0/0	2/2	0/0	0/0	0/0	0/0	0/0	0/0	2/2	0/0	0/0	0/0
2	9912794	Block_2_9912794_9915990	0	1,2	.	.	.	GT	0/0	0/0	0/0	0/0	0/0	0/0	0/0	0/0	0/0	0/0	0/0	0/0	0/0	0/0	0/0	0/0	1/1	0/0	0/0	1/1	0/0	0/0	0/0	0/0	0/0	0/0	0/0	0/0	0/0	0/0	0/0	0/0	0/0	0/0	0/0	1/1	0/0	0/0	0/1	0/0	1/1
2	9916011	Block_2_9916011_9928660	0	1,2,3,4	.	.	.	GT	0/0	1/1	1/1	0/0	0/0	1/1	1/1	0/0	1/1	0/0	0/0	0/0	1/1	1/1	2/2	2/2	3/3	0/0	0/0	3/3	2/2	2/2	1/1	0/0	1/1	1/1	0/0	1/1	1/1	0/0	2/2	0/0	0/0	0/0	0/0	3/3	0/0	2/2	4/4	0/0	3/3
2	9928678	Block_2_9928678_9941144	0	1,2,3	.	.	.	GT	0/0	1/1	3/1	0/0	0/0	0/0	0/0	0/0	1/1	0/0	0/0	0/0	1/1	1/1	1/1	1/1	2/2	0/0	0/0	2/2	1/1	1/1	1/1	0/0	1/1	1/1	0/0	1/1	0/0	0/0	1/1	0/0	0/0	0/0	0/0	2/2	0/0	1/1	2/2	0/0	2/2
2	9945469	2_9945469	0	1	.	.	.	GT	0/0	0/0	0/0	0/0	0/0	0/0	0/0	0/0	0/0	0/0	0/0	0/0	0/0	0/0	1/1	1/1	0/0	0/0	0/0	0/0	0/1	1/1	0/0	0/0	0/0	0/0	0/0	0/0	1/1	0/0	1/1	0/0	0/0	0/0	0/0	0/0	0/0	1/1	0/0	0/0	0/0
2	9990067	Block_2_9990067_9990151	0	1,2,3	.	.	.	GT	0/0	2/2	2/1	0/0	0/0	3/3	3/3	0/0	2/2	0/0	0/0	0/0	2/2	2/2	1/1	1/1	3/3	0/0	0/0	3/3	2/2	3/3	2/2	0/0	2/2	2/2	0/0	2/2	1/1	0/0	1/1	0/0	0/0	0/0	0/0	0/0	0/0	1/1	1/1	0/0	1/1
2	10021206	2_10021206	0	1	.	.	.	GT	0/0	0/0	0/0	0/0	0/0	0/0	0/0	1/1	0/0	1/1	0/1	1/1	0/0	0/0	0/0	0/0	1/1	1/1	1/1	1/1	0/0	0/0	0/0	1/1	0/0	0/0	0/0	0/0	0/0	0/0	0/0	1/1	1/1	1/1	1/1	1/1	0/0	0/0	0/0	0/0	0/0
2	10025946	Block_2_10025946_10040970	0	1,2,3,4,5	.	.	.	GT	0/0	0/0	0/1	0/0	0/0	3/3	3/3	0/0	0/0	0/0	0/0	0/0	0/0	0/0	1/1	1/1	2/2	0/0	0/0	2/2	4/4	3/3	0/0	0/0	0/0	0/0	0/0	0/0	1/1	0/0	1/1	0/0	0/0	0/0	0/0	0/0	0/0	1/1	1/1	0/0	1/1
2	10064346	Block_2_10064346_10140292	0	1,2,3,4,5,6,7,8,9,10	.	.	.	GT	8/8	2/2	2/1	2/2	2/2	1/1	1/1	0/0	2/2	4/4	0/0	0/0	10/10	2/2	3/3	1/1	6/6	0/0	0/0	0/0	7/1	1/1	2/2	0/0	2/2	2/2	2/2	2/2	1/1	2/2	1/1	0/0	0/0	0/0	0/0	0/0	2/2	1/1	3/3	2/2	3/3
2	10220399	2_10220399	0	1	.	.	.	GT	./.	1/1	0/0	0/0	0/0	0/0	0/0	0/0	1/1	0/0	0/0	0/0	1/1	1/1	0/0	0/0	0/0	0/0	0/0	0/0	./.	0/0	1/1	0/0	1/1	1/1	0/0	0/0	0/0	0/0	1/1	0/0	0/0	0/0	0/0	0/0	0/0	0/0	0/0	0/0	0/0
2	10220407	Block_2_10220407_10227581	0	1,2,3,4,5,6,7	.	.	.	GT	0/0	1/1	0/2	0/0	0/0	2/2	2/2	2/2	1/1	0/0	0/0	0/0	4/4	1/1	2/2	0/0	4/4	0/0	2/2	2/2	0/1	2/2	1/1	1/1	4/4	1/1	0/0	0/0	0/0	0/0	2/2	2/2	2/2	2/2	7/7	0/0	0/0	3/3	1/1	0/0	1/1
2	10253301	2_10253301	0	1	.	.	.	GT	0/0	0/0	0/0	0/0	0/0	0/0	0/0	1/1	0/0	0/0	0/0	0/0	0/0	0/0	1/1	0/0	0/0	0/0	1/1	1/1	0/0	0/0	0/0	0/0	0/0	0/0	0/0	0/0	0/0	0/0	1/1	1/1	1/1	1/1	1/1	0/0	0/0	0/0	1/1	0/0	1/1
2	10266340	Block_2_10266340_10365338	0	1,2,3,4,5,6	.	.	.	GT	0/0	2/2	1/0	0/0	0/0	3/3	3/3	3/3	2/2	0/0	0/0	0/0	6/6	2/2	1/1	0/0	5/5	2/2	1/1	1/1	2/2	3/3	2/2	0/0	2/2	2/2	0/0	0/0	0/0	0/0	1/1	1/1	1/1	1/1	1/1	0/0	0/0	1/1	1/1	0/0	1/1
2	10372650	Block_2_10372650_10455958	0	1,2,3,4,5,6	.	.	.	GT	6/6	3/3	0/0	0/0	0/0	4/4	4/4	4/4	3/3	1/1	2/1	1/1	3/3	3/3	2/2	0/0	0/0	3/3	2/2	2/2	4/4	4/4	3/3	1/1	3/3	3/3	0/0	0/0	0/0	0/0	2/2	2/2	2/2	2/2	2/2	1/1	0/0	0/0	2/2	0/0	2/2
2	10502709	Block_2_10502709_10512053	0	1,2,3	.	.	.	GT	0/0	3/3	0/0	0/0	0/0	1/1	1/1	1/1	3/3	2/2	0/0	2/2	3/3	3/3	1/1	0/0	0/0	3/3	1/1	1/1	0/1	1/1	3/3	2/2	3/3	3/3	0/0	0/0	1/1	0/0	1/1	1/1	1/1	1/1	1/1	2/2	0/0	0/0	1/1	0/0	1/1
2	10613890	Block_2_10613890_10712833	0	1,2,3,4,5,6	.	.	.	GT	5/5	3/3	0/0	0/0	0/0	1/1	1/1	1/1	3/3	2/2	0/2	2/2	3/3	3/3	1/1	0/0	0/0	4/4	1/1	0/0	1/3	1/1	3/3	2/2	3/3	3/3	0/0	0/0	1/1	0/0	1/1	1/1	1/1	1/1	1/1	2/2	0/0	0/0	1/1	0/0	1/1
2	10722812	2_10722812	0	1	.	.	.	GT	0/0	1/1	0/0	0/0	0/0	0/0	0/0	0/0	1/1	0/0	0/0	0/0	1/1	1/1	0/0	0/0	0/0	0/0	0/0	0/0	0/1	0/0	1/1	0/0	1/1	1/1	0/0	0/0	0/0	0/0	0/0	0/0	0/0	0/0	0/0	0/0	0/0	0/0	0/0	0/0	0/0
2	10722817	Block_2_10722817_10722820	0	1	.	.	.	GT	0/0	0/0	0/0	0/0	0/0	1/1	1/1	1/1	0/0	0/0	0/0	0/0	0/0	0/0	0/0	0/0	0/0	0/0	0/0	0/0	./.	1/1	0/0	0/0	0/0	0/0	0/0	0/0	0/0	0/0	0/0	0/0	0/0	0/0	0/0	0/0	0/0	0/0	0/0	0/0	0/0
2	10722821	Block_2_10722821_10739295	0	1,2,3	.	.	.	GT	0/0	2/2	0/0	0/0	0/0	3/3	3/3	3/3	2/2	0/0	0/0	0/0	2/2	2/2	1/1	0/0	0/0	0/0	1/1	0/0	2/3	3/3	2/2	0/0	2/2	2/2	0/0	0/0	1/1	0/0	1/1	1/1	1/1	1/1	1/1	0/0	0/0	0/0	1/1	0/0	1/1
2	10746221	Block_2_10746221_10843145	0	1,2,3,4,5	.	.	.	GT	4/4	2/2	0/0	0/0	0/0	3/3	3/3	3/3	2/2	0/0	0/0	4/4	5/5	2/2	1/1	0/0	0/0	1/1	1/1	0/0	3/2	3/3	2/2	0/0	5/5	2/2	0/0	0/0	1/1	0/0	1/1	1/1	1/1	1/1	1/1	0/0	0/0	0/0	1/1	0/0	1/1
2	10868307	Block_2_10868307_10952878	0	1,2,3,4	.	.	.	GT	4/4	1/1	0/0	4/4	0/0	0/0	0/0	0/0	1/1	2/2	0/0	2/2	1/1	1/1	1/1	0/0	0/0	3/3	1/1	0/0	0/0	0/0	1/1	2/2	1/1	1/1	0/0	0/0	1/1	0/0	1/1	1/1	1/1	1/1	1/1	2/2	0/0	0/0	1/1	0/0	1/1
2	10952923	Block_2_10952923_11052503	0	1,2,3,4	.	.	.	GT	0/0	1/1	0/0	0/0	0/0	3/3	3/3	3/3	1/1	2/2	0/2	2/2	1/1	1/1	1/1	0/0	0/0	4/4	1/1	0/0	0/3	3/3	1/1	2/2	1/1	1/1	0/0	0/0	1/1	0/0	1/1	1/1	1/1	1/1	1/1	2/2	0/0	3/3	1/1	0/0	1/1
2	11053104	Block_2_11053104_11053129	0	1,2	.	.	.	GT	0/0	0/0	0/0	0/0	0/0	1/1	1/1	1/1	0/0	0/0	0/0	0/0	0/0	0/0	0/0	0/0	0/0	0/0	0/0	0/0	1/1	1/1	0/0	0/0	./.	0/0	0/0	0/0	0/0	0/0	0/0	0/0	0/0	0/0	0/0	0/0	0/0	1/1	0/0	0/0	0/0
2	11072779	2_11072779	0	1	.	.	.	GT	0/0	0/0	0/0	0/0	0/0	1/1	1/1	1/1	0/0	1/1	0/1	1/1	0/0	0/0	0/0	0/0	0/0	1/1	0/0	0/0	1/1	1/1	0/0	1/1	0/0	0/0	0/0	0/0	0/0	0/0	0/0	0/0	0/0	0/0	0/0	1/1	0/0	1/1	0/0	0/0	0/0
2	11111313	Block_2_11111313_11196193	0	1,2,3,4,5,6,7,8	.	.	.	GT	2/2	0/0	0/0	2/2	2/2	3/3	3/3	3/3	0/0	0/0	2/1	0/0	0/0	0/0	0/0	0/0	0/0	4/4	0/0	0/0	0/3	3/3	0/0	1/1	0/0	0/0	2/2	0/0	0/0	2/2	0/0	0/0	0/0	0/0	0/0	1/1	2/2	5/5	0/0	2/2	0/0
2	11196220	Block_2_11196220_11215207	0	1,2,3,4	.	.	.	GT	4/4	0/0	0/0	4/4	0/0	1/1	1/1	1/1	0/0	0/0	0/0	0/0	0/0	0/0	0/0	0/0	0/0	2/2	0/0	0/0	./.	1/1	0/0	0/0	0/0	0/0	0/0	0/0	0/0	0/0	0/0	0/0	0/0	0/0	0/0	0/0	0/0	1/1	0/0	0/0	0/0
2	11233756	Block_2_11233756_11233877	0	1,2,3,4,5,6	.	.	.	GT	1/1	0/0	0/0	1/1	1/1	3/3	3/3	3/3	0/0	1/1	1/1	1/1	0/0	0/0	1/1	0/0	0/0	1/1	1/1	0/0	0/0	3/3	0/0	2/2	0/0	0/0	1/1	0/0	1/1	1/1	1/1	0/1	1/1	0/0	0/0	2/2	1/1	3/3	1/1	1/1	1/1
2	11271211	Block_2_11271211_11366826	0	1,2,3,4,5,6,7,8	.	.	.	GT	3/3	0/0	0/0	3/3	3/3	4/4	4/4	4/4	0/0	2/2	1/3	2/2	0/0	0/0	2/2	0/0	0/0	3/3	2/2	0/0	0/4	4/4	0/0	1/1	0/0	0/0	3/3	0/0	2/2	3/3	2/2	7/7	2/2	5/5	5/5	1/1	3/3	4/4	2/2	6/6	2/2
2	11366849	2_11366849	0	1	.	.	.	GT	./.	0/0	0/0	0/0	0/0	./.	./.	1/1	0/0	./.	0/0	0/0	./.	0/0	0/0	0/0	0/0	./.	0/0	0/0	0/0	1/1	0/0	0/0	0/0	0/0	0/0	0/0	0/0	0/0	0/0	0/0	0/0	./.	./.	0/0	0/0	1/1	0/0	0/0	0/0
2	11489804	Block_2_11489804_11516242	0	1,2,3,4	.	.	.	GT	1/1	0/0	0/0	1/1	1/1	3/3	3/3	3/3	0/0	1/1	2/1	1/1	0/0	0/0	1/1	0/0	0/0	0/0	1/1	0/0	0/3	3/3	0/0	2/2	0/0	0/0	1/1	0/0	1/1	1/1	1/1	1/1	1/1	0/0	0/0	2/2	1/1	0/0	1/1	1/1	1/1
2	11563973	Block_2_11563973_11564015	0	1,2	.	.	.	GT	0/1	0/1	0/1	0/0	0/0	0/0	0/0	0/0	0/0	0/0	0/0	0/0	0/0	0/0	0/1	0/0	0/1	0/2	0/1	0/2	0/1	0/2	0/1	0/0	0/1	0/2	0/1	0/1	0/0	0/0	0/0	0/1	0/0	0/0	0/1	0/1	0/0	0/0	0/1	0/1	0/0
2	11575869	Block_2_11575869_11575887	0	1,2	.	.	.	GT	1/1	0/0	0/0	1/1	1/1	0/0	0/0	0/0	0/0	1/1	1/1	1/1	0/0	0/0	1/1	0/0	0/0	0/0	1/1	0/0	0/0	0/0	0/0	1/1	0/0	0/0	1/1	0/0	1/1	1/1	1/1	1/1	1/1	1/1	1/1	1/1	1/1	0/0	1/1	1/1	1/1
2	11602177	2_11602177	0	1	.	.	.	GT	1/1	0/0	0/0	1/1	1/1	1/1	1/1	1/1	0/0	0/0	./.	0/0	0/0	0/0	0/0	0/0	0/0	0/0	0/0	0/0	./.	1/1	0/0	0/0	0/0	0/0	1/1	0/0	0/0	1/1	0/0	0/0	0/0	0/0	0/0	0/0	1/1	0/0	0/0	1/1	0/0
2	11638035	Block_2_11638035_11638087	0	1,2	.	.	.	GT	1/1	2/2	0/0	1/1	1/1	2/2	2/2	2/2	2/2	0/0	1/1	0/0	2/2	2/2	0/0	0/0	0/0	2/2	0/0	0/0	2/2	2/2	2/2	1/1	2/2	2/2	1/1	0/0	0/0	1/1	0/0	0/0	0/0	2/2	2/2	1/1	1/1	2/2	0/0	1/1	0/0
2	11668200	Block_2_11668200_11766637	0	1,2,3,4,5	.	.	.	GT	3/3	1/1	0/0	3/3	3/3	1/1	1/1	1/1	1/1	0/0	2/3	0/0	1/1	1/1	0/0	4/4	0/0	1/1	0/0	0/0	1/1	1/1	1/1	5/5	1/1	1/1	3/3	0/0	0/0	3/3	0/0	0/0	0/0	2/2	2/2	2/2	3/3	1/1	0/0	3/3	0/0
2	11768380	Block_2_11768380_11768406	0	1,2	.	.	.	GT	0/0	1/1	2/2	0/0	0/0	1/1	1/1	1/1	1/1	2/2	0/0	0/0	2/1	1/1	0/0	0/0	0/0	1/1	0/0	0/0	1/1	1/1	1/1	0/0	1/1	1/1	0/0	0/0	0/0	0/0	2/2	0/0	2/2	0/0	2/2	0/0	0/0	1/1	0/0	0/0	0/0
2	11768419	2_11768419	0	1	.	.	.	GT	1/1	0/0	0/0	1/1	1/1	0/0	0/0	0/0	0/0	1/1	1/1	1/1	0/0	0/0	0/0	0/0	0/0	0/0	0/0	0/0	0/0	0/0	0/0	1/1	0/0	0/0	1/1	0/0	1/1	1/1	0/0	0/0	0/0	1/1	0/0	0/0	1/1	0/0	0/0	1/1	1/1
2	11790986	2_11790986	0	1	.	.	.	GT	1/1	0/0	0/0	1/1	1/1	0/0	0/0	0/0	0/0	0/0	1/1	0/0	0/0	0/0	0/0	0/0	0/0	0/0	0/0	0/0	0/0	0/0	0/0	0/0	0/0	0/0	1/1	0/0	0/0	1/1	0/0	0/0	0/0	0/0	0/0	0/0	1/1	0/0	0/0	1/1	0/0
2	11797777	Block_2_11797777_11852293	0	1,2,3,4	.	.	.	GT	2/2	1/1	0/0	2/2	2/2	3/3	3/3	1/1	1/1	0/0	0/2	0/0	4/4	1/1	0/0	0/0	0/0	1/1	0/0	0/0	4/4	3/3	1/1	0/0	1/1	1/1	2/2	0/0	0/0	2/2	0/0	0/0	0/0	0/0	0/0	0/0	2/2	1/1	0/0	2/2	0/0
2	11852301	Block_2_11852301_11905952	0	1,2,3,4,5	.	.	.	GT	0/0	1/1	0/0	0/0	0/0	2/2	2/2	1/1	1/1	0/0	0/0	0/0	1/1	1/1	0/0	3/3	0/0	1/1	0/0	0/0	4/1	2/2	1/1	4/4	1/1	1/1	0/0	0/0	0/0	0/0	0/0	0/0	0/0	0/0	0/0	0/0	0/0	1/1	0/0	0/0	0/0
2	11905956	Block_2_11905956_11906718	0	1	.	.	.	GT	0/0	1/1	0/0	0/0	0/0	0/0	0/0	1/1	1/1	0/0	0/0	0/0	1/1	1/1	0/0	0/0	0/0	1/1	0/0	0/0	0/1	0/0	1/1	0/0	1/1	1/1	0/0	0/0	0/0	0/0	0/0	0/0	0/0	0/0	0/0	0/0	0/0	1/1	0/0	0/0	0/0
2	11917467	2_11917467	0	1	.	.	.	GT	0/0	0/0	0/0	0/0	0/0	1/1	1/1	0/0	0/0	0/0	0/0	0/0	0/0	0/0	0/0	1/1	0/0	0/0	0/0	0/0	0/1	1/1	0/0	1/1	0/0	0/0	0/0	0/0	0/0	0/0	0/0	0/0	0/0	0/0	0/0	0/0	0/0	0/0	0/0	0/0	0/0
2	11959994	2_11959994	0	1	.	.	.	GT	0/0	1/1	0/0	0/0	0/0	0/0	0/0	1/1	1/1	0/0	0/0	0/0	1/1	1/1	0/0	1/1	0/0	1/1	0/0	0/0	0/0	0/0	1/1	0/0	1/1	1/1	0/0	0/0	0/0	0/0	0/0	0/0	0/0	1/1	1/1	0/0	0/0	1/1	0/0	0/0	0/0
2	11979783	2_11979783	0	1	.	.	.	GT	0/0	1/1	0/0	0/0	0/0	0/0	0/0	1/1	0/0	0/0	0/0	0/0	1/1	0/0	0/0	1/1	0/0	1/1	0/0	0/0	0/1	0/0	1/1	1/1	1/1	0/0	0/0	0/0	0/0	0/0	0/0	0/0	0/0	1/1	1/1	0/0	0/0	1/1	0/0	0/0	0/0
2	11979788	Block_2_11979788_11998056	0	1,2,3,4	.	.	.	GT	0/0	1/1	0/0	0/0	0/0	3/3	3/3	1/1	1/1	0/0	0/0	0/0	1/1	1/1	0/0	2/2	0/0	1/1	0/0	0/0	3/1	3/3	1/1	2/2	1/1	1/1	0/0	0/0	0/0	0/0	0/0	0/0	0/0	1/1	1/1	0/0	0/0	1/1	0/0	0/0	0/0
2	11998550	2_11998550	0	1	.	.	.	GT	0/0	0/0	0/0	0/0	0/0	1/1	1/1	0/0	0/0	0/0	0/0	0/0	0/0	0/0	0/0	1/1	0/0	0/0	0/0	0/0	0/1	1/1	0/0	1/1	0/0	0/0	0/0	0/0	0/0	0/0	0/0	0/0	0/0	0/0	0/0	0/0	0/0	0/0	0/0	0/0	0/0
2	12025745	Block_2_12025745_12081395	0	1,2,3,4,5,6	.	.	.	GT	0/0	1/1	0/0	0/0	0/0	3/3	3/3	2/2	1/1	1/1	0/0	1/1	1/1	1/1	0/0	5/5	0/0	2/2	1/1	0/0	3/1	3/3	1/1	6/6	1/1	1/1	0/0	0/0	0/0	0/0	0/0	0/0	0/0	1/1	1/1	0/0	0/0	0/0	0/0	0/0	0/0
2	12104786	Block_2_12104786_12117534	0	1,2,3,4,5,6	.	.	.	GT	1/1	0/0	2/2	1/1	1/1	1/1	1/1	1/1	0/0	0/0	1/1	0/0	5/5	0/0	1/1	4/4	0/0	1/1	0/0	1/1	1/0	1/1	0/0	4/4	0/0	0/0	1/1	2/2	2/2	1/1	2/2	2/2	1/1	0/0	0/0	2/2	1/1	1/1	2/2	1/1	2/2
2	12188230	2_12188230	0	1	.	.	.	GT	0/0	0/0	1/1	1/1	1/1	0/0	0/0	0/0	0/0	0/0	1/1	0/0	0/0	0/0	0/0	1/1	0/0	0/0	0/0	0/0	0/0	0/0	0/0	0/0	0/0	0/0	1/1	1/1	1/1	1/1	1/1	1/1	1/1	0/0	0/0	1/1	1/1	1/1	1/1	1/1	1/1
2	12293829	Block_2_12293829_12303354	0	1,2,3,4	.	.	.	GT	0/0	0/0	0/0	0/0	0/0	2/2	2/2	0/0	0/0	0/0	0/0	0/0	0/0	0/0	0/0	0/0	0/0	0/0	0/0	0/0	4/4	2/2	0/0	0/0	0/0	0/0	0/0	0/0	0/0	0/0	0/0	0/0	0/0	0/0	0/0	0/0	0/0	0/0	1/1	0/0	0/0
2	12303390	Block_2_12303390_12394203	0	1,2	.	.	.	GT	0/0	0/0	0/0	0/0	0/0	2/2	2/2	0/0	0/0	0/0	0/0	0/0	0/0	0/0	0/0	0/0	0/0	0/0	0/0	0/0	0/2	2/2	0/0	0/0	0/0	0/0	0/0	0/0	0/0	0/0	0/0	0/0	0/0	0/0	0/0	0/0	0/0	0/0	1/1	0/0	0/1
2	12404519	Block_2_12404519_12481066	0	1,2,3,4,5	.	.	.	GT	0/0	1/1	1/1	0/0	0/0	3/3	3/3	0/0	1/1	0/0	4/4	0/0	1/1	1/1	1/1	0/0	0/0	0/0	0/0	0/0	0/3	3/3	1/1	1/1	1/1	1/1	0/0	0/0	1/1	0/0	1/1	0/0	0/0	0/0	0/0	1/1	0/0	0/0	2/2	0/0	0/2
2	12563668	Block_2_12563668_12658724	0	1,2,3,4,5,6	.	.	.	GT	2/2	0/0	0/0	0/0	0/0	3/3	3/3	0/0	0/0	0/0	0/0	0/0	4/4	0/0	0/0	0/0	0/0	0/0	0/0	0/0	0/3	3/3	0/0	0/0	0/0	0/0	0/0	0/0	0/0	0/0	0/0	0/0	0/0	0/0	0/0	0/0	0/0	0/0	1/1	0/0	0/1
2	12704017	Block_2_12704017_12718320	0	1,2,3,4	.	.	.	GT	0/1	0/0	0/0	0/1	0/1	3/3	3/3	0/1	0/0	0/0	0/0	0/0	0/0	0/0	0/1	0/1	0/1	0/0	0/1	0/0	0/3	3/3	0/0	0/1	0/0	0/0	0/1	0/0	0/0	0/1	0/0	2/2	0/0	0/0	0/0	0/0	0/0	0/0	2/2	0/1	0/2
2	12720559	Block_2_12720559_12720658	0	1,2	.	.	.	GT	0/1	0/0	0/0	0/1	0/1	0/0	0/0	0/1	0/0	0/0	0/0	0/0	2/2	0/0	0/1	0/1	0/1	0/0	0/1	0/0	0/0	0/0	0/0	0/1	0/0	0/0	0/1	0/0	0/0	0/1	0/0	0/1	0/0	0/0	0/0	0/0	0/0	0/0	0/1	0/1	0/1
2	12720689	2_12720689	0	1	.	.	.	GT	0/1	0/0	0/0	0/1	0/1	0/0	0/0	0/1	0/0	0/0	0/0	0/0	0/0	0/0	0/1	0/1	0/1	0/0	0/1	0/0	0/0	0/0	0/0	0/1	0/0	0/0	0/1	0/0	0/0	0/1	0/0	0/1	0/0	0/0	0/0	0/0	0/0	0/0	0/1	0/1	0/1
2	12722081	Block_2_12722081_12739012	0	1,2,3,4	.	.	.	GT	0/1	0/0	0/0	0/1	0/1	3/3	3/3	0/1	0/0	0/0	0/0	0/0	4/4	0/0	0/1	0/1	0/1	0/0	0/1	0/0	0/3	3/3	0/0	0/1	0/0	0/0	0/1	0/0	0/0	0/1	0/0	2/2	0/0	0/0	0/0	0/0	0/0	0/0	2/2	0/1	0/2
2	12762280	Block_2_12762280_12860799	0	1,2,3,4,5,6,7	.	.	.	GT	0/0	0/0	0/0	0/0	0/0	0/0	0/0	0/0	0/0	0/0	0/0	0/0	2/2	0/0	0/0	0/0	0/0	0/0	0/0	0/0	0/0	0/0	0/0	0/0	0/0	0/0	0/0	0/0	0/0	0/0	1/1	1/1	0/0	0/0	0/0	0/0	0/0	0/0	4/4	0/0	0/0
2	12948395	Block_2_12948395_13002447	0	1,2,3,4,5,6,7,8,9,10,11,12	.	.	.	GT	10/10	4/4	0/0	1/1	1/1	5/5	3/3	0/0	0/0	1/1	9/8	1/1	0/0	0/0	0/0	0/0	0/0	1/1	1/1	0/0	0/3	3/3	0/0	2/2	4/4	0/0	1/1	1/1	1/1	1/1	3/3	3/3	0/0	1/1	12/12	1/1	1/1	1/1	1/1	1/1	1/1
2	13018633	2_13018633	0	1	.	.	.	GT	0/0	0/0	0/0	0/0	0/0	0/0	0/0	0/0	0/0	0/0	./.	0/0	0/0	0/0	0/0	0/0	0/0	0/0	0/0	0/0	0/0	0/0	0/0	1/1	0/0	0/0	0/0	0/0	0/0	0/0	0/0	0/0	0/0	0/0	0/0	0/0	0/0	0/0	0/0	0/0	0/0
2	13019627	Block_2_13019627_13119078	0	1,2,3,4,5	.	.	.	GT	0/0	1/1	1/1	0/0	0/0	2/2	2/2	0/0	1/1	0/0	4/5	0/0	1/1	1/1	1/1	1/1	1/1	0/0	0/0	1/1	1/2	2/2	1/1	3/3	1/1	1/1	0/0	0/0	0/0	0/0	2/2	2/2	1/1	0/0	0/0	0/0	0/0	0/0	0/0	0/0	0/0
2	13122816	Block_2_13122816_13137887	0	1,2,3	.	.	.	GT	0/0	1/1	1/1	0/0	0/0	0/3	0/3	0/0	1/1	0/0	0/0	0/0	1/1	1/1	1/1	1/1	1/1	0/0	0/0	1/1	3/1	2/2	1/1	1/1	1/1	1/1	0/0	0/0	0/0	0/0	3/3	3/3	1/1	0/0	0/0	0/0	0/0	0/0	0/0	0/0	0/0
2	13336756	Block_2_13336756_13393503	0	1,2	.	.	.	GT	0/0	0/0	0/0	0/0	0/0	1/1	1/1	0/0	0/0	0/0	0/0	0/0	0/0	0/0	0/0	0/0	0/0	0/0	0/0	0/0	0/1	1/1	0/0	0/0	0/0	0/0	0/0	0/0	0/0	0/0	1/1	1/1	0/0	0/0	0/0	0/0	0/0	0/0	0/0	0/0	0/0
2	13478612	Block_2_13478612_13552212	0	1,2,3,4,5,6	.	.	.	GT	0/0	2/2	1/1	0/0	0/0	1/1	1/1	2/2	2/2	0/0	0/3	0/0	5/5	2/2	1/1	1/1	1/1	0/0	0/0	1/1	0/1	1/1	2/2	3/3	5/5	2/2	0/0	0/0	0/0	0/0	2/2	2/2	1/1	0/0	0/0	0/0	0/0	0/0	0/0	0/0	0/0
2	13564914	2_13564914	0	1	.	.	.	GT	0/0	1/1	0/0	0/0	0/0	0/0	0/0	1/1	1/1	0/0	0/0	0/0	1/1	1/1	1/1	1/1	1/1	0/0	0/0	1/1	0/0	0/0	1/1	0/0	1/1	1/1	0/0	0/0	0/0	0/0	1/1	1/1	1/1	0/0	0/0	0/0	0/0	0/0	0/0	0/0	0/0
2	13642117	2_13642117	0	1	.	.	.	GT	0/0	0/0	0/0	0/0	0/0	0/0	0/0	0/0	0/0	0/0	0/1	0/0	0/0	0/0	0/0	0/0	0/0	0/0	0/0	0/0	0/0	0/0	0/0	0/0	0/0	0/0	0/1	0/0	0/0	0/0	0/0	0/0	0/0	0/0	0/0	0/0	0/0	0/0	0/0	0/0	0/0
2	13646160	Block_2_13646160_13675170	0	1,2,3	.	.	.	GT	0/0	1/1	0/0	0/0	0/0	0/0	0/0	1/1	1/1	0/0	0/0	0/0	1/1	1/1	2/2	2/2	0/0	0/0	0/0	0/0	0/0	0/0	1/1	0/0	1/1	1/1	0/0	0/0	0/0	0/0	1/1	1/1	1/1	0/0	0/0	0/0	0/0	0/0	0/0	0/0	0/0
2	13750053	Block_2_13750053_13750126	0	1,2,3	.	.	.	GT	0/0	0/0	0/0	0/0	1/1	1/1	1/1	0/0	0/0	0/0	3/1	0/0	0/0	0/0	2/2	2/2	0/0	1/1	0/0	0/0	3/1	1/1	0/0	0/0	0/0	0/0	1/1	1/1	1/1	1/1	2/2	0/0	2/2	0/0	0/0	1/1	1/1	1/1	1/1	1/1	1/1
2	13762413	2_13762413	0	1	.	.	.	GT	1/1	0/0	1/1	0/0	0/0	0/0	0/0	0/0	0/0	1/1	0/1	1/1	0/0	0/0	0/0	0/0	1/1	0/0	1/1	1/1	0/0	0/0	0/0	1/1	0/0	0/0	0/0	0/0	0/0	0/0	0/0	0/0	0/0	1/1	1/1	0/0	0/0	0/0	0/0	0/0	0/0
2	13922036	Block_2_13922036_13928291	0	1,2,3,4,5	.	.	.	GT	1/1	0/0	1/1	0/0	1/1	0/0	0/0	2/2	0/0	1/1	4/3	1/1	0/0	0/0	1/1	1/1	1/1	0/0	1/1	1/1	0/0	0/0	0/0	0/0	0/0	0/0	1/1	0/0	0/0	1/1	1/1	1/1	0/0	0/0	0/0	0/0	1/1	1/1	0/0	1/1	4/3
2	14033787	2_14033787	0	1	.	.	.	GT	0/0	0/0	0/0	0/0	0/0	0/0	0/0	0/0	0/0	0/0	0/0	0/0	0/0	0/0	0/0	0/0	0/0	0/0	0/0	0/0	0/0	0/0	0/0	1/1	0/0	0/0	0/0	1/1	1/1	0/0	1/1	0/0	1/1	./.	./.	./.	0/0	0/0	1/1	0/0	0/0
2	14033800	2_14033800	0	1	.	.	.	GT	0/0	0/0	0/0	0/0	0/0	0/0	0/0	0/0	0/0	0/0	0/0	0/0	0/0	0/0	0/0	0/0	1/1	0/0	0/0	1/1	0/0	0/0	0/0	0/0	0/0	0/0	0/0	0/0	0/0	0/0	0/0	1/1	0/0	./.	0/0	0/0	0/0	0/0	0/0	0/0	0/0
2	14033803	Block_2_14033803_14113271	0	1,2,3,4,5,6,7,8,9,10	.	.	.	GT	1/1	0/0	1/1	0/0	0/0	5/5	5/5	0/0	0/0	1/1	1/0	1/1	4/4	0/0	1/1	1/1	4/4	0/0	1/1	0/0	0/0	0/0	4/4	2/2	4/4	0/0	0/0	2/2	2/2	0/0	1/1	1/1	3/3	7/7	5/5	10/10	0/0	0/0	2/2	0/0	1/0
2	14144919	2_14144919	0	1	.	.	.	GT	0/0	0/0	1/1	0/0	1/1	1/1	1/1	0/0	0/0	0/0	1/1	0/0	0/0	0/0	0/0	0/0	0/0	0/0	0/0	0/0	0/0	0/0	0/0	1/1	0/0	0/0	1/1	1/1	1/1	1/1	1/1	0/0	1/1	1/1	1/1	1/1	1/1	1/1	1/1	1/1	1/1
2	14174059	2_14174059	0	1	.	.	.	GT	1/1	0/0	0/0	0/0	0/0	0/0	0/0	0/0	0/0	1/1	0/0	1/1	0/0	0/0	1/1	1/1	0/0	1/1	1/1	0/0	0/0	0/0	0/0	0/0	0/0	0/0	0/0	0/0	0/0	0/0	0/0	0/0	0/0	0/0	0/0	0/0	0/0	0/0	0/0	0/0	0/0
2	14179159	Block_2_14179159_14275137	0	1,2,3,4,5,6,7	.	.	.	GT	2/2	1/1	6/6	1/1	0/0	0/0	0/0	4/4	7/7	2/2	0/0	2/2	1/1	1/1	2/2	2/2	1/1	2/2	2/2	1/1	1/1	1/1	1/1	0/0	5/5	1/1	0/0	0/0	0/0	0/0	6/6	0/0	6/6	6/6	6/6	0/0	0/0	0/0	0/0	0/0	0/0
2	14287492	Block_2_14287492_14287573	0	1	.	.	.	GT	1/1	0/0	1/1	0/0	0/0	0/0	0/0	0/0	0/0	1/1	0/0	1/1	0/0	0/0	1/1	1/1	0/0	1/1	1/1	0/0	0/0	0/0	0/0	1/1	0/0	0/0	0/0	0/0	0/0	0/0	1/1	0/0	1/1	1/1	1/1	0/0	0/0	0/0	0/0	0/0	0/0
2	14287590	Block_2_14287590_14312912	0	1,2,3	.	.	.	GT	2/2	1/1	3/3	1/1	0/0	0/0	0/0	1/1	1/1	2/2	0/0	2/2	1/1	1/1	2/2	2/2	1/1	2/2	2/2	1/1	1/1	1/1	1/1	3/3	1/1	1/1	0/0	0/0	0/0	0/0	3/3	0/0	3/3	2/2	2/2	0/0	0/0	0/0	0/0	0/0	0/0
2	14331932	Block_2_14331932_14414585	0	1,2,3,4	.	.	.	GT	2/2	0/0	0/0	0/0	2/2	1/1	1/1	0/0	0/0	2/2	2/1	2/2	0/0	0/0	2/2	2/2	0/0	2/2	2/2	0/0	0/0	0/0	0/0	2/2	0/0	0/0	2/2	1/1	1/1	2/2	0/0	1/1	2/2	2/2	2/2	1/1	2/2	2/2	1/1	2/2	2/1
2	14414960	Block_2_14414960_14502718	0	1,2,3,4	.	.	.	GT	0/0	0/0	0/0	0/0	0/0	1/1	1/1	0/0	0/0	0/0	0/0	0/0	0/0	0/0	0/0	0/0	4/4	0/0	0/0	0/0	0/0	0/0	0/0	3/3	0/0	0/0	0/0	1/1	1/1	0/0	0/0	1/1	1/1	3/3	3/3	1/1	0/0	0/0	1/1	0/0	0/1
2	14506761	Block_2_14506761_14561578	0	1,2,3,4,5,6,7,8,9	.	.	.	GT	0/0	1/1	0/0	1/1	0/0	2/2	2/2	4/4	6/6	0/0	0/0	0/0	1/1	1/1	0/0	0/0	0/0	0/0	0/0	0/0	9/7	0/0	1/1	3/3	6/1	1/1	0/0	0/0	0/0	0/0	0/0	0/0	5/5	3/3	3/3	0/0	0/0	0/0	0/0	0/0	0/0
2	14591861	2_14591861	0	1	.	.	.	GT	0/0	1/1	0/0	1/1	0/0	0/0	0/0	0/0	1/1	0/0	0/0	0/0	1/1	1/1	0/0	0/0	0/0	0/0	0/0	0/0	0/1	0/0	1/1	1/1	1/1	1/1	0/0	0/0	0/0	0/0	0/0	0/0	1/1	1/1	1/1	0/0	0/0	1/1	0/0	0/0	0/0
2	14600934	Block_2_14600934_14600994	0	1,2,3,4	.	.	.	GT	3/3	0/0	1/1	0/0	1/1	1/1	1/1	0/0	0/0	0/0	3/4	0/0	0/0	0/0	1/1	1/1	4/4	1/1	1/1	0/0	0/0	0/0	0/0	2/2	0/0	0/0	1/1	0/0	0/0	1/1	0/0	0/0	2/2	2/2	2/2	0/0	1/1	2/2	0/0	1/1	3/4
2	14629554	Block_2_14629554_14629623	0	1	.	.	.	GT	0/0	0/0	0/0	0/0	0/0	0/0	0/0	0/0	0/0	0/0	0/0	0/0	0/0	0/0	0/0	0/0	1/1	0/0	0/0	0/0	0/0	0/0	0/0	0/0	0/0	0/0	0/0	0/0	0/0	0/0	0/0	0/0	1/1	1/1	1/1	0/0	0/0	1/1	0/0	0/0	0/0
2	14704576	Block_2_14704576_14715495	0	1,2,3,4,5	.	.	.	GT	0/0	0/0	1/1	0/0	1/1	0/0	0/0	0/0	0/0	0/0	5/4	0/0	0/0	0/0	1/1	1/1	2/2	1/1	1/1	0/0	0/0	0/0	0/0	3/3	0/0	0/0	1/1	1/1	0/0	1/1	0/0	2/2	3/3	2/2	2/2	0/0	1/1	0/0	0/0	1/1	5/4
2	14715595	2_14715595	0	1	.	.	.	GT	0/0	0/0	1/1	0/0	1/1	0/0	0/0	0/0	0/0	0/0	./.	0/0	0/0	0/0	1/1	1/1	0/0	1/1	1/1	0/0	0/0	0/0	0/0	1/1	0/0	0/0	1/1	1/1	0/0	1/1	0/0	1/1	1/1	0/0	0/0	0/0	1/1	0/0	0/0	1/1	./.
2	14759908	2_14759908	0	1	.	.	.	GT	0/0	0/0	1/1	0/0	1/1	0/0	0/0	0/0	0/0	0/0	0/1	0/0	0/0	0/0	1/1	1/1	1/1	1/1	1/1	0/0	0/0	0/0	0/0	0/0	0/0	0/0	1/1	1/1	0/0	1/1	0/0	1/1	0/0	0/0	0/0	0/0	1/1	0/0	0/0	1/1	0/1
2	14823303	Block_2_14823303_14841365	0	1,2,3,4,5,6	.	.	.	GT	0/0	0/0	1/1	0/0	1/1	0/0	0/0	3/3	0/0	0/0	5/4	0/0	0/0	0/0	0/0	0/0	0/0	1/1	1/1	0/0	0/0	0/0	0/0	0/0	0/0	0/0	1/1	1/1	0/0	1/1	0/0	2/2	0/0	0/0	0/0	0/0	1/1	1/1	0/0	1/1	5/4
2	14902215	Block_2_14902215_14902272	0	1	.	.	.	GT	0/0	0/0	0/0	0/0	1/1	0/0	0/0	0/0	0/0	0/0	0/0	0/0	0/0	0/0	0/0	0/0	0/0	0/0	0/0	0/0	0/0	0/0	0/0	0/0	0/0	0/0	1/1	0/0	0/0	1/1	0/0	1/1	1/1	0/0	0/0	0/0	1/1	0/0	0/0	1/1	0/0
2	14977641	Block_2_14977641_14977664	0	1	.	.	.	GT	0/0	0/0	0/0	0/0	1/1	0/0	0/0	0/0	0/0	0/0	0/1	0/0	0/0	0/0	0/0	0/0	./.	0/0	0/0	0/0	0/0	0/0	0/0	0/0	0/0	0/0	1/1	1/1	0/0	1/1	0/0	1/1	1/1	0/0	0/0	0/0	1/1	0/0	0/0	1/1	0/1
2	15067760	2_15067760	0	1	.	.	.	GT	1/1	0/0	1/1	0/0	0/0	0/0	0/0	0/0	0/0	1/1	0/0	1/1	0/0	0/0	0/0	0/0	1/1	1/1	0/0	1/1	0/0	1/1	0/0	0/0	0/0	0/0	0/0	1/1	0/0	0/0	0/0	0/0	0/0	1/1	1/1	0/0	0/0	1/1	0/0	0/0	0/0
2	15180576	Block_2_15180576_15180792	0	1,2,3	.	.	.	GT	0/0	1/1	0/0	1/1	0/0	0/0	0/0	0/0	1/1	0/0	0/0	0/0	1/1	1/1	0/0	0/0	0/0	0/0	1/1	0/0	0/0	0/0	1/1	2/2	1/1	1/1	0/0	0/0	0/0	0/0	2/2	0/0	0/0	0/0	0/0	0/0	0/0	0/0	0/0	0/0	0/0
2	15187460	Block_2_15187460_15287146	0	1,2,3,4,5,6	.	.	.	GT	0/0	2/2	3/3	2/2	0/0	1/1	1/1	3/3	2/2	0/0	0/0	0/0	0/4	2/2	0/0	0/0	1/1	1/1	2/2	0/0	5/5	0/0	2/2	0/0	2/2	4/4	0/0	1/1	0/0	0/0	0/0	0/0	0/0	1/1	1/1	0/0	0/0	0/0	0/0	0/0	0/0
2	15290609	Block_2_15290609_15290641	0	1,2,3	.	.	.	GT	0/0	2/2	0/0	2/2	0/0	1/1	1/1	0/0	2/2	0/0	0/0	0/0	2/2	2/2	0/0	0/0	0/0	1/1	2/2	0/0	1/1	0/0	2/2	0/0	2/2	2/2	0/0	1/1	0/0	0/0	0/0	0/0	0/0	0/0	0/0	0/0	0/0	0/0	0/0	0/0	0/0
2	15290670	Block_2_15290670_15301425	0	1,2,3,4,5,6,7,8,9,10	.	.	.	GT	0/0	2/2	4/4	7/7	0/0	3/3	3/3	4/4	2/2	0/0	10/10	0/0	7/7	2/2	0/0	0/0	4/4	6/6	2/2	0/0	6/9	0/0	2/2	0/0	2/2	2/2	9/9	6/6	1/1	0/0	0/0	1/1	0/0	0/0	0/0	1/1	0/0	0/0	1/1	0/0	10/10
2	15301461	Block_2_15301461_15301581	0	1,2,3	.	.	.	GT	0/0	2/2	1/1	2/2	0/0	0/0	2/2	1/1	2/2	0/0	2/0	0/0	2/2	2/2	0/0	0/0	1/1	0/0	2/2	0/0	2/2	0/0	2/2	0/0	2/2	2/2	2/2	2/0	1/1	0/0	0/0	1/1	0/0	0/0	0/0	1/1	0/0	0/0	1/1	0/0	1/0
2	15301613	Block_2_15301613_15370656	0	1,2,3,4,5,6	.	.	.	GT	0/0	2/2	1/1	2/2	0/0	3/3	3/3	1/1	2/2	0/0	0/6	0/0	5/5	2/2	0/0	0/0	0/6	1/1	2/2	0/0	0/3	0/0	2/2	0/0	2/2	2/2	2/2	3/3	1/1	0/0	0/0	1/1	0/0	0/0	0/0	1/1	0/0	0/0	1/1	0/0	0/6
2	15394227	Block_2_15394227_15394277	0	1	.	.	.	GT	0/0	0/0	0/0	0/0	0/0	0/0	0/0	0/0	0/0	0/0	0/1	0/0	0/0	0/0	1/1	1/1	1/1	0/0	0/0	0/0	0/0	0/0	0/0	0/0	0/0	0/0	1/1	0/0	1/1	0/0	1/1	1/1	0/0	0/0	0/0	1/1	0/0	0/0	1/1	0/0	0/1
2	15426826	Block_2_15426826_15426845	0	1,2	.	.	.	GT	0/0	1/1	0/0	1/1	0/0	0/0	0/0	0/0	1/1	0/0	0/0	0/0	1/1	1/1	0/0	0/0	0/0	0/0	2/2	0/0	0/1	0/0	1/1	0/0	1/1	1/1	0/0	0/0	0/0	0/0	0/0	0/0	0/0	1/1	1/1	0/0	0/0	0/0	0/0	0/0	0/0
2	15536916	2_15536916	0	1	.	.	.	GT	0/0	0/0	0/0	0/0	0/0	0/0	0/0	0/0	0/0	0/0	0/0	0/0	0/0	0/0	1/1	1/1	0/0	0/0	0/0	0/0	0/0	0/0	0/0	0/0	0/0	0/0	0/0	0/0	0/0	0/0	0/0	0/0	0/0	0/0	0/0	0/0	0/0	0/0	0/0	0/0	0/0
2	15536917	Block_2_15536917_15602656	0	1,2,3,4,5	.	.	.	GT	0/0	2/2	4/4	2/2	1/1	1/1	1/1	1/1	2/2	0/0	0/0	0/0	0/2	2/2	3/3	3/3	5/5	0/0	2/2	1/1	0/4	1/1	2/2	2/2	2/2	2/2	0/0	4/4	0/0	1/1	1/1	0/0	2/2	2/2	2/2	0/0	1/1	1/1	4/4	1/1	1/4
2	15932085	2_15932085	0	1	.	.	.	GT	0/0	0/0	0/0	0/0	1/1	0/0	0/0	1/1	0/0	0/0	./.	0/0	0/0	0/0	0/0	0/0	0/0	0/0	0/0	1/1	0/0	1/1	0/0	0/0	0/0	0/0	0/0	0/0	0/0	1/1	1/1	0/0	0/0	0/0	0/0	0/0	1/1	1/1	0/0	1/1	./.
2	16195543	2_16195543	0	1	.	.	.	GT	0/0	0/0	0/0	0/0	1/1	0/0	0/0	1/1	0/0	0/0	./.	0/0	0/0	0/0	0/0	0/0	0/0	0/0	0/0	1/1	0/0	1/1	0/0	0/0	0/0	0/0	0/0	0/0	0/0	1/1	1/1	0/0	0/0	0/0	0/0	0/0	1/1	1/1	0/0	1/1	./.
2	16678859	2_16678859	0	1	.	.	.	GT	0/0	0/0	0/0	0/0	1/1	0/0	0/0	1/1	0/0	0/0	./.	0/0	0/0	0/0	0/0	0/0	0/0	0/0	0/0	1/1	0/0	1/1	0/0	0/0	0/0	0/0	0/0	0/0	0/0	1/1	1/1	0/0	0/0	0/0	0/0	0/0	1/1	1/1	0/0	1/1	./.
2	17548495	2_17548495	0	1	.	.	.	GT	0/0	0/0	0/0	0/0	1/1	0/0	0/0	1/1	0/0	0/0	./.	0/0	0/0	0/0	0/0	0/0	0/0	0/0	0/0	1/1	0/0	1/1	0/0	0/0	0/0	0/0	0/0	0/0	0/0	1/1	1/1	0/0	0/0	0/0	0/0	0/0	1/1	1/1	0/0	1/1	./.
2	17713330	2_17713330	0	1	.	.	.	GT	0/0	0/0	0/0	0/0	1/1	0/0	0/0	1/1	0/0	0/0	./.	0/0	0/0	0/0	0/0	0/0	0/0	1/1	0/0	1/1	0/0	1/1	0/0	0/0	0/0	0/0	0/0	0/0	0/0	1/1	1/1	0/0	0/0	0/0	0/0	0/0	1/1	1/1	0/0	1/1	./.
2	17856435	2_17856435	0	1	.	.	.	GT	1/1	0/0	0/0	0/0	0/0	0/0	0/0	0/0	0/0	1/1	0/1	1/1	0/1	0/0	1/1	1/1	1/1	0/0	0/0	0/0	0/0	0/0	0/0	1/1	0/0	0/0	1/1	0/0	1/1	0/0	0/0	1/1	0/0	1/1	1/1	1/1	0/0	0/0	0/0	0/0	0/0
2	17998281	2_17998281	0	1	.	.	.	GT	0/0	0/0	0/0	0/0	1/1	0/0	0/0	1/1	0/0	0/0	./.	0/0	./.	0/0	0/0	0/0	0/0	0/0	0/0	1/1	0/0	1/1	0/0	0/0	0/0	0/0	0/0	0/0	0/0	1/1	1/1	0/0	0/0	0/0	0/0	0/0	1/1	1/1	0/0	1/1	./.
2	18155296	2_18155296	0	1	.	.	.	GT	0/0	0/0	0/0	0/0	1/1	0/0	0/0	1/1	0/0	0/0	./.	0/0	0/0	0/0	0/0	0/0	0/0	0/0	0/0	1/1	0/0	1/1	0/0	0/0	0/0	0/0	0/0	0/0	0/0	1/1	1/1	0/0	0/0	0/0	0/0	0/0	1/1	1/1	0/0	1/1	./.
2	18193160	2_18193160	0	1	.	.	.	GT	0/0	0/0	0/0	0/0	1/1	0/0	0/0	1/1	0/0	0/0	0/1	0/0	0/0	0/0	0/0	0/0	0/0	1/1	0/0	1/1	0/0	1/1	0/0	0/0	0/0	0/0	0/0	0/0	0/0	1/1	1/1	0/0	0/0	0/0	0/0	0/0	1/1	1/1	0/0	1/1	0/1
2	18392962	Block_2_18392962_18395162	0	1,2,3,4,5	.	.	.	GT	2/2	2/2	0/0	0/0	1/1	0/0	0/0	1/1	0/0	0/0	5/4	2/2	0/0	0/0	0/0	0/0	0/0	3/3	0/0	1/1	0/0	1/1	0/0	0/0	2/2	0/0	0/0	0/0	0/0	1/1	1/1	0/0	0/0	0/0	2/2	0/0	1/1	1/1	0/0	1/1	5/4
2	19162014	2_19162014	0	1	.	.	.	GT	0/0	0/0	0/0	0/0	1/1	0/0	0/0	1/1	0/0	0/0	0/1	0/0	0/0	0/0	0/0	0/0	0/0	0/0	0/0	1/1	0/0	1/1	0/0	0/0	0/1	0/0	0/0	0/0	0/0	1/1	1/1	0/0	0/0	0/0	0/0	0/0	1/1	1/1	0/0	1/1	0/1
2	19218365	2_19218365	0	1	.	.	.	GT	0/0	0/0	0/0	0/0	1/1	0/0	0/0	1/1	0/0	0/0	0/1	0/0	0/0	0/0	0/0	0/0	0/0	0/0	0/0	1/1	0/0	1/1	0/0	0/0	0/0	0/0	0/0	0/0	0/0	1/1	1/1	0/0	0/0	0/0	0/0	0/0	1/1	1/1	0/0	1/1	0/1
2	19440081	2_19440081	0	1	.	.	.	GT	0/0	0/0	0/0	0/0	1/1	0/0	0/0	1/1	0/0	0/0	./.	0/0	0/0	0/0	0/0	0/0	0/0	1/1	0/0	1/1	0/0	1/1	0/0	0/0	0/0	0/0	0/0	0/0	0/0	1/1	1/1	0/0	0/0	0/0	0/0	0/0	1/1	1/1	0/0	1/1	./.
2	19533893	2_19533893	0	1	.	.	.	GT	0/0	0/0	0/0	0/0	1/1	0/0	0/0	1/1	0/0	0/0	./.	0/0	0/0	0/0	0/0	0/0	0/0	1/1	0/0	1/1	0/0	1/1	0/0	0/0	0/0	0/0	0/0	0/0	0/0	1/1	1/1	0/0	0/0	0/0	0/0	0/0	1/1	1/1	0/0	1/1	./.
2	19712249	2_19712249	0	1	.	.	.	GT	0/0	0/0	0/0	0/0	1/1	0/0	0/0	1/1	0/0	0/0	0/1	0/0	0/0	0/0	0/0	0/0	0/0	0/0	0/0	1/1	0/0	1/1	0/0	0/0	0/0	0/0	0/0	0/0	0/0	1/1	1/1	0/0	0/0	0/0	0/0	0/0	1/1	1/1	0/0	1/1	0/1
2	20197918	2_20197918	0	1	.	.	.	GT	0/0	0/0	0/0	0/0	1/1	0/0	0/0	1/1	0/0	0/0	0/1	0/0	0/0	0/0	0/0	0/0	0/0	0/0	0/0	1/1	0/0	1/1	0/0	0/0	0/0	0/0	0/0	0/0	0/0	1/1	1/1	0/0	0/0	0/0	0/0	0/0	1/1	1/1	0/0	1/1	0/1
2	20736355	2_20736355	0	1	.	.	.	GT	0/0	0/0	0/0	0/0	1/1	0/0	0/0	1/1	0/0	0/0	./.	0/0	0/0	0/0	0/0	0/0	0/0	1/1	0/0	1/1	0/0	1/1	0/0	0/0	0/0	0/0	0/0	0/0	0/0	1/1	1/1	0/0	0/0	0/0	0/0	0/0	1/1	1/1	0/0	1/1	./.
2	20953775	2_20953775	0	1	.	.	.	GT	0/0	0/0	0/0	0/0	1/1	0/0	0/0	1/1	0/0	0/0	0/1	0/0	0/0	0/0	0/0	0/0	0/0	1/1	0/0	1/1	0/0	1/1	0/0	0/0	0/0	0/0	0/0	0/0	0/0	1/1	1/1	0/0	0/0	0/0	0/0	0/0	1/1	1/1	0/0	1/1	0/1
2	21613222	2_21613222	0	1	.	.	.	GT	0/0	0/0	0/0	0/0	1/1	0/0	0/0	1/1	0/0	0/0	./.	0/0	0/0	0/0	0/0	0/0	0/0	0/0	0/0	1/1	0/0	1/1	0/0	0/0	0/0	0/0	0/0	0/0	0/0	1/1	1/1	0/0	0/0	0/0	0/0	0/0	1/1	1/1	0/0	1/1	./.
2	21858077	2_21858077	0	1	.	.	.	GT	1/1	0/0	0/0	0/0	0/0	0/0	0/0	0/0	0/0	1/1	./.	1/1	./.	0/0	0/0	0/0	1/1	0/0	0/0	0/0	0/0	0/0	0/0	0/0	0/0	0/0	1/1	0/0	1/1	0/0	0/0	1/1	0/0	1/1	1/1	1/1	0/0	0/0	0/0	0/0	0/0
2	23188814	Block_2_23188814_23194282	0	1,2,3,4	.	.	.	GT	0/0	0/0	0/0	0/0	1/1	0/0	0/0	1/1	0/0	0/0	0/1	0/0	0/0	0/0	0/0	0/0	0/0	3/3	0/0	1/1	0/0	1/1	0/0	0/0	0/0	0/0	0/0	0/0	0/0	1/1	1/1	0/0	0/0	0/0	2/2	0/0	1/1	1/1	0/0	1/1	0/1
2	23589448	2_23589448	0	1	.	.	.	GT	0/0	0/0	0/0	0/0	1/1	0/0	0/0	1/1	0/0	0/0	./.	0/0	0/0	0/0	0/0	0/0	0/0	0/0	0/0	1/1	0/0	1/1	0/0	0/0	0/0	0/0	0/0	0/0	0/0	1/1	1/1	0/0	0/0	0/0	0/0	0/0	1/1	1/1	0/0	1/1	./.
2	23635975	2_23635975	0	1	.	.	.	GT	0/0	0/0	0/0	0/0	1/1	0/0	0/0	1/1	0/0	0/0	0/1	0/0	0/0	0/0	0/0	0/0	0/0	1/1	0/0	1/1	0/0	1/1	0/0	0/0	0/0	0/0	0/0	0/0	0/0	1/1	1/1	0/0	0/0	0/0	0/0	0/0	1/1	1/1	0/0	1/1	0/1
2	23894873	2_23894873	0	1	.	.	.	GT	0/0	0/0	0/0	0/0	1/1	0/0	0/0	1/1	0/0	0/0	./.	0/0	0/0	0/0	0/0	0/0	0/0	0/0	0/0	1/1	0/0	1/1	0/0	0/0	0/0	0/0	0/0	0/0	0/0	1/1	1/1	0/0	0/0	0/0	0/0	0/0	1/1	1/1	0/0	1/1	./.
2	24049377	2_24049377	0	1	.	.	.	GT	0/0	0/0	0/0	0/0	1/1	0/0	0/0	1/1	0/0	0/0	0/1	0/0	0/0	0/0	0/0	0/0	0/0	1/1	0/0	1/1	0/0	1/1	0/0	0/0	0/0	0/0	0/0	0/0	0/0	1/1	1/1	0/0	0/0	0/0	0/0	0/0	1/1	1/1	0/0	1/1	0/1
2	24340425	Block_2_24340425_24356936	0	1,2	.	.	.	GT	0/0	0/0	0/0	0/0	1/1	0/0	0/0	1/1	0/0	0/0	2/1	0/0	0/0	0/0	0/0	0/0	0/0	1/1	0/0	1/1	0/0	1/1	0/0	0/0	0/0	0/0	0/0	0/0	0/0	1/1	1/1	0/0	0/0	0/0	0/0	0/0	1/1	1/1	0/0	1/1	2/1
2	24677093	2_24677093	0	1	.	.	.	GT	0/0	0/0	0/0	0/0	1/1	0/0	0/0	1/1	0/0	0/0	./.	0/0	0/0	0/0	0/0	0/0	0/0	./.	0/0	1/1	0/0	1/1	0/0	0/0	0/0	0/0	0/0	0/0	0/0	1/1	1/1	0/0	0/0	0/0	0/0	0/0	1/1	1/1	0/0	1/1	./.
2	25019362	2_25019362	0	1	.	.	.	GT	./.	0/0	0/0	0/0	1/1	0/0	0/0	1/1	0/0	0/0	0/1	0/0	0/0	0/0	0/0	0/0	./.	1/1	0/0	1/1	0/0	1/1	0/0	0/0	./.	0/0	0/0	0/0	0/0	1/1	1/1	0/0	0/0	0/0	0/0	0/0	1/1	1/1	0/0	1/1	0/1
2	25614736	2_25614736	0	1	.	.	.	GT	0/0	0/0	0/0	0/0	1/1	0/0	0/0	1/1	0/0	0/0	0/1	0/0	0/0	0/0	0/0	0/0	0/0	0/0	0/0	1/1	0/0	1/1	0/0	0/0	0/0	0/0	0/0	0/0	0/0	1/1	1/1	0/0	0/0	0/0	0/0	0/0	1/1	1/1	0/0	1/1	0/1
2	25960920	2_25960920	0	1	.	.	.	GT	0/0	0/0	1/1	0/0	0/0	0/0	0/0	0/0	0/0	0/0	0/0	0/0	0/0	0/0	0/0	0/0	0/0	1/1	0/0	0/0	0/0	0/0	0/0	0/0	0/0	0/0	0/0	1/1	0/0	0/0	0/0	0/0	0/0	0/0	0/0	0/0	1/1	0/0	0/0	0/0	0/0
2	25960929	2_25960929	0	1	.	.	.	GT	1/1	0/0	0/0	0/0	0/0	1/1	1/1	0/0	0/0	1/1	0/0	1/1	0/0	0/0	1/1	1/1	0/0	0/0	1/1	0/0	0/0	0/0	0/0	0/0	0/0	0/0	0/0	0/0	0/0	0/0	0/0	0/0	1/1	0/0	0/0	0/0	0/0	0/0	0/0	0/0	0/0
2	25983374	Block_2_25983374_26032339	0	1,2,3,4	.	.	.	GT	1/1	0/0	2/2	0/0	0/0	1/1	1/1	0/0	0/0	1/1	0/0	1/1	0/0	0/0	1/1	1/1	0/0	0/0	1/1	0/0	0/0	0/0	0/0	0/0	0/0	0/0	0/0	2/2	0/0	0/0	0/0	0/0	1/1	0/0	0/0	0/0	2/2	0/0	0/0	0/0	0/0
2	26215720	2_26215720	0	1	.	.	.	GT	1/1	0/0	0/0	1/1	1/1	0/0	0/0	0/0	0/0	1/1	./.	1/1	1/1	0/0	0/0	0/0	1/1	0/0	0/0	0/0	0/0	0/0	0/0	0/0	0/0	0/0	1/1	0/0	1/1	0/0	0/0	1/1	0/0	0/0	0/0	1/1	0/0	0/0	1/1	1/1	1/1
2	26264136	2_26264136	0	1	.	.	.	GT	1/1	0/0	0/0	1/1	1/1	0/0	0/0	0/0	0/0	1/1	./.	1/1	1/1	0/0	0/0	0/0	1/1	0/0	0/0	0/0	0/0	0/0	0/0	0/0	0/0	0/0	1/1	0/0	1/1	0/0	0/0	1/1	0/0	0/0	./.	1/1	0/0	0/0	0/0	1/1	0/0
2	26390965	Block_2_26390965_26395482	0	1,2,3,4	.	.	.	GT	1/1	0/0	0/0	1/1	1/1	0/0	0/0	0/0	0/0	1/1	3/3	1/1	1/1	0/0	0/0	0/0	2/2	0/0	0/0	0/0	0/0	0/0	0/0	0/0	0/0	0/0	1/1	0/0	1/1	0/0	0/0	2/2	0/0	0/0	0/0	1/1	0/0	0/0	1/1	1/1	1/1
2	26633286	Block_2_26633286_26722407	0	1,2,3,4,5,6	.	.	.	GT	1/1	0/0	0/0	1/1	1/1	2/2	2/2	0/0	0/0	1/1	6/5	1/1	5/5	0/0	0/0	0/0	1/1	2/2	2/2	0/0	0/0	0/0	0/0	0/0	0/0	0/0	1/1	2/2	1/1	0/0	0/0	1/1	2/2	0/0	0/0	1/1	0/0	0/0	3/3	1/1	3/3
2	26751714	Block_2_26751714_26832036	0	1,2,3,4	.	.	.	GT	2/2	1/0	1/0	2/2	2/2	0/0	0/0	1/0	1/0	2/2	1/2	2/2	2/2	1/0	1/0	1/0	3/3	0/0	0/0	1/0	1/0	1/0	1/0	1/0	1/0	1/0	2/2	0/0	2/2	1/0	1/0	3/3	0/0	1/0	1/0	2/2	1/0	1/0	4/4	2/2	4/4
2	26872821	2_26872821	0	1	.	.	.	GT	1/1	0/0	0/0	1/1	1/1	0/0	0/0	0/0	0/0	1/1	0/1	1/1	1/1	0/0	0/0	0/0	1/1	0/0	0/0	0/0	0/0	0/0	0/0	0/0	0/0	0/0	1/1	0/0	1/1	0/0	0/0	1/1	0/0	0/0	0/0	1/1	0/0	0/0	1/1	1/1	1/1
2	26886371	Block_2_26886371_26973395	0	1,2,3,4,5	.	.	.	GT	1/1	0/0	0/0	1/1	1/1	2/2	2/2	0/0	0/0	1/1	5/4	1/1	1/1	0/0	0/0	0/0	1/1	2/2	2/2	0/0	0/0	0/0	0/0	0/0	3/3	0/0	1/1	2/2	1/1	0/0	0/0	1/1	2/2	0/0	0/0	1/1	0/0	0/0	1/1	1/1	1/1
2	27006881	Block_2_27006881_27022500	0	1	.	.	.	GT	1/1	0/0	0/0	1/1	1/1	0/0	0/0	0/0	0/0	1/1	./.	1/1	1/1	0/0	0/0	0/0	1/1	0/0	0/0	0/0	0/0	0/0	0/0	0/0	0/0	0/0	1/1	0/0	1/1	0/0	0/0	1/1	0/0	0/0	0/0	1/1	0/0	0/0	1/1	1/1	1/1
2	27197592	Block_2_27197592_27296618	0	1,2,3,4,5	.	.	.	GT	1/1	0/0	0/0	1/1	1/1	2/2	2/2	0/0	0/0	1/1	0/1	1/1	1/1	0/0	0/0	0/0	3/3	2/2	1/1	0/0	0/0	0/0	0/0	0/0	4/4	0/0	1/1	2/2	1/1	0/0	0/0	3/3	2/2	0/0	0/0	1/1	0/0	0/0	5/5	1/1	5/5
2	27348386	Block_2_27348386_27348495	0	1,2,3,4	.	.	.	GT	3/3	0/0	0/0	0/0	0/0	1/1	1/1	0/0	0/0	0/0	0/0	0/0	0/0	0/0	0/0	0/0	0/0	1/1	0/0	0/0	0/0	0/0	0/0	0/0	0/0	0/0	0/0	1/1	0/0	0/0	0/0	0/0	1/1	0/0	0/0	0/0	0/0	0/0	0/0	0/0	0/0
2	27407299	2_27407299	0	1	.	.	.	GT	0/0	0/0	0/0	0/0	0/0	0/0	0/0	1/1	0/0	0/0	0/0	0/0	0/0	0/0	0/0	0/0	0/0	1/1	0/0	1/1	0/0	1/1	0/0	0/0	0/0	0/0	0/0	0/0	0/0	0/0	1/1	0/0	0/0	0/0	0/0	0/0	0/0	0/0	0/0	0/0	0/0
2	27422408	Block_2_27422408_27520929	0	1,2,3,4,5	.	.	.	GT	0/0	0/0	0/0	0/0	0/0	0/0	0/0	1/1	3/3	0/0	0/0	0/0	0/0	0/0	0/0	0/0	3/3	1/1	0/0	1/1	0/0	1/1	0/0	0/0	0/0	0/0	0/0	0/0	0/0	0/0	1/1	0/0	0/0	0/0	2/2	0/0	0/0	0/0	0/0	0/0	0/0
2	27526914	Block_2_27526914_27626482	0	1,2,3	.	.	.	GT	2/2	0/0	0/0	0/0	0/0	0/0	0/0	1/1	0/0	0/0	0/0	0/0	0/0	0/0	0/0	0/0	0/0	1/1	0/0	1/1	0/0	1/1	0/0	0/0	0/0	0/0	0/0	0/0	0/0	0/0	1/1	0/0	0/0	0/0	2/2	0/0	0/0	0/0	0/0	0/0	0/0
2	27643020	Block_2_27643020_27706169	0	1,2,3,4	.	.	.	GT	0/0	1/1	1/1	1/1	0/0	1/1	1/1	2/2	1/1	0/0	0/0	0/0	3/3	1/1	0/0	0/0	0/0	2/2	1/1	2/2	1/1	2/2	1/1	1/1	1/1	1/1	0/0	1/1	0/0	0/0	2/2	0/0	1/1	0/0	0/0	0/0	0/0	0/0	1/1	0/0	3/3
2	27849406	2_27849406	0	1	.	.	.	GT	0/0	0/0	0/0	0/0	0/0	0/0	0/0	1/1	0/0	0/0	0/0	0/0	0/0	0/0	0/0	0/0	0/0	1/1	0/0	1/1	0/0	1/1	0/0	0/0	0/0	0/0	0/0	0/0	0/0	0/0	1/1	0/0	0/0	0/0	0/0	0/0	0/0	0/0	0/0	0/0	0/0
2	27952609	Block_2_27952609_27984884	0	1,2,3,4	.	.	.	GT	0/0	0/0	0/0	0/0	2/2	0/0	0/0	1/1	0/0	0/0	3/2	0/0	0/0	0/0	0/0	0/0	0/0	0/0	0/0	1/1	0/0	1/1	0/0	0/0	0/0	0/0	0/0	0/0	0/0	2/2	1/1	0/0	0/0	0/0	0/0	0/0	2/2	2/2	0/0	2/2	3/2
2	28331531	2_28331531	0	1	.	.	.	GT	0/0	0/0	0/0	0/0	1/1	0/0	0/0	1/1	0/0	0/0	./.	0/0	0/0	0/0	0/0	0/0	0/0	1/1	0/0	1/1	0/0	1/1	0/0	0/0	0/0	0/0	0/0	0/0	0/0	1/1	1/1	0/0	0/0	0/0	0/0	0/0	1/1	1/1	0/0	1/1	./.
2	28507413	2_28507413	0	1	.	.	.	GT	0/0	0/0	0/0	0/0	1/1	0/0	0/0	1/1	0/0	0/0	./.	0/0	0/0	0/0	0/0	0/0	0/0	1/1	0/0	1/1	0/0	1/1	0/0	0/0	0/0	0/0	0/0	0/0	0/0	1/1	1/1	0/0	0/0	0/0	0/0	0/0	1/1	1/1	0/0	1/1	./.
2	28837063	2_28837063	0	1	.	.	.	GT	0/0	0/0	0/0	0/0	1/1	0/0	0/0	1/1	0/0	0/0	./.	0/0	0/0	0/0	0/0	0/0	0/0	1/1	0/0	1/1	0/0	1/1	0/0	0/0	0/0	0/0	0/0	0/0	0/0	1/1	1/1	0/0	0/0	0/0	0/0	0/0	1/1	1/1	0/0	1/1	./.
2	29012853	Block_2_29012853_29025834	0	1,2	.	.	.	GT	0/0	2/2	2/2	2/2	1/1	2/2	2/2	1/1	2/2	0/0	0/1	0/0	0/2	2/2	0/0	0/0	0/0	0/0	2/2	1/1	2/2	1/1	2/2	0/0	2/2	2/2	0/0	2/2	0/0	1/1	1/1	0/0	2/2	0/0	0/0	0/0	1/1	1/1	2/2	1/1	0/1
2	29199274	2_29199274	0	1	.	.	.	GT	0/0	0/0	0/0	0/0	1/1	0/0	0/0	1/1	0/0	0/0	0/1	0/0	0/0	0/0	0/0	0/0	0/0	1/1	0/0	1/1	0/0	1/1	0/0	0/0	0/0	0/0	0/0	0/0	0/0	1/1	1/1	0/0	0/0	0/0	0/0	0/0	1/1	1/1	0/0	1/1	0/1
2	29586594	Block_2_29586594_29587482	0	1,2	.	.	.	GT	0/0	0/0	0/0	0/0	0/0	0/0	0/0	1/1	0/0	0/0	0/0	0/0	0/0	0/0	0/0	0/0	0/0	1/1	0/0	1/1	0/0	1/1	0/0	0/0	0/0	0/0	0/0	0/0	0/0	0/0	1/1	0/0	0/0	0/0	2/2	0/0	0/0	0/0	0/0	0/0	0/0
2	29657584	Block_2_29657584_29748571	0	1	.	.	.	GT	0/0	0/0	0/0	0/0	0/0	0/0	0/0	1/1	0/0	0/0	0/0	0/0	0/0	0/0	0/0	0/0	0/0	1/1	0/0	1/1	0/0	1/1	0/0	0/0	0/1	0/0	0/0	0/0	0/0	0/0	1/1	0/0	0/0	0/0	0/0	0/0	0/0	0/0	0/0	0/0	0/0
2	29772128	Block_2_29772128_29772220	0	1	.	.	.	GT	0/0	0/0	0/0	0/0	0/0	0/0	0/0	1/1	0/0	0/0	0/0	0/0	0/0	0/0	0/0	0/0	0/0	1/1	0/0	1/1	0/0	1/1	0/0	0/0	0/0	0/0	0/0	0/0	0/0	0/0	1/1	0/0	0/0	0/0	0/0	0/0	0/0	0/0	0/0	0/0	0/0
2	29809061	Block_2_29809061_29879621	0	1	.	.	.	GT	0/0	0/0	0/0	0/0	0/0	0/0	0/0	1/1	0/0	0/0	0/0	0/0	0/0	0/0	0/0	0/0	0/0	1/1	0/0	1/1	0/0	1/1	0/0	0/0	0/0	0/0	0/0	0/0	0/0	0/0	1/1	0/0	0/0	0/0	0/0	0/0	0/0	0/0	0/0	0/0	0/0
2	30036505	2_30036505	0	1	.	.	.	GT	1/1	0/0	0/0	0/0	0/0	0/0	0/0	0/0	0/0	0/0	0/0	0/0	0/0	0/0	0/0	0/0	0/0	1/1	0/0	0/0	0/0	0/0	0/0	0/0	0/0	0/0	0/0	0/0	0/0	0/0	0/0	0/0	0/0	0/0	0/0	0/0	0/0	0/0	0/0	0/0	0/0
2	30124417	Block_2_30124417_30135856	0	1,2,3	.	.	.	GT	3/3	0/0	1/1	0/0	0/0	1/1	1/1	0/0	0/0	0/0	0/0	0/0	2/2	0/0	1/1	1/1	1/1	1/1	0/0	1/1	0/1	1/1	0/0	1/1	0/0	0/0	0/0	1/1	0/0	0/0	1/1	0/0	0/0	0/0	0/0	0/0	0/0	2/2	1/1	0/0	0/1
2	30250662	Block_2_30250662_30349727	0	1,2	.	.	.	GT	0/0	0/0	2/2	0/0	0/0	2/2	2/2	0/0	0/0	0/0	0/0	0/0	0/0	0/0	2/2	2/2	1/1	0/0	0/0	1/1	0/2	1/1	0/0	2/2	0/0	0/0	0/0	2/2	0/0	0/0	1/1	0/0	0/0	0/0	0/0	0/0	0/0	0/0	2/2	0/0	0/2
2	30351838	Block_2_30351838_30352576	0	1,2,3	.	.	.	GT	0/0	0/0	1/1	0/0	0/0	1/1	1/1	0/0	0/0	0/0	0/0	0/0	0/0	0/0	1/1	1/1	3/3	0/0	0/0	1/1	2/3	1/1	0/0	1/1	0/0	0/0	0/0	1/1	0/0	0/0	1/1	0/0	0/0	0/0	0/0	0/0	0/0	0/0	1/1	0/0	2/3
2	30704906	2_30704906	0	1	.	.	.	GT	0/0	0/0	1/1	0/0	0/0	1/1	1/1	0/0	0/0	0/0	0/0	0/0	0/0	0/0	1/1	1/1	1/1	0/0	0/0	1/1	0/1	1/1	0/0	0/0	0/0	0/0	0/0	1/1	0/0	0/0	1/1	0/0	0/0	0/0	0/0	0/0	0/0	0/0	1/1	0/0	0/1
2	30806747	2_30806747	0	1	.	.	.	GT	0/0	0/0	1/1	0/0	0/0	0/0	1/1	0/0	0/0	0/0	0/0	0/0	0/0	0/0	0/0	0/0	1/1	0/0	0/0	1/1	0/0	1/1	0/0	0/0	1/1	0/0	0/0	1/1	0/0	0/0	1/1	0/0	0/0	0/0	0/0	0/0	0/0	0/0	1/1	0/0	0/0
2	30876995	Block_2_30876995_30894175	0	1,2,3,4	.	.	.	GT	3/3	0/0	1/1	0/0	0/0	1/1	1/1	0/0	0/0	0/0	0/0	0/0	0/0	0/0	1/1	1/1	1/1	1/1	0/0	1/1	2/1	1/1	4/4	1/1	2/2	0/0	0/0	1/1	0/0	0/0	1/1	0/0	0/0	0/0	2/2	0/0	0/0	0/0	1/1	0/0	2/0
2	30937557	Block_2_30937557_31035956	0	1,2,3,4,5	.	.	.	GT	0/0	3/3	1/1	0/0	0/0	1/1	1/1	0/0	0/0	0/0	0/0	0/0	5/5	0/0	1/1	1/1	1/1	0/0	0/0	1/1	0/1	1/1	0/0	2/2	3/3	0/0	0/0	1/1	0/0	0/0	1/1	0/0	0/0	0/0	0/0	0/0	0/0	0/0	1/1	0/0	0/1
2	31178654	2_31178654	0	1	.	.	.	GT	./.	0/0	1/1	0/0	0/0	1/1	1/1	0/0	0/0	0/0	0/0	0/0	0/0	0/0	1/1	1/1	1/1	1/1	0/0	1/1	./.	1/1	0/0	1/1	0/0	0/0	0/0	1/1	0/0	0/0	1/1	0/0	0/0	0/0	0/0	0/0	0/0	0/0	1/1	0/0	./.
2	31298394	2_31298394	0	1	.	.	.	GT	0/0	0/0	1/1	0/0	0/0	1/1	1/1	0/0	0/0	0/0	0/0	0/0	0/0	0/0	1/1	1/1	0/0	0/0	0/0	0/0	./.	0/0	0/0	0/0	0/0	0/0	0/0	1/1	0/0	0/0	0/0	0/0	0/0	0/0	0/0	0/0	0/0	0/0	1/1	0/0	./.
2	31300021	2_31300021	0	1	.	.	.	GT	0/0	0/0	0/0	0/0	0/0	0/0	0/0	0/0	0/0	0/0	0/0	0/0	0/0	0/0	0/0	0/0	1/1	0/0	0/0	1/1	0/0	1/1	0/0	0/0	0/0	0/0	0/0	0/0	0/0	0/0	1/1	0/0	0/0	0/0	0/0	0/0	0/0	0/0	0/0	0/0	0/0
2	31323323	2_31323323	0	1	.	.	.	GT	0/0	0/0	0/0	0/0	0/0	0/0	0/0	0/0	0/0	0/0	./.	0/0	./.	0/0	0/0	0/0	0/0	0/0	0/0	0/0	0/0	0/0	0/0	0/0	0/0	0/0	0/0	0/0	1/1	0/0	0/0	1/1	0/0	0/0	0/0	1/1	0/0	0/0	0/0	0/0	0/0
2	31424400	2_31424400	0	1	.	.	.	GT	0/0	0/0	0/0	0/0	0/0	0/0	0/0	0/0	0/0	0/0	0/0	0/0	0/0	0/0	0/0	0/0	1/1	0/0	0/0	1/1	0/0	1/1	0/0	0/0	0/0	0/0	0/0	0/0	0/0	0/0	1/1	0/0	0/0	0/0	0/0	0/0	0/0	0/0	0/0	0/0	0/0
2	31905028	2_31905028	0	1	.	.	.	GT	0/0	0/0	0/0	0/0	0/0	0/0	0/0	0/0	0/0	0/0	0/0	0/0	0/0	0/0	0/0	0/0	1/1	0/0	0/0	1/1	0/0	1/1	0/0	0/0	0/0	0/0	0/0	0/0	0/0	0/0	1/1	0/0	0/0	0/0	0/0	0/0	0/0	0/0	0/0	0/0	0/0
2	32205704	Block_2_32205704_32304106	0	1,2,3,4	.	.	.	GT	0/0	0/0	0/0	2/2	0/0	0/0	0/0	0/0	0/0	0/0	0/0	0/0	0/0	0/0	3/3	3/3	4/4	1/1	0/0	1/1	0/0	1/1	0/0	0/0	0/0	0/0	0/0	0/0	0/0	0/0	1/1	0/0	0/0	0/0	0/0	0/0	0/0	0/0	0/0	0/0	0/0
2	32346915	Block_2_32346915_32433654	0	1,2,3,4,5	.	.	.	GT	0/0	0/0	1/1	0/0	0/0	1/1	1/1	0/0	0/0	0/0	0/0	0/0	0/0	0/0	3/3	3/3	5/5	3/3	0/0	2/2	0/1	2/2	0/0	1/1	4/4	0/0	0/0	1/1	0/0	0/0	2/2	0/0	0/0	0/0	0/0	0/0	0/0	0/0	1/1	0/0	0/1
2	32436998	Block_2_32436998_32463452	0	1,2,3	.	.	.	GT	0/0	0/0	2/2	0/0	0/0	2/2	2/2	0/0	0/0	0/0	0/0	0/0	0/0	0/0	3/3	3/3	1/1	2/2	0/0	1/1	0/2	1/1	0/0	2/2	0/0	0/0	0/0	2/2	0/0	0/0	1/1	0/0	0/0	0/0	0/0	0/0	0/0	0/0	2/2	0/0	0/2
2	32518090	Block_2_32518090_32617403	0	1,2,3,4,5,6,7	.	.	.	GT	3/3	0/0	2/2	0/0	0/0	2/2	2/2	0/0	0/0	0/0	0/0	0/0	7/7	0/0	4/4	4/4	1/1	1/1	0/0	1/1	0/2	1/1	0/0	2/2	0/0	0/0	0/0	2/2	0/0	0/0	1/1	0/0	0/0	0/0	0/0	0/0	0/0	0/0	2/2	0/0	0/2
2	32658785	2_32658785	0	1	.	.	.	GT	0/0	0/0	1/1	0/0	0/0	1/1	1/1	0/0	0/0	0/0	0/0	0/0	0/0	0/0	0/0	0/0	0/0	0/0	0/0	0/0	0/1	0/0	0/0	1/1	0/0	0/0	0/0	1/1	0/0	0/0	0/0	0/0	0/0	0/0	0/0	0/0	0/0	0/0	1/1	0/0	0/1
2	32697191	Block_2_32697191_32796990	0	1,2,3,4	.	.	.	GT	0/0	0/0	2/2	0/0	0/0	2/2	2/2	0/0	0/0	0/0	0/0	0/0	0/0	0/0	3/3	3/3	1/1	1/1	0/0	1/1	4/2	1/1	0/0	2/2	0/0	0/0	0/0	2/2	0/0	0/0	1/1	0/0	0/0	0/0	0/0	0/0	0/0	0/0	2/2	0/0	4/2
2	32904473	Block_2_32904473_32905744	0	1,2	.	.	.	GT	0/0	0/0	1/1	0/0	0/0	1/1	1/1	0/0	0/0	0/0	0/0	0/0	0/0	0/0	2/2	2/2	1/1	1/1	0/0	1/1	0/1	1/1	0/0	1/1	0/0	0/0	0/0	1/1	0/0	0/0	1/1	0/0	0/0	0/0	0/0	0/0	0/0	0/0	1/1	0/0	0/1
2	32924872	Block_2_32924872_33019628	0	1,2,3,4	.	.	.	GT	3/3	0/0	1/1	0/0	0/0	1/1	1/1	0/0	0/0	0/0	0/0	0/0	3/3	0/0	2/2	2/2	1/1	1/1	0/0	1/1	1/1	1/1	0/0	1/1	3/3	0/0	0/0	1/1	0/0	0/0	1/1	0/0	0/0	0/0	0/0	0/0	0/0	0/0	1/1	0/0	0/1
2	33024669	Block_2_33024669_33039669	0	1,2,3,4,5	.	.	.	GT	0/0	0/0	2/2	0/0	0/0	2/2	2/2	0/0	0/0	0/0	0/0	0/0	0/0	0/0	4/4	3/3	1/1	1/1	0/0	1/1	0/2	1/1	0/0	2/2	0/0	0/0	0/0	2/2	0/0	0/0	1/1	0/0	0/0	0/0	0/0	0/0	0/0	0/0	2/2	0/0	0/2
2	33158961	Block_2_33158961_33257569	0	1,2,3,4	.	.	.	GT	0/0	0/0	1/1	0/0	0/0	1/1	1/1	0/0	0/0	0/0	0/0	0/0	0/0	0/0	4/4	4/4	2/2	1/1	0/0	2/2	4/1	2/2	0/0	1/1	0/0	0/0	0/0	1/1	0/0	0/0	2/2	0/0	0/0	0/0	0/0	0/0	0/0	0/0	1/1	0/0	0/1
2	33297956	2_33297956	0	1	.	.	.	GT	0/0	0/0	0/0	0/0	0/0	0/0	0/0	0/0	0/0	0/0	0/0	0/0	0/0	0/0	0/0	0/0	1/1	1/1	0/0	1/1	0/0	1/1	0/0	0/0	0/0	0/0	0/0	0/0	0/0	0/0	1/1	0/0	0/0	0/0	0/0	0/0	0/0	0/0	0/0	0/0	0/0
2	33334831	2_33334831	0	1	.	.	.	GT	0/0	0/0	0/0	0/0	0/0	0/0	0/0	0/0	0/0	0/0	0/0	0/0	0/0	0/0	0/0	0/0	1/1	0/0	0/0	1/1	0/0	1/1	0/0	0/0	0/0	0/0	0/0	0/0	0/0	0/0	1/1	0/0	0/0	0/0	0/0	0/0	0/0	0/0	0/0	0/0	0/0
2	33569578	Block_2_33569578_33638479	0	1,2	.	.	.	GT	0/0	0/0	0/0	0/0	0/0	0/0	0/0	0/0	0/0	0/0	0/0	0/0	0/0	0/0	2/2	2/2	1/1	1/1	0/0	1/1	0/0	1/1	0/0	0/0	0/0	0/0	0/0	0/0	0/0	0/0	1/1	0/0	0/0	0/0	0/0	0/0	0/0	0/0	0/0	0/0	0/0
2	33730886	2_33730886	0	1	.	.	.	GT	0/0	0/0	1/1	0/0	0/0	1/1	1/1	0/0	0/0	0/0	0/0	0/0	0/0	0/0	0/0	0/0	0/0	0/0	0/0	0/0	./.	0/0	0/0	1/1	0/0	0/0	0/0	1/1	0/0	0/0	0/0	0/0	0/0	0/0	0/0	0/0	0/0	0/0	1/1	0/0	./.
2	33744050	2_33744050	0	1	.	.	.	GT	0/0	0/0	0/0	0/0	0/0	0/0	0/0	0/0	0/0	0/0	0/0	0/0	0/0	0/0	1/1	1/1	1/1	1/1	0/0	1/1	0/0	1/1	0/0	0/0	0/0	0/0	0/0	0/0	0/0	0/0	1/1	0/0	0/0	0/0	0/0	0/0	0/0	0/0	0/0	0/0	0/0
2	34099141	2_34099141	0	1	.	.	.	GT	0/0	0/0	0/0	0/0	0/0	0/0	0/0	0/0	0/0	0/0	0/0	0/0	0/0	0/0	1/1	1/1	1/1	1/1	0/0	1/1	0/0	1/1	0/0	0/0	0/0	0/0	0/0	0/0	0/0	0/0	1/1	0/0	0/0	0/0	0/0	0/0	0/0	0/0	0/0	0/0	0/0
2	34144741	2_34144741	0	1	.	.	.	GT	0/0	0/0	0/0	0/0	0/0	0/0	0/0	0/0	0/0	0/0	0/0	0/0	0/0	0/0	1/1	1/1	1/1	1/1	0/0	1/1	0/0	1/1	0/0	0/0	0/0	0/0	0/0	0/0	0/0	0/0	1/1	0/0	0/0	0/0	0/0	0/0	0/0	0/0	0/0	0/0	0/0
2	34164485	Block_2_34164485_34164535	0	1	.	.	.	GT	0/0	0/0	1/1	0/0	0/0	1/1	1/1	0/0	0/0	0/0	0/0	0/0	0/0	0/0	1/1	1/1	0/0	0/0	0/0	0/0	0/1	0/0	0/0	1/1	0/0	0/0	0/0	1/1	0/0	0/0	0/0	0/0	0/0	0/0	0/0	0/0	0/0	0/0	1/1	0/0	0/1
2	34200716	Block_2_34200716_34200787	0	1	.	.	.	GT	0/0	0/0	0/0	0/0	0/0	0/0	0/0	0/0	0/0	0/0	0/0	0/0	0/0	0/0	1/1	1/1	1/1	1/1	0/0	1/1	0/0	1/1	0/0	0/0	0/0	0/0	0/0	0/0	0/0	0/0	1/1	0/0	0/0	0/0	0/0	0/0	0/0	0/0	0/0	0/0	0/0
2	34241388	Block_2_34241388_34319278	0	1,2,3,4	.	.	.	GT	0/0	0/0	2/2	0/0	0/0	2/2	2/2	0/0	0/0	0/0	0/0	0/0	0/0	0/0	4/4	4/4	1/1	1/1	0/0	1/1	0/2	1/1	0/0	3/3	0/0	0/0	0/0	2/2	0/0	0/0	1/1	0/0	0/0	0/0	0/0	0/0	0/0	0/0	3/3	0/0	0/0
2	34379472	Block_2_34379472_34467740	0	1,2,3,4	.	.	.	GT	0/0	0/0	0/0	4/4	0/0	0/0	0/0	0/0	0/0	0/0	0/0	0/0	0/0	0/0	2/2	2/2	1/1	2/2	0/0	1/1	0/0	1/1	0/0	0/0	0/0	0/0	0/0	3/3	0/0	0/0	1/1	0/0	0/0	0/0	0/0	0/0	0/0	0/0	0/0	0/0	0/0
2	34467748	Block_2_34467748_34530227	0	1,2,3	.	.	.	GT	0/0	0/0	0/0	0/0	0/0	0/0	0/0	0/0	0/0	0/0	0/0	0/0	0/0	0/0	2/0	2/2	1/1	0/0	0/0	1/1	0/0	1/1	0/0	0/0	0/0	0/0	0/0	1/1	0/0	0/0	1/1	0/0	0/0	0/0	0/0	0/0	0/0	0/0	0/0	0/0	0/0
2	34545389	Block_2_34545389_34642115	0	1,2,3,4	.	.	.	GT	3/3	0/0	0/0	0/0	0/0	0/0	0/0	0/0	0/0	0/0	0/0	0/0	3/3	0/0	2/2	2/2	1/1	0/0	0/0	1/1	0/0	1/1	0/0	0/0	0/0	0/0	0/0	1/1	0/0	0/0	1/1	0/0	0/0	0/0	0/0	0/0	0/0	0/0	0/0	0/0	0/0
2	34642128	Block_2_34642128_34663342	0	1,2,3,4,5,6	.	.	.	GT	1/1	0/0	0/0	1/1	0/0	0/0	0/0	0/0	0/0	0/0	0/0	1/1	0/0	0/0	4/4	4/4	0/2	0/0	0/0	2/2	0/0	3/3	0/0	0/0	1/1	0/0	0/0	2/2	0/0	0/0	2/2	0/0	0/0	0/0	1/1	0/0	0/0	0/0	0/0	0/0	0/0
2	34663394	2_34663394	0	1	.	.	.	GT	0/0	0/0	0/0	0/0	0/0	0/0	0/0	0/0	0/0	0/0	0/0	0/0	0/0	0/0	0/0	0/0	1/1	0/0	0/0	1/1	0/0	1/1	0/0	0/0	0/0	0/0	0/0	1/1	0/0	0/0	1/1	0/0	0/0	0/0	0/0	0/0	0/0	0/0	0/0	0/0	0/0
2	34765499	Block_2_34765499_34765661	0	1,2	.	.	.	GT	0/0	0/0	0/0	0/0	0/0	0/0	0/0	0/0	0/0	0/0	0/0	0/0	0/0	0/0	2/2	2/2	1/1	0/0	0/0	1/1	0/0	1/1	0/0	0/0	0/0	0/0	0/0	1/1	0/0	0/0	1/1	0/0	0/0	0/0	0/0	0/0	0/0	0/0	0/0	0/0	0/0
2	34814248	Block_2_34814248_34906376	0	1,2,3	.	.	.	GT	0/0	0/0	0/0	0/0	0/0	0/0	0/0	0/0	0/0	0/0	0/0	0/0	0/0	0/0	2/2	2/2	1/1	0/0	0/0	1/1	0/0	1/1	0/0	0/0	0/0	0/0	0/0	1/1	0/0	0/0	1/1	0/0	0/0	0/0	0/0	0/0	0/0	0/0	0/0	0/0	0/0
2	34918070	Block_2_34918070_34918133	0	1	.	.	.	GT	0/0	0/0	0/0	0/0	0/0	0/0	0/0	0/0	0/0	0/0	0/0	0/0	0/0	0/0	1/1	1/1	1/1	0/0	0/0	1/1	0/0	1/1	0/0	0/0	0/0	0/0	0/0	1/1	0/0	0/0	1/1	0/0	0/0	0/0	0/0	0/0	0/0	0/0	0/0	0/0	0/0
2	35079972	Block_2_35079972_35171374	0	1,2	.	.	.	GT	2/2	0/0	0/0	0/0	0/0	0/0	0/0	0/0	0/0	0/0	0/0	0/0	0/0	0/0	1/1	1/1	1/1	0/0	0/0	1/1	0/0	1/1	0/0	0/0	2/2	0/0	0/0	1/1	0/0	0/0	1/1	0/0	0/0	0/0	0/0	0/0	0/0	0/0	0/0	0/0	0/0
2	35201150	Block_2_35201150_35209178	0	1	.	.	.	GT	0/0	0/0	0/0	0/0	0/0	0/0	0/0	0/0	0/0	0/0	0/0	0/0	0/0	0/0	1/1	1/1	1/1	0/0	0/0	1/1	0/0	1/1	0/0	0/0	0/0	0/0	0/0	1/1	0/0	0/0	1/1	0/0	0/0	0/0	0/0	0/0	0/0	0/0	0/0	0/0	0/0
2	35301758	Block_2_35301758_35400040	0	1,2,3,4,5,6,7	.	.	.	GT	0/0	0/0	2/2	6/6	0/0	2/2	2/2	0/0	0/0	0/0	0/0	0/0	0/0	0/0	4/4	4/4	3/3	7/7	0/0	1/1	0/2	1/1	0/0	5/5	0/0	0/0	0/0	1/1	0/0	0/0	1/1	0/0	0/0	0/0	0/0	0/0	0/0	0/0	0/0	0/0	0/0
2	35400066	Block_2_35400066_35444520	0	1,2,3,4,5	.	.	.	GT	0/0	0/0	0/0	0/0	0/0	0/0	0/0	0/0	0/0	0/0	0/0	0/0	0/0	0/0	2/2	2/2	5/5	1/1	0/0	1/1	0/0	1/1	0/0	1/1	0/0	0/0	0/0	1/1	0/0	0/0	1/1	0/0	0/0	0/0	0/0	0/0	0/0	0/0	0/0	0/0	0/0
2	35462465	Block_2_35462465_35561030	0	1,2,3,4	.	.	.	GT	1/0	1/0	1/0	1/0	1/0	1/0	1/0	1/0	1/0	1/0	1/0	1/0	1/0	1/0	3/3	3/3	2/2	3/3	1/0	2/2	1/0	2/2	1/0	2/2	1/0	1/0	1/0	2/2	1/0	1/0	2/2	1/0	1/0	1/0	1/0	1/0	1/0	1/0	1/0	1/0	1/0
2	35586933	Block_2_35586933_35619230	0	1,2,3	.	.	.	GT	0/0	0/0	0/0	0/0	0/0	0/0	0/0	0/0	0/0	0/0	0/0	0/0	0/0	0/0	2/2	2/2	1/1	2/2	0/0	1/1	0/0	1/1	0/0	1/1	0/0	0/0	0/0	1/1	0/0	0/0	1/1	0/0	0/0	0/0	0/0	0/0	0/0	0/0	0/0	0/0	0/0
2	35634126	Block_2_35634126_35731459	0	1,2,3	.	.	.	GT	0/0	0/0	0/0	0/0	0/0	0/0	0/0	0/0	0/0	0/0	0/0	0/0	0/0	0/0	0/0	2/2	1/1	3/3	0/0	1/1	0/0	1/1	0/0	1/1	0/0	0/0	0/0	1/1	0/0	0/0	1/1	0/0	0/0	0/0	0/0	0/0	0/0	0/0	0/0	0/0	0/0
2	35813255	Block_2_35813255_35824574	0	1,2	.	.	.	GT	0/0	0/0	0/0	0/0	0/0	0/0	0/0	0/0	0/0	0/0	0/0	0/0	0/0	0/0	0/1	./.	1/1	2/2	0/0	1/1	0/0	1/1	0/0	1/1	0/0	0/0	0/0	1/1	0/0	0/0	1/1	0/0	0/0	0/0	0/0	0/0	0/0	0/0	0/0	0/0	0/0
2	35860415	Block_2_35860415_35956970	0	1,2,3,4	.	.	.	GT	0/0	0/0	0/0	0/0	0/0	0/0	0/0	0/0	0/0	0/0	0/0	0/0	0/0	0/0	2/2	1/4	1/1	2/2	0/0	1/1	0/0	1/1	0/0	1/1	0/0	0/0	0/0	1/1	0/0	0/0	1/1	0/0	0/0	0/0	0/0	0/0	0/0	0/0	0/0	0/0	0/0
2	35980451	Block_2_35980451_36031938	0	1,2	.	.	.	GT	0/0	0/0	0/0	0/0	0/0	0/0	0/0	0/0	0/0	0/0	0/0	0/0	0/0	0/0	2/2	2/2	1/1	2/2	0/0	1/1	0/0	1/1	0/0	1/1	0/0	0/0	0/0	1/1	0/0	0/0	1/1	0/0	0/0	0/0	0/0	0/0	0/0	0/0	0/0	0/0	0/0
2	36300399	Block_2_36300399_36379917	0	1,2,3	.	.	.	GT	0/0	0/0	0/0	2/2	0/0	0/0	0/0	0/0	2/2	0/0	0/0	0/0	0/0	0/0	1/1	1/1	1/1	1/1	0/0	1/1	0/0	1/1	0/0	1/1	0/0	0/0	0/0	1/1	0/0	0/0	1/1	0/0	0/0	0/0	0/0	0/0	0/0	0/0	0/0	0/0	0/0
2	36561370	Block_2_36561370_36561410	0	1,2	.	.	.	GT	0/0	0/0	0/0	0/0	0/0	0/0	0/0	0/0	0/0	0/0	0/0	0/0	0/0	0/0	2/2	2/2	1/1	0/0	0/0	1/1	0/0	1/1	0/0	1/1	0/0	0/0	0/0	1/1	0/0	0/0	1/1	0/0	0/0	0/0	0/0	0/0	0/0	0/0	0/0	0/0	0/0
2	36666688	2_36666688	0	1	.	.	.	GT	0/0	0/0	0/0	0/0	0/0	0/0	0/0	0/0	0/0	0/0	0/0	0/0	0/0	0/0	1/1	1/1	1/1	0/0	0/0	1/1	0/0	1/1	0/0	1/1	0/0	0/0	0/0	1/1	0/0	0/0	1/1	0/0	0/0	0/0	0/0	0/0	0/0	0/0	0/0	0/0	0/0
2	36702411	2_36702411	0	1	.	.	.	GT	0/0	0/0	0/0	0/0	0/0	0/0	0/0	0/0	0/0	0/0	0/0	0/0	0/0	0/0	0/0	0/0	1/1	0/0	0/0	1/1	0/0	1/1	0/0	1/1	0/0	0/0	0/0	1/1	0/0	0/0	1/1	0/0	0/0	0/0	0/0	0/0	0/0	0/0	0/0	0/0	0/0
2	36739752	Block_2_36739752_36827716	0	1,2	.	.	.	GT	0/0	0/0	0/0	0/0	0/0	0/0	0/0	0/0	0/0	0/0	0/0	0/0	0/0	0/0	0/0	0/0	1/1	2/2	0/0	1/1	0/0	1/1	0/0	1/1	0/0	0/0	0/0	1/1	0/0	0/0	1/1	0/0	0/0	0/0	0/0	0/0	0/0	0/0	0/0	0/0	0/0
2	36941517	Block_2_36941517_36945040	0	1,2,3,4	.	.	.	GT	0/0	0/0	0/0	0/0	0/0	0/0	0/0	0/0	0/0	0/0	0/0	0/0	3/3	0/0	2/2	2/2	1/1	1/1	0/0	1/1	0/0	1/1	0/0	1/1	0/0	0/0	0/0	1/1	0/0	0/0	1/1	0/0	0/0	0/0	0/0	0/0	0/0	0/0	0/0	0/0	0/0
2	36953070	Block_2_36953070_37047041	0	1,2,3,4	.	.	.	GT	0/0	0/0	0/0	0/0	0/0	0/0	0/0	0/0	0/0	0/0	0/0	0/0	0/0	0/0	2/2	2/2	2/1	1/1	0/0	1/1	0/0	1/1	0/0	1/1	0/0	0/0	0/0	1/1	0/0	0/0	1/1	0/0	0/0	0/0	0/0	0/0	0/0	0/0	0/0	0/0	0/0
2	37079332	Block_2_37079332_37175550	0	1,2,3,4,5	.	.	.	GT	5/5	0/0	0/0	0/0	0/0	0/0	0/0	0/0	0/0	0/0	0/0	0/0	0/0	0/0	2/2	2/2	1/1	2/2	0/0	1/1	0/0	1/1	0/0	1/1	0/0	0/0	0/0	1/1	0/0	0/0	1/1	0/0	0/0	0/0	0/0	0/0	0/0	0/0	0/0	0/0	0/0
2	37181010	Block_2_37181010_37181028	0	1	.	.	.	GT	0/0	0/0	0/0	0/0	0/0	0/0	0/0	0/0	0/0	0/0	0/0	0/0	./.	0/0	1/1	1/1	1/1	1/1	0/0	1/1	0/0	1/1	0/0	1/1	0/0	0/0	0/0	1/1	0/0	0/0	1/1	0/0	0/0	0/0	0/0	0/0	0/0	0/0	0/0	0/0	0/0
2	37181051	Block_2_37181051_37281046	0	1,2,3	.	.	.	GT	3/3	0/0	0/0	0/0	0/0	0/0	0/0	0/0	0/0	0/0	0/0	0/0	3/3	0/0	2/2	2/2	1/1	2/2	0/0	1/1	0/0	1/1	0/0	1/1	0/0	0/0	0/0	1/1	0/0	0/0	1/1	0/0	0/0	0/0	0/0	0/0	0/0	0/0	0/0	0/0	0/0
2	37336969	Block_2_37336969_37434570	0	1,2,3,4	.	.	.	GT	4/4	0/0	0/0	0/0	0/0	0/0	0/0	0/0	0/0	0/0	0/0	0/0	0/0	0/0	2/2	2/2	1/1	2/2	0/0	1/1	0/0	1/1	0/0	1/1	0/0	0/0	0/0	1/1	0/0	0/0	1/1	0/0	0/0	0/0	4/4	0/0	0/0	0/0	0/0	0/0	0/0
2	37441958	Block_2_37441958_37442731	0	1	.	.	.	GT	0/0	0/0	0/0	0/0	0/0	0/0	0/0	0/0	0/0	0/0	0/0	0/0	0/0	0/0	1/1	1/1	1/1	1/1	0/0	1/1	0/0	1/1	0/0	1/1	0/0	0/0	0/0	1/1	0/0	0/0	1/1	0/0	0/0	0/0	0/0	0/0	0/0	0/0	0/0	0/0	0/0
2	37508941	Block_2_37508941_37589241	0	1,2,3	.	.	.	GT	0/0	0/0	0/0	0/0	0/0	0/0	0/0	0/0	0/0	0/0	0/0	0/0	0/0	0/0	2/2	2/2	1/1	3/3	0/0	1/1	0/0	1/1	0/0	1/1	0/0	0/0	0/0	1/1	0/0	0/0	1/1	0/0	0/0	0/0	0/0	0/0	0/0	0/0	0/0	0/0	0/0
2	37609401	Block_2_37609401_37630893	0	1,2,3	.	.	.	GT	0/0	0/0	0/0	0/0	0/0	0/0	0/0	0/0	0/0	0/0	0/0	0/0	0/0	0/0	2/2	2/2	1/1	3/3	0/0	1/1	0/0	1/1	0/0	1/1	0/0	0/0	0/0	1/1	0/0	0/0	1/1	0/0	0/0	0/0	0/0	0/0	0/0	0/0	0/0	0/0	0/0
2	37703075	Block_2_37703075_37800530	0	1,2,3	.	.	.	GT	3/3	0/0	0/0	0/0	0/0	0/0	0/0	0/0	0/0	0/0	0/0	0/0	0/0	0/0	2/2	2/2	1/1	2/2	0/0	1/1	0/0	1/1	0/0	1/1	0/0	0/0	0/0	1/1	0/0	0/0	1/1	0/0	0/0	0/0	3/3	0/0	0/0	0/0	0/0	0/0	0/0
2	37806835	Block_2_37806835_37887040	0	1,2,3,4	.	.	.	GT	0/0	0/0	0/0	0/0	0/0	0/0	0/0	0/0	0/0	0/0	0/0	0/0	0/0	0/0	3/3	3/3	2/1	4/4	0/0	1/1	0/0	1/1	0/0	1/1	0/0	0/0	0/0	1/1	0/0	0/0	1/1	0/0	0/0	0/0	0/0	0/0	0/0	0/0	0/0	0/0	0/0
2	37909495	Block_2_37909495_38001428	0	1,2,3,4,5,6	.	.	.	GT	6/6	0/0	0/0	0/0	0/0	0/0	0/0	0/0	0/0	0/0	0/0	0/0	0/0	0/0	2/2	2/2	1/1	5/5	0/0	1/1	0/0	1/1	0/0	1/1	0/0	0/0	0/0	1/1	0/0	0/0	1/1	0/0	0/0	0/0	4/4	0/0	0/0	0/0	0/0	0/0	0/0
2	38031221	Block_2_38031221_38039418	0	1	.	.	.	GT	0/0	0/0	0/0	0/0	0/0	0/0	0/0	0/0	0/0	0/0	0/0	0/0	0/0	0/0	1/1	1/1	1/1	1/1	0/0	1/1	0/0	1/1	0/0	1/1	0/0	0/0	0/0	1/1	0/0	0/0	1/1	0/0	0/0	0/0	0/0	0/0	0/0	0/0	0/0	0/0	0/0
2	38071481	Block_2_38071481_38168458	0	1,2,3	.	.	.	GT	0/0	0/0	0/0	0/0	0/0	0/0	0/0	0/0	0/0	0/0	0/0	0/0	0/0	0/0	2/2	2/2	1/1	3/3	0/0	1/1	0/0	1/1	0/0	1/1	0/0	0/0	0/0	1/1	0/0	0/0	1/1	0/0	0/0	0/0	0/0	0/0	0/0	0/0	0/0	0/0	0/0
2	38228167	Block_2_38228167_38281805	0	1,2,3	.	.	.	GT	0/0	0/0	0/0	0/0	0/0	0/0	0/0	0/0	0/0	0/0	0/0	0/0	0/0	0/0	2/2	2/2	1/1	2/2	0/0	1/1	0/0	1/1	0/0	1/1	0/0	0/0	0/0	1/1	0/0	0/0	1/1	0/0	0/0	0/0	0/0	0/0	0/0	0/0	0/0	0/0	0/0
2	38345856	Block_2_38345856_38444604	0	1,2	.	.	.	GT	0/0	0/0	0/0	0/0	0/0	0/0	0/0	0/0	0/0	0/0	0/0	0/0	0/0	0/0	2/2	2/2	1/1	0/0	0/0	1/1	0/0	1/1	0/0	1/1	0/0	0/0	0/0	1/1	0/0	0/0	1/1	0/0	0/0	0/0	0/0	0/0	0/0	0/0	0/0	0/0	0/0
2	38599858	Block_2_38599858_38641386	0	1,2,3	.	.	.	GT	0/0	0/0	0/0	0/0	0/0	0/0	0/0	0/0	0/0	0/0	0/0	0/0	3/3	0/0	2/2	2/2	1/1	0/0	0/0	1/1	0/0	1/1	0/0	1/1	0/0	0/0	0/0	1/1	0/0	0/0	1/1	0/0	0/0	0/0	0/0	0/0	0/0	0/0	0/0	0/0	0/0
2	38738218	2_38738218	0	1	.	.	.	GT	0/0	0/0	0/0	0/0	0/0	0/0	0/0	0/0	0/0	0/0	0/0	0/0	0/0	0/0	1/1	1/1	1/1	0/0	0/0	1/1	0/0	1/1	0/0	1/1	0/0	0/0	0/0	1/1	0/0	0/0	1/1	0/0	0/0	0/0	0/0	0/0	0/0	0/0	0/0	0/0	0/0
2	38774355	Block_2_38774355_38843686	0	1,2,3,4,5,6	.	.	.	GT	0/0	5/5	0/0	0/0	0/0	0/0	0/0	0/0	0/0	0/0	0/0	0/0	0/0	0/0	2/2	2/2	3/3	4/4	0/0	1/1	0/0	1/1	0/0	1/1	0/0	0/0	0/0	1/1	0/0	0/0	1/1	0/0	0/0	0/0	0/0	0/0	0/0	0/0	0/0	0/0	0/0
2	38906211	Block_2_38906211_38990603	0	1,2,3	.	.	.	GT	0/0	0/0	0/0	0/0	0/0	0/0	0/0	0/0	0/0	0/0	0/0	0/0	0/0	0/0	2/2	2/2	1/1	3/3	0/0	1/1	0/0	1/1	0/0	1/1	0/0	0/0	0/0	1/1	0/0	0/0	1/1	0/0	0/0	0/0	0/0	0/0	0/0	0/0	0/0	0/0	0/0
2	39014393	Block_2_39014393_39054013	0	1,2,3	.	.	.	GT	0/0	0/0	0/0	0/0	0/0	0/0	0/0	0/0	0/0	0/0	0/0	0/0	3/3	0/0	2/2	2/2	1/1	0/0	0/0	1/1	0/0	1/1	0/0	1/1	0/0	0/0	0/0	1/1	0/0	0/0	1/1	0/0	0/0	0/0	0/0	0/0	0/0	0/0	0/0	0/0	0/0
2	39210983	Block_2_39210983_39299266	0	1,2	.	.	.	GT	0/0	0/0	0/0	0/0	0/0	0/0	0/0	0/0	0/0	0/0	0/0	0/0	0/0	0/0	2/2	2/2	1/1	0/0	0/0	1/1	0/0	1/1	0/0	1/1	0/0	0/0	0/0	1/1	0/0	0/0	1/1	0/0	0/0	0/0	0/0	0/0	0/0	0/0	0/0	0/0	0/0
2	39315300	Block_2_39315300_39352890	0	1,2,3,4,5,6,7	.	.	.	GT	0/0	0/0	0/0	0/0	2/2	0/0	0/0	0/0	0/0	0/0	4/4	0/0	0/0	0/0	3/3	3/3	./.	0/0	0/0	1/1	0/0	1/1	0/0	1/1	0/0	0/0	0/0	1/1	0/0	2/2	1/1	0/0	0/0	0/0	7/7	0/0	2/2	2/2	0/0	2/2	4/4
2	39352911	2_39352911	0	1	.	.	.	GT	0/0	0/0	1/1	0/0	0/0	1/1	1/1	0/0	0/0	0/0	0/0	0/0	0/0	0/0	1/1	1/1	./.	1/1	0/0	1/1	./.	1/1	0/0	1/1	0/0	0/0	0/0	1/1	0/0	0/0	1/1	0/0	0/0	0/0	./.	0/0	0/0	0/0	0/0	0/0	0/0
2	39503535	Block_2_39503535_39571192	0	1,2,3,4,5	.	.	.	GT	0/0	1/1	3/3	1/1	1/1	3/3	3/3	1/1	1/1	0/0	2/1	0/0	2/1	1/1	2/2	2/2	0/0	4/4	1/1	0/0	1/3	0/0	1/1	0/0	1/1	1/1	1/1	0/0	2/2	1/1	0/0	2/2	1/1	1/1	1/1	2/2	1/1	1/1	1/1	1/1	1/1
2	39578609	Block_2_39578609_39675460	0	1,2,3,4,5	.	.	.	GT	0/0	1/1	3/3	1/1	1/1	3/3	3/3	1/1	1/1	0/0	2/1	0/0	2/1	1/1	2/2	2/2	0/0	4/4	1/1	0/0	3/1	0/0	1/1	0/0	1/1	1/1	1/1	0/0	2/2	1/1	0/0	2/2	1/1	1/1	1/1	2/2	1/1	1/1	1/1	1/1	1/1
2	39722733	Block_2_39722733_39723236	0	1,2,3,4	.	.	.	GT	0/0	1/1	3/3	1/1	1/1	3/3	3/3	1/1	1/1	0/0	4/4	0/0	4/4	1/1	2/2	2/2	0/0	0/0	1/1	0/0	3/3	0/0	1/1	0/0	1/1	1/1	1/1	0/0	2/2	1/1	0/0	2/2	1/1	1/1	1/1	2/2	1/1	1/1	1/1	1/1	1/1
2	39923058	Block_2_39923058_40019470	0	1,2,3,4,5	.	.	.	GT	0/0	1/1	3/3	1/1	1/1	3/3	3/3	1/1	1/1	0/0	5/2	0/0	5/2	1/1	2/2	2/2	0/0	4/4	1/1	0/0	5/3	0/0	1/1	0/0	1/1	1/1	1/1	0/0	2/2	1/1	0/0	2/2	1/1	1/1	1/1	2/2	1/1	1/1	1/1	1/1	1/1
2	40091748	2_40091748	0	1	.	.	.	GT	./.	0/0	0/0	0/0	0/0	0/0	0/0	0/0	0/0	1/1	0/0	1/1	0/0	0/0	0/0	0/0	0/0	0/0	0/0	1/1	0/0	1/1	0/0	1/1	0/0	0/0	0/0	0/0	0/0	0/0	1/1	0/0	0/0	0/0	./.	0/0	0/0	0/0	0/0	0/0	0/0
2	40164478	Block_2_40164478_40164588	0	1,2,3	.	.	.	GT	0/0	1/1	0/0	1/1	1/1	0/0	0/0	1/1	1/1	0/0	0/1	0/0	0/1	1/1	1/1	1/1	3/3	0/0	2/2	0/0	0/0	0/0	1/1	0/0	1/1	1/1	1/1	0/0	0/0	1/1	0/0	0/0	1/1	1/1	1/1	0/0	1/1	1/1	1/1	1/1	1/1
2	40196835	Block_2_40196835_40292837	0	1,2,3,4,5,6	.	.	.	GT	1/1	0/0	1/1	0/0	0/0	2/2	2/2	3/3	0/0	1/1	6/5	1/1	6/5	0/0	0/0	0/0	1/1	1/1	0/0	1/1	6/5	1/1	0/0	1/1	0/0	0/0	0/0	1/1	2/2	0/0	1/1	2/2	0/0	0/0	4/4	2/2	0/0	0/0	0/0	0/0	0/0
2	40299728	Block_2_40299728_40312846	0	1,2,3,4	.	.	.	GT	4/4	0/0	1/1	0/0	0/0	2/2	2/2	1/1	0/0	1/1	3/3	1/1	0/2	0/0	0/0	0/0	1/1	1/1	0/0	1/1	0/2	1/1	0/0	1/1	0/0	0/0	0/0	1/1	2/2	0/0	1/1	2/2	0/0	0/0	0/0	2/2	0/0	0/0	0/0	0/0	0/0
2	40327924	Block_2_40327924_40414232	0	1,2,3,4,5	.	.	.	GT	1/1	0/0	3/3	0/0	0/0	2/2	2/2	1/1	0/0	1/1	5/4	1/1	5/4	0/0	0/0	0/0	1/1	1/1	0/0	1/1	5/4	1/1	0/0	1/1	0/0	0/0	0/0	1/1	2/2	0/0	1/1	2/2	0/0	0/0	0/0	2/2	0/0	0/0	0/0	0/0	0/0
2	40604242	Block_2_40604242_40604243	0	1	.	.	.	GT	0/0	0/0	0/0	0/0	0/0	1/1	1/1	0/0	0/0	0/0	0/1	0/0	0/1	0/0	0/0	0/0	0/0	0/0	0/0	0/0	0/1	0/0	0/0	0/0	0/0	0/0	0/0	0/0	1/1	0/0	0/0	1/1	0/0	0/0	0/0	1/1	0/0	0/0	0/0	0/0	0/0
2	40614711	Block_2_40614711_40712891	0	1,2,3,4	.	.	.	GT	0/0	0/0	0/0	0/0	0/0	1/1	1/1	0/0	0/0	0/0	0/1	0/0	0/1	0/0	0/0	0/0	0/0	0/0	0/0	0/0	0/1	0/0	0/0	0/0	3/3	0/0	0/0	0/0	1/1	0/0	0/0	1/1	0/0	0/0	2/2	1/1	0/0	0/0	0/0	0/0	0/0
2	40720208	Block_2_40720208_40722618	0	1,2,3	.	.	.	GT	0/0	0/0	0/0	0/0	0/0	1/1	1/1	0/0	0/0	0/0	3/2	0/0	3/2	0/0	0/0	0/0	0/0	0/0	0/0	0/0	3/2	0/0	0/0	0/0	0/0	0/0	0/0	0/0	1/1	0/0	0/0	1/1	0/0	0/0	0/0	1/1	0/0	0/0	0/0	0/0	0/0
2	40730784	Block_2_40730784_40829556	0	1,2	.	.	.	GT	0/0	0/0	0/0	0/0	0/0	1/1	1/1	0/0	0/0	0/0	0/1	0/0	0/2	0/0	0/0	0/0	0/0	0/0	0/0	0/0	2/1	0/0	0/0	0/0	0/0	0/0	0/0	0/0	1/1	0/0	0/0	2/2	0/0	0/0	0/0	1/1	0/0	0/0	0/0	0/0	0/0
2	40872035	2_40872035	0	1	.	.	.	GT	0/0	0/0	0/0	0/0	0/0	1/1	1/1	0/0	0/0	0/0	0/1	0/0	0/0	0/0	0/0	0/0	0/0	0/0	0/0	0/0	0/1	0/0	0/0	0/0	0/0	0/0	0/0	0/0	1/1	0/0	0/0	0/0	0/0	0/0	0/0	1/1	0/0	0/0	0/0	0/0	0/0
2	40939367	2_40939367	0	1	.	.	.	GT	0/0	0/1	0/1	0/0	0/0	0/1	0/1	0/1	0/1	0/0	0/0	0/0	0/1	0/1	0/0	0/0	0/0	0/1	0/0	0/0	0/0	0/0	0/1	0/0	0/1	0/1	0/0	0/0	0/0	0/0	0/0	0/0	0/1	0/0	0/0	0/0	0/1	0/0	0/0	0/0	0/0
2	40940588	2_40940588	0	1	.	.	.	GT	0/0	0/0	0/0	0/0	0/0	0/1	0/1	0/0	0/0	0/0	0/0	0/0	0/1	0/0	0/1	0/1	0/1	0/0	0/0	0/0	0/1	0/0	0/0	0/0	0/0	0/0	0/0	0/0	0/0	0/0	0/0	0/1	0/0	0/1	0/0	0/0	0/0	0/0	0/0	0/0	0/0
2	40940645	2_40940645	0	1	.	.	.	GT	0/0	0/0	0/0	0/0	0/0	0/1	0/1	0/0	0/0	0/0	0/1	0/0	0/1	0/0	0/1	0/1	0/0	0/0	0/0	0/0	0/1	0/0	0/0	0/0	0/0	0/0	0/0	0/0	0/0	0/0	0/0	0/1	0/0	0/1	0/0	0/0	0/0	0/0	0/0	0/0	0/0
2	40941818	Block_2_40941818_41024837	0	1,2,3,4,5,6,7	.	.	.	GT	1/1	3/3	0/0	3/3	0/0	5/2	5/2	1/1	0/0	1/1	0/2	1/1	0/0	0/0	0/0	0/0	1/1	1/1	1/1	1/1	0/2	1/1	3/3	1/1	3/3	0/0	0/0	1/1	2/2	0/0	1/1	0/0	0/0	0/0	0/0	2/2	0/0	0/0	0/0	0/0	0/0
2	41474826	Block_2_41474826_41483673	0	1,2,3,4	.	.	.	GT	1/1	0/0	0/0	0/0	1/1	0/0	0/0	1/1	0/0	1/1	4/1	1/1	2/2	0/0	0/0	0/0	1/1	1/1	1/1	1/1	0/0	1/1	0/0	1/1	0/0	0/0	0/0	1/1	0/0	1/1	1/1	0/0	0/0	0/0	0/0	0/0	1/1	1/1	0/0	1/1	4/1
2	41485039	Block_2_41485039_41583970	0	1,2,3,4	.	.	.	GT	0/0	1/1	1/1	1/1	0/0	1/1	1/1	0/0	1/1	0/0	1/0	0/0	4/4	1/1	1/1	1/1	3/3	0/0	0/0	0/0	1/1	0/0	1/1	0/0	4/4	1/1	1/1	0/0	2/2	0/0	0/0	1/1	1/1	1/1	1/1	2/2	0/0	0/0	1/1	0/0	1/0
2	41612492	Block_2_41612492_41686647	0	1,2,3,4,5,6	.	.	.	GT	3/3	0/0	0/0	0/0	1/1	0/0	0/0	1/1	0/0	1/1	0/1	1/1	0/0	0/0	0/0	0/0	1/1	1/1	1/1	1/1	0/0	1/1	0/0	1/1	0/0	0/0	0/0	1/1	2/2	1/1	1/1	0/0	0/0	0/0	0/0	2/2	1/1	1/1	0/0	1/1	0/1
2	41688828	Block_2_41688828_41788343	0	1,2,3,4,5	.	.	.	GT	1/1	0/0	0/0	0/0	1/1	0/0	0/0	1/1	0/0	3/3	0/1	1/1	4/4	0/0	0/2	0/2	3/3	1/1	1/1	1/1	0/0	1/1	0/0	1/1	0/0	0/0	0/0	1/1	0/0	1/1	1/1	0/0	0/0	0/0	0/0	0/0	1/1	1/1	0/0	1/1	0/1
2	41800629	Block_2_41800629_41896357	0	1,2,3,4,5	.	.	.	GT	0/0	1/1	2/2	1/1	0/0	2/2	2/2	0/0	1/1	0/0	2/0	0/0	1/1	1/1	2/2	2/2	0/0	0/0	0/0	0/0	2/1	0/0	1/1	0/0	1/1	1/1	2/2	0/0	1/1	0/0	0/0	1/1	2/2	2/2	2/2	1/1	0/0	0/0	1/1	0/0	2/0
2	41917097	Block_2_41917097_41931129	0	1,2,3	.	.	.	GT	0/0	1/1	2/2	1/1	0/0	3/3	3/3	0/0	1/1	0/0	1/0	0/0	1/1	1/1	2/2	2/2	0/0	0/0	0/0	0/0	1/2	0/0	1/1	0/0	1/1	1/1	2/2	0/0	1/1	0/0	0/0	1/1	2/2	2/2	2/2	1/1	0/0	0/0	1/1	0/0	1/0
2	41952510	Block_2_41952510_42006565	0	1,2,3,4,5	.	.	.	GT	1/1	1/1	0/0	1/1	0/0	2/2	2/2	1/1	1/1	1/1	4/3	1/1	1/1	1/1	2/2	0/0	1/1	0/0	0/0	0/0	0/2	0/0	1/1	0/0	1/1	1/1	2/2	0/0	1/1	0/0	0/0	1/1	2/2	2/2	2/2	1/1	0/0	0/0	1/1	0/0	4/3
2	42028555	2_42028555	0	1	.	.	.	GT	0/0	0/0	0/0	0/0	0/0	1/1	1/1	0/0	0/0	0/0	0/0	0/0	0/0	0/0	1/1	0/0	0/0	0/0	0/0	0/0	0/0	0/0	0/0	0/0	0/0	0/0	1/1	0/0	0/0	0/0	0/0	0/0	1/1	1/1	1/1	0/0	0/0	0/0	0/0	0/0	0/0
2	42050695	2_42050695	0	1	.	.	.	GT	1/1	1/1	1/1	1/1	0/0	0/0	0/0	1/1	1/1	1/1	0/1	1/1	1/1	1/1	0/0	1/1	1/1	0/0	0/0	0/0	0/1	0/0	1/1	1/1	1/1	1/1	0/0	0/0	0/0	0/0	0/0	1/1	0/0	0/0	0/0	1/1	0/0	0/0	1/1	0/0	0/1
2	42053966	Block_2_42053966_42125883	0	1,2,3,4,5,6	.	.	.	GT	0/0	0/0	0/0	0/0	1/1	2/2	2/2	0/0	0/0	0/0	5/6	0/0	0/0	0/0	0/0	0/0	0/0	4/4	1/1	1/1	5/6	1/1	0/0	2/2	0/0	0/0	2/2	1/1	2/2	1/1	1/1	0/0	2/2	2/2	2/2	0/0	1/1	1/1	0/0	1/1	5/6
2	42125890	Block_2_42125890_42204732	0	1,2,3,4,5,6	.	.	.	GT	0/0	0/0	4/4	0/0	1/1	2/2	2/2	0/0	0/0	0/0	5/6	0/0	0/0	0/0	2/2	0/0	0/0	0/0	1/1	1/1	5/6	1/1	0/0	2/2	0/0	0/0	2/2	2/2	2/2	1/1	0/0	1/1	2/2	2/2	2/2	0/0	1/1	1/1	0/0	1/1	5/0
2	42239373	Block_2_42239373_42239403	0	1	.	.	.	GT	0/0	0/0	0/0	0/0	0/0	1/1	1/1	0/0	0/0	0/0	0/0	0/0	./.	0/0	1/1	0/0	0/0	0/0	0/0	0/0	0/0	0/0	0/0	1/1	0/0	0/0	1/1	1/1	1/1	0/0	0/0	0/0	1/1	1/1	1/1	0/0	0/0	0/0	0/0	0/0	0/0
2	42315619	Block_2_42315619_42380064	0	1,2,3,4,5,6,7	.	.	.	GT	0/0	0/0	1/1	0/0	0/0	7/7	7/7	1/1	0/0	0/0	0/0	0/0	3/3	0/0	7/7	3/3	0/0	0/0	0/0	1/1	0/1	1/1	0/0	0/0	0/0	0/0	4/4	0/0	3/3	0/0	1/1	2/2	0/0	4/4	4/4	0/0	0/0	0/0	1/1	0/0	0/0
2	42380076	Block_2_42380076_42380236	0	1,2,3	.	.	.	GT	0/0	0/0	0/0	0/0	0/0	1/1	1/1	0/0	0/0	0/0	0/0	0/0	0/0	0/0	1/1	1/1	0/0	0/0	0/0	0/0	0/0	0/0	0/0	0/0	0/0	0/0	1/1	0/0	0/0	0/0	0/0	2/2	0/0	1/1	1/1	0/0	0/0	0/0	0/0	0/0	0/0
2	42392140	Block_2_42392140_42469310	0	1,2,3,4,5,6,7,8	.	.	.	GT	0/0	0/0	1/1	0/0	0/0	2/2	2/2	1/1	6/6	6/6	0/0	0/0	2/2	0/0	2/2	0/0	6/6	0/0	0/0	1/1	0/0	1/1	0/0	1/1	0/0	0/0	2/2	0/0	2/2	0/0	1/1	7/7	3/3	2/2	2/2	0/0	0/0	0/0	1/1	0/0	1/1
2	42517355	Block_2_42517355_42616176	0	1,2,3,4,5,6	.	.	.	GT	0/0	0/0	1/1	0/0	0/0	2/2	2/2	1/1	0/0	0/0	0/0	0/0	2/2	0/0	2/2	0/0	4/4	2/2	0/0	1/1	6/6	1/1	0/0	1/1	0/0	0/0	2/2	0/0	2/2	0/0	0/0	2/2	0/0	2/2	2/2	0/0	0/0	0/0	1/1	0/0	1/1
2	42625256	Block_2_42625256_42655699	0	1,2,3,4	.	.	.	GT	4/4	0/0	2/2	0/0	0/0	1/1	1/1	2/2	0/0	0/0	0/0	0/0	1/1	0/0	1/1	0/0	3/3	1/1	0/0	2/2	3/2	2/2	0/0	2/2	0/0	0/0	1/1	0/0	1/1	0/0	3/3	1/1	1/1	1/1	4/4	0/0	0/0	0/0	2/2	0/0	2/2
2	42655772	Block_2_42655772_42754007	0	1,2,3,4,5,6,7	.	.	.	GT	0/0	0/0	0/0	0/0	0/0	3/3	3/3	0/0	0/0	0/0	0/0	0/0	3/3	0/0	3/3	1/1	7/7	2/2	0/0	0/0	0/0	0/0	0/0	0/0	0/0	0/0	3/3	1/1	3/3	0/0	5/5	6/6	2/2	3/3	3/3	0/0	0/0	1/1	0/0	0/0	0/0
2	42774618	Block_2_42774618_42807502	0	1,2,3,4,5,6	.	.	.	GT	0/0	0/0	0/0	0/0	0/0	1/1	1/1	0/0	0/0	0/0	0/0	0/0	1/1	0/0	1/1	0/0	5/5	1/1	0/0	0/0	0/0	0/0	0/0	0/0	0/0	0/0	1/1	0/0	3/3	0/0	2/2	1/1	3/3	1/1	1/1	0/0	0/0	0/0	0/0	0/0	0/0
2	42808499	2_42808499	0	1	.	.	.	GT	0/0	0/0	0/0	0/0	0/0	1/1	1/1	0/0	0/0	0/0	0/0	0/0	1/1	0/0	1/1	0/0	1/1	1/1	0/0	0/0	0/0	0/0	0/0	0/0	0/0	0/0	1/1	0/0	0/0	0/0	0/0	1/1	0/0	1/1	1/1	0/0	0/0	0/0	0/0	0/0	0/0
2	42808567	Block_2_42808567_42808597	0	1,2	.	.	.	GT	0/0	0/0	0/0	0/0	0/0	1/1	1/1	0/0	0/0	0/0	0/0	0/0	1/1	0/0	1/1	0/0	1/1	1/1	0/0	0/0	0/0	0/0	0/0	0/0	0/0	0/0	1/1	0/0	2/2	0/0	1/1	1/1	0/0	1/1	1/1	0/0	0/0	0/0	0/0	0/0	0/0
2	42844310	Block_2_42844310_42856800	0	1,2,3	.	.	.	GT	0/0	0/0	1/1	0/0	0/0	1/1	1/1	0/0	0/0	0/0	0/0	0/0	1/1	0/0	1/1	0/0	1/1	1/1	0/0	0/0	0/0	0/0	0/0	0/0	0/0	0/0	1/1	0/0	2/2	0/0	2/2	1/1	1/1	1/1	1/1	0/0	0/0	0/0	0/0	0/0	0/0
2	42871995	Block_2_42871995_42971211	0	1,2,3,4,5,6,7,8,9,10	.	.	.	GT	0/0	0/0	2/2	0/0	0/0	2/2	2/2	0/0	0/0	0/0	0/0	0/0	8/8	0/0	2/2	0/0	2/2	5/5	0/0	0/0	0/0	0/0	0/0	0/0	0/0	0/0	9/9	1/1	1/1	0/0	1/1	2/2	2/2	4/4	7/7	0/0	0/0	1/1	0/0	0/0	0/0
2	42973383	Block_2_42973383_43013195	0	1,2,3,4,5	.	.	.	GT	0/0	0/0	2/2	0/0	0/0	2/2	2/2	0/0	0/0	0/0	0/1	0/0	2/2	0/0	2/2	0/0	2/2	1/1	0/0	0/0	0/0	0/0	4/4	0/0	3/3	0/0	1/1	1/1	1/1	0/0	1/1	2/2	2/2	2/2	2/2	1/1	0/0	1/1	0/0	0/0	0/0
2	43016480	Block_2_43016480_43115017	0	1,2,3,4,5,6,7	.	.	.	GT	0/0	0/0	5/5	0/0	0/0	4/4	2/2	0/0	0/0	0/0	0/0	0/0	2/2	0/0	5/5	0/0	1/1	0/0	0/0	0/0	0/0	0/0	0/0	0/0	0/0	0/0	0/0	0/0	0/0	0/0	0/0	2/2	2/2	4/4	4/4	0/0	0/0	0/0	0/0	0/0	0/0
2	43136492	Block_2_43136492_43146763	0	1	.	.	.	GT	0/0	0/0	1/1	0/0	1/1	1/1	1/1	0/0	0/0	0/0	./.	0/0	1/1	0/0	0/0	0/0	1/1	0/0	0/0	0/0	0/0	0/0	0/0	0/0	0/0	0/0	0/0	0/0	0/0	1/1	0/0	1/1	1/1	1/1	1/1	0/0	1/1	0/0	0/0	1/1	0/0
2	43168579	Block_2_43168579_43265771	0	1,2,3,4,5	.	.	.	GT	0/0	0/0	0/0	0/0	2/2	0/0	0/0	0/0	0/0	0/0	1/2	0/0	1/1	0/0	0/0	0/0	2/2	1/1	0/0	0/0	0/0	0/0	0/0	0/0	0/0	0/0	1/1	2/2	1/1	2/2	1/1	1/1	0/0	2/2	2/2	1/1	2/2	1/1	0/0	2/2	0/0
2	43288374	Block_2_43288374_43383416	0	1,2,3,4	.	.	.	GT	0/0	0/0	0/0	0/0	1/1	0/0	0/0	0/0	0/0	0/0	0/0	3/3	0/0	0/0	0/0	0/0	2/2	0/0	0/0	0/0	0/0	0/0	0/0	0/0	3/3	0/0	0/0	1/1	0/0	1/1	0/0	0/0	0/0	0/4	2/2	0/0	1/1	0/0	0/0	1/1	0/0
2	43398728	Block_2_43398728_43416445	0	1	.	.	.	GT	0/0	0/0	0/0	0/0	1/1	0/0	0/0	0/0	0/0	0/0	0/1	0/0	0/0	0/0	0/0	0/0	1/1	0/0	0/0	0/0	0/0	0/0	0/0	0/0	0/0	0/0	0/0	1/1	0/0	1/1	0/0	0/0	0/0	1/1	1/1	0/0	1/1	0/0	0/0	1/1	0/0
2	43433472	Block_2_43433472_43532824	0	1,2	.	.	.	GT	1/1	1/1	0/0	1/1	2/2	0/0	0/0	1/1	1/1	1/1	0/2	1/1	0/0	1/1	0/0	0/0	2/2	0/0	1/1	1/1	1/1	1/1	1/1	1/1	1/1	1/1	0/0	2/2	0/0	2/2	0/0	0/0	1/1	2/2	2/2	0/0	2/2	0/0	1/1	2/2	1/1
2	43533814	Block_2_43533814_43608400	0	1,2,3,4,5,6	.	.	.	GT	0/0	0/0	0/0	0/0	2/2	0/0	0/0	0/0	0/0	0/0	0/2	0/0	1/1	0/0	0/0	0/0	2/2	1/1	0/0	0/0	0/0	0/0	0/0	0/0	0/0	0/0	1/1	2/2	1/1	2/2	1/1	1/1	0/0	4/4	4/4	1/1	2/2	1/1	0/0	2/2	0/0
2	43610273	Block_2_43610273_43709657	0	1,2,3,4,5,6,7	.	.	.	GT	4/4	1/1	0/0	1/1	5/5	0/0	0/0	4/4	4/4	1/1	7/0	1/1	3/3	1/1	0/0	0/0	5/5	0/0	1/1	1/1	1/1	1/1	1/1	1/1	1/1	1/1	0/0	2/2	0/0	2/2	3/3	3/3	1/1	0/0	0/0	0/0	2/2	0/0	1/1	2/2	1/1
2	43724823	2_43724823	0	1	.	.	.	GT	1/1	1/1	0/0	1/1	0/0	0/0	0/0	1/1	1/1	1/1	0/0	1/1	0/0	1/1	0/0	0/0	0/0	0/0	1/1	1/1	1/1	1/1	1/1	1/1	1/1	1/1	0/0	0/0	0/0	0/0	0/0	0/0	1/1	0/0	0/0	0/0	0/0	0/0	1/1	0/0	1/1
2	43729682	Block_2_43729682_43790810	0	1,2,3,4	.	.	.	GT	1/1	1/1	0/0	1/1	2/2	0/0	0/0	1/1	1/1	1/1	0/2	1/1	3/3	1/1	0/0	0/0	2/2	0/0	1/1	1/1	1/1	1/1	1/1	1/1	1/1	1/1	0/0	2/2	0/0	2/2	3/3	3/3	1/1	0/0	0/0	0/0	2/2	0/0	1/1	2/2	1/1
2	43798575	Block_2_43798575_43891306	0	1,2,3,4,5,6,7	.	.	.	GT	1/1	1/1	0/0	1/1	2/2	0/0	0/0	1/1	1/1	1/1	1/2	1/1	5/5	1/1	0/0	0/0	2/2	0/0	1/1	1/1	1/1	1/1	1/1	1/1	1/1	1/1	0/0	2/2	0/0	2/2	3/3	5/5	1/1	0/0	0/0	0/0	2/2	0/0	1/1	2/2	1/1
2	43891379	Block_2_43891379_43893639	0	1,2	.	.	.	GT	0/0	0/0	1/1	0/0	0/0	1/1	1/1	0/0	0/0	0/0	0/1	0/0	2/2	0/0	1/1	1/1	0/0	1/1	0/0	0/0	0/0	0/0	0/0	0/0	0/0	0/0	1/1	0/0	1/1	0/0	2/2	2/2	0/0	1/1	1/1	1/1	0/0	1/1	0/0	0/0	0/0
2	43933974	Block_2_43933974_44005344	0	1,2,3,4,5,6	.	.	.	GT	1/1	1/1	0/0	1/1	3/3	3/3	3/3	2/2	1/1	1/1	0/4	1/1	1/1	1/1	0/0	0/0	3/3	0/0	1/1	2/2	1/2	2/2	1/1	1/1	1/1	1/1	0/0	4/4	0/0	3/3	1/1	1/1	2/2	0/0	0/0	0/0	3/3	0/0	2/2	3/3	2/2
2	44005347	Block_2_44005347_44036105	0	1,2,3,4,5	.	.	.	GT	1/1	1/1	0/0	1/1	2/2	2/2	2/2	0/0	1/1	1/1	4/0	1/1	1/1	1/1	3/3	3/3	2/2	0/0	1/1	0/0	4/1	0/0	1/1	1/1	1/1	1/1	0/0	3/3	0/0	2/2	1/1	1/1	3/3	3/3	3/3	0/0	2/2	0/0	0/0	2/2	0/0
2	44070993	Block_2_44070993_44074317	0	1	.	.	.	GT	1/1	1/1	0/0	1/1	0/0	0/0	0/0	0/0	1/1	1/1	0/0	1/1	1/1	1/1	1/1	1/1	0/1	0/0	1/1	1/1	1/1	1/1	1/1	1/1	1/1	1/1	0/0	1/1	0/0	0/0	1/1	1/1	1/1	1/1	1/1	0/0	0/0	0/0	0/0	0/0	0/0
2	44074321	Block_2_44074321_44174164	0	1,2,3,4,5,6,7,8,9	.	.	.	GT	1/1	5/5	0/0	5/5	0/0	4/4	4/4	0/0	1/1	1/1	0/0	1/1	1/1	1/1	1/1	1/1	2/2	0/0	1/1	3/3	1/3	3/3	1/1	1/1	1/1	1/1	0/0	2/2	0/0	0/0	1/1	1/1	1/1	2/2	6/6	0/0	0/0	0/0	0/0	0/0	0/0
2	44174239	2_44174239	0	1	.	.	.	GT	0/0	0/0	0/0	0/0	0/0	1/1	1/1	0/0	0/0	0/0	0/0	0/0	0/0	0/0	0/0	0/0	1/1	0/0	0/0	1/1	./.	1/1	0/0	0/0	0/0	0/0	0/0	1/1	0/0	0/0	0/0	0/0	0/0	1/1	1/1	0/0	0/0	0/0	0/0	0/0	0/0
2	44205349	Block_2_44205349_44205406	0	1,2,3,4	.	.	.	GT	1/1	1/1	0/0	1/1	0/0	2/2	2/2	0/0	1/1	1/1	0/0	1/1	1/1	1/1	1/1	1/1	0/0	0/0	1/1	0/0	3/3	0/0	1/1	1/1	1/1	1/1	0/0	0/0	0/0	0/0	1/1	1/1	1/1	0/0	0/0	0/0	0/0	0/0	0/0	0/0	0/0
2	44265635	Block_2_44265635_44285172	0	1,2,3,4,5,6	.	.	.	GT	1/1	1/1	0/0	1/1	0/0	4/4	4/4	0/0	1/1	1/1	0/0	0/1	2/2	1/1	1/1	1/1	2/2	0/0	1/1	1/1	1/1	1/1	1/1	1/1	0/0	1/1	0/0	2/2	2/2	0/0	1/1	2/2	1/1	2/2	2/2	2/2	0/0	0/0	0/0	0/0	0/0
2	44285823	2_44285823	0	1	.	.	.	GT	0/0	0/0	0/0	0/1	0/1	0/0	0/1	0/1	0/1	0/0	0/0	0/0	0/0	0/0	0/1	0/1	0/0	0/0	0/1	0/0	0/0	0/1	0/0	0/0	0/0	0/1	0/0	0/0	0/0	0/1	0/0	0/0	0/0	0/0	0/0	0/0	0/1	0/0	0/1	0/0	0/0
2	44321545	Block_2_44321545_44354455	0	1,2	.	.	.	GT	0/0	0/0	0/0	0/0	0/0	2/2	2/2	0/0	0/0	0/0	0/0	0/0	1/1	0/0	0/0	0/0	1/1	0/0	0/0	0/0	0/0	0/0	0/0	0/0	0/0	0/0	0/0	1/1	1/1	0/0	0/0	1/1	0/0	1/1	1/1	1/1	0/0	0/0	0/0	0/0	0/0
2	44460270	Block_2_44460270_44461839	0	1,2,3	.	.	.	GT	0/0	0/0	0/0	0/0	1/1	2/2	2/2	0/0	0/0	0/0	1/1	0/0	2/2	0/0	0/0	0/0	0/0	0/0	0/0	0/0	0/0	0/0	0/0	0/0	0/0	0/0	1/1	0/0	2/2	1/1	0/0	2/2	0/0	0/0	0/0	2/2	0/0	1/1	2/2	1/1	2/2
2	44492692	Block_2_44492692_44492801	0	1,2,3,4	.	.	.	GT	1/1	1/1	0/0	1/1	0/0	2/2	2/2	1/1	1/1	1/1	3/3	1/1	2/2	1/1	1/1	1/1	0/0	0/0	1/1	0/0	3/3	0/0	1/1	0/0	1/1	1/1	1/1	0/0	2/2	0/0	1/1	2/2	1/1	0/0	0/0	2/2	0/0	0/0	0/0	0/0	0/0
2	44494305	Block_2_44494305_44518963	0	1,2,3,4,5,6,7,8,9,10	.	.	.	GT	1/1	1/1	0/0	1/1	0/0	2/2	2/2	1/1	1/1	7/7	10/6	1/1	2/2	1/1	1/1	1/1	5/5	0/0	1/1	0/0	10/6	0/0	1/1	0/0	1/1	1/1	1/1	0/0	2/2	0/0	1/1	2/2	1/1	0/0	5/5	2/2	0/0	0/0	0/0	0/0	0/0
2	44522991	Block_2_44522991_44620385	0	1,2,3	.	.	.	GT	0/0	0/0	1/1	0/0	3/3	2/2	2/2	0/0	0/0	0/0	2/1	0/0	2/0	0/0	0/0	0/0	1/1	1/1	0/0	1/1	2/1	1/1	0/0	1/1	0/0	0/0	0/0	1/1	2/2	3/3	0/0	2/2	0/0	1/1	1/1	2/2	1/1	1/1	1/1	3/3	1/1
2	44759872	Block_2_44759872_44779035	0	1,2,3,4,5,6,7,8	.	.	.	GT	2/2	0/0	0/0	0/0	1/1	6/6	5/5	0/0	0/0	0/0	0/1	0/0	2/2	0/0	0/0	0/0	5/5	0/0	0/0	0/0	0/0	0/0	0/0	0/0	0/0	0/0	0/0	3/3	0/0	1/1	0/0	2/2	0/0	3/3	3/3	0/0	0/0	0/0	0/0	1/1	0/0
2	44863800	Block_2_44863800_44874413	0	1,2,3,4	.	.	.	GT	0/0	0/0	0/0	0/0	1/1	1/1	1/1	0/0	0/0	0/0	4/3	0/0	0/0	0/0	0/0	0/0	1/1	0/0	0/0	0/0	0/0	0/0	0/0	0/0	0/0	0/0	0/0	1/1	0/0	1/1	0/0	0/0	1/1	1/1	1/1	0/0	0/0	1/1	0/0	1/1	0/0
2	45176434	Block_2_45176434_45187359	0	1,2,3,4,5	.	.	.	GT	4/4	0/0	0/0	0/0	0/0	0/0	0/0	0/0	0/0	0/0	0/0	0/0	3/0	0/0	0/0	0/0	5/5	0/0	0/0	0/0	0/0	0/0	0/0	0/0	0/0	0/0	0/0	0/0	0/0	0/0	0/0	0/0	0/0	1/1	5/5	0/0	0/0	0/0	1/1	0/0	1/1
2	45257712	Block_2_45257712_45302388	0	1,2,3,4,5,6,7,8	.	.	.	GT	8/8	0/0	0/0	2/2	2/2	3/3	3/3	0/0	0/0	0/0	0/2	0/0	6/6	0/0	0/0	0/0	1/1	0/0	0/0	0/0	0/0	0/0	0/0	0/0	8/8	0/0	0/0	0/0	0/0	2/2	0/0	0/0	2/2	1/1	1/1	0/0	0/0	0/0	3/3	2/2	3/3
2	45335320	Block_2_45335320_45335369	0	1,2,3	.	.	.	GT	3/3	0/0	0/0	1/1	1/1	1/1	1/1	0/0	0/0	0/0	0/1	0/0	1/1	0/0	0/0	0/0	1/1	0/0	0/0	0/0	0/0	0/0	0/0	0/0	0/1	0/0	0/0	0/0	0/0	1/1	0/0	1/1	1/1	1/1	1/1	0/0	0/0	0/0	1/1	1/1	1/1
2	45366539	Block_2_45366539_45461040	0	1,2,3,4,5,6,7	.	.	.	GT	4/4	6/6	0/0	2/2	2/2	2/2	2/2	0/0	1/1	6/6	0/2	1/1	4/4	1/1	0/0	0/0	4/4	0/0	1/1	0/0	0/3	0/0	5/5	0/0	4/4	1/1	0/0	0/0	0/0	2/2	0/0	1/1	1/1	1/1	5/5	0/0	0/0	0/0	2/2	2/2	2/2
2	45510829	Block_2_45510829_45510859	0	1,2,3,4	.	.	.	GT	1/1	1/1	0/0	0/0	0/0	0/0	0/0	0/0	1/1	1/1	0/0	1/1	1/1	1/1	0/0	0/0	1/1	0/0	1/1	0/0	4/3	0/0	1/1	0/0	1/1	1/1	0/0	0/0	0/0	0/0	0/0	1/1	1/1	1/1	1/1	0/0	0/0	0/0	0/0	0/0	0/0
2	45553093	Block_2_45553093_45553234	0	1,2,3	.	.	.	GT	1/1	1/1	0/0	0/0	0/0	0/0	0/0	0/0	1/1	1/1	0/0	1/1	1/1	1/1	0/0	0/0	0/0	0/0	1/1	0/0	3/2	0/0	1/1	0/0	1/1	1/1	0/0	0/0	0/0	0/0	0/0	1/1	1/1	1/1	1/1	0/0	0/0	0/0	0/0	0/0	0/0
2	45564632	Block_2_45564632_45613489	0	1,2,3,4,5,6,7	.	.	.	GT	1/1	1/1	0/0	0/0	0/0	0/0	0/0	1/1	1/1	1/1	6/6	1/1	1/1	1/1	0/0	0/0	0/0	0/0	1/1	0/0	./.	0/0	1/1	0/0	1/1	1/1	0/0	0/0	0/0	0/0	0/0	1/1	1/1	0/0	0/0	0/0	0/0	0/0	0/0	0/0	0/0
2	45657784	Block_2_45657784_45754499	0	1,2,3,4,5,6	.	.	.	GT	1/1	1/1	0/0	0/0	0/0	0/0	0/0	1/1	1/1	1/1	0/0	1/1	1/1	1/1	0/0	0/0	2/2	0/0	1/1	0/0	0/1	0/0	1/1	0/0	1/1	1/1	0/0	0/0	0/0	0/0	0/0	1/1	1/1	0/0	0/0	1/1	0/0	0/0	0/0	0/0	0/0
2	45780891	Block_2_45780891_45781291	0	1,2,3,4,5	.	.	.	GT	1/1	1/1	0/0	2/2	0/0	0/0	0/0	1/1	1/1	1/1	0/0	1/1	4/4	1/1	2/2	0/0	0/0	2/2	1/1	0/0	3/4	0/0	1/1	0/0	1/1	1/1	0/0	0/0	0/0	0/0	0/0	1/1	1/1	2/2	5/5	1/1	2/2	0/0	0/0	0/0	0/0
2	45805083	Block_2_45805083_45812077	0	1	.	.	.	GT	1/1	1/1	0/0	0/0	0/0	0/0	0/0	1/1	1/1	1/1	0/0	1/1	1/1	1/1	1/1	0/0	1/1	0/0	1/1	1/1	1/1	1/1	1/1	1/1	1/1	1/1	0/0	1/1	0/0	0/0	0/0	1/1	1/1	0/0	0/0	1/1	0/0	0/0	0/0	0/0	0/0
2	45873306	Block_2_45873306_45873379	0	1,2	.	.	.	GT	1/1	1/1	0/0	0/0	0/0	0/0	0/0	0/0	1/1	1/1	0/0	1/1	1/1	1/1	0/0	0/0	0/0	0/0	1/1	0/0	0/2	0/0	1/1	0/0	1/1	1/1	0/0	0/0	0/0	0/0	0/0	1/1	1/1	0/0	0/0	1/1	0/0	0/0	0/0	0/0	0/0
2	45900960	Block_2_45900960_45940601	0	1,2	.	.	.	GT	1/1	1/1	0/0	0/0	0/0	0/0	0/0	0/0	1/1	1/1	0/0	1/1	1/1	1/1	2/2	0/0	2/2	0/0	1/1	0/0	0/0	0/0	1/1	2/2	1/1	1/1	0/0	0/0	0/0	0/0	0/0	1/1	1/1	2/2	2/2	1/1	0/0	0/0	0/0	0/0	0/0
2	45990475	Block_2_45990475_46082956	0	1,2,3,4	.	.	.	GT	1/1	1/1	0/0	3/3	0/0	0/0	0/0	0/0	1/1	1/1	0/0	1/1	1/1	1/1	1/1	0/0	1/1	1/1	1/1	0/0	0/1	0/0	1/1	1/1	1/1	1/1	0/0	0/0	0/0	0/0	0/0	1/1	1/1	1/1	1/1	1/1	0/0	0/0	0/0	0/0	0/0
2	46082964	Block_2_46082964_46182400	0	1,2,3,4,5,6,7,8	.	.	.	GT	3/3	1/1	0/0	5/5	0/0	0/0	0/0	0/0	1/1	3/3	0/0	3/3	7/7	1/1	1/1	0/0	2/2	2/2	1/1	0/0	0/4	0/0	1/1	6/6	1/1	1/1	0/0	0/0	0/0	0/0	0/0	1/1	1/1	1/1	1/1	1/1	0/0	0/0	0/0	0/0	0/0
2	46182406	Block_2_46182406_46204384	0	1,2,3,4,5,6,7,8	.	.	.	GT	0/0	1/1	0/0	0/0	0/0	0/0	0/0	0/0	1/1	3/3	0/0	0/0	2/2	1/1	1/1	0/0	5/5	5/5	1/1	0/0	8/7	0/0	1/1	0/0	1/1	1/1	0/0	0/0	0/0	0/0	0/0	1/1	1/1	2/2	2/2	1/1	0/0	0/0	0/0	0/0	0/0
2	46204387	2_46204387	0	1	.	.	.	GT	./.	0/0	0/0	0/0	0/0	0/0	0/0	0/0	0/0	0/0	0/0	0/0	0/0	0/0	1/1	0/0	1/1	1/1	0/0	0/0	0/0	0/0	0/0	0/0	0/0	0/0	0/0	0/0	0/0	0/0	0/0	0/0	0/0	0/0	0/0	0/0	0/0	0/0	0/0	0/0	0/0
2	46243445	Block_2_46243445_46288439	0	1,2,3,4	.	.	.	GT	0/0	1/1	0/0	0/0	0/0	0/0	0/0	0/0	1/1	0/0	0/0	0/0	1/1	1/1	2/2	4/4	1/1	1/1	1/1	0/0	0/1	0/0	1/1	0/0	1/1	1/1	0/0	0/0	0/0	0/0	0/0	1/1	1/1	1/1	1/1	3/3	0/0	0/0	0/0	0/0	0/0
2	46387366	Block_2_46387366_46486623	0	1,2,3,4,5,6,7,8,9,10	.	.	.	GT	1/1	0/0	2/2	1/1	3/3	4/4	5/5	1/1	0/0	1/1	1/1	1/1	0/0	0/0	0/0	0/0	0/0	0/0	0/0	1/1	9/0	1/1	0/0	0/0	0/0	0/0	1/1	8/1	5/5	7/5	1/1	0/0	0/0	1/1	6/6	0/0	2/2	1/1	1/1	7/5	3/3
2	46504565	Block_2_46504565_46562663	0	1,2,3,4,5	.	.	.	GT	0/0	1/1	2/2	0/0	0/0	0/0	0/0	0/0	1/1	0/0	0/0	0/0	1/1	1/1	1/1	1/1	4/4	1/1	1/1	0/0	0/1	0/0	1/1	1/1	1/1	1/1	0/0	0/0	0/0	0/0	0/0	1/1	1/1	0/0	0/0	4/4	2/2	1/1	0/0	0/0	0/0
2	46778366	2_46778366	0	1	.	.	.	GT	1/1	0/0	0/0	1/1	1/1	0/0	0/0	0/0	0/0	1/1	1/1	1/1	0/0	0/0	0/0	0/0	1/1	1/1	1/1	1/1	0/0	0/0	0/0	1/1	0/0	0/0	1/1	1/1	1/1	1/1	0/0	1/1	1/1	0/0	0/0	0/0	0/0	1/1	0/0	1/1	0/0
2	46851477	Block_2_46851477_46949664	0	1,2,3,4,5	.	.	.	GT	0/0	1/1	1/1	0/0	0/0	0/0	0/0	3/3	1/1	0/0	0/0	0/0	1/1	1/1	0/0	0/0	0/0	0/0	2/2	0/0	1/1	1/1	1/1	0/0	1/1	1/1	0/0	0/0	0/0	0/0	0/0	0/0	0/0	0/0	0/0	0/0	1/1	0/0	3/3	0/0	3/3
2	46971511	Block_2_46971511_47051525	0	1,2,3,4,5,6,7,8	.	.	.	GT	0/0	1/1	1/1	0/0	0/0	2/2	2/2	1/1	1/1	0/0	0/0	0/0	1/1	3/3	2/2	2/2	2/2	2/2	8/8	0/0	1/1	1/1	1/1	0/0	1/3	1/1	0/0	0/0	0/0	0/0	2/2	0/0	0/0	2/2	2/2	2/2	6/6	0/0	1/1	0/0	7/7
2	47093595	2_47093595	0	1	.	.	.	GT	./.	0/0	0/0	0/0	0/0	0/0	1/1	0/0	./.	./.	0/0	0/0	./.	0/0	0/0	0/0	./.	0/0	1/1	0/0	0/0	0/0	0/0	0/0	0/0	0/0	0/0	0/0	0/0	0/0	0/0	0/0	0/0	./.	0/0	0/0	0/0	0/0	0/0	0/0	0/0
2	47125519	2_47125519	0	1	.	.	.	GT	0/0	0/0	0/0	0/0	0/0	0/0	0/0	0/0	0/0	0/0	0/0	0/0	0/0	0/0	0/0	0/0	0/0	1/1	1/1	0/0	0/0	0/0	0/0	0/0	0/0	0/0	0/0	0/0	0/0	0/0	0/0	0/0	0/0	0/0	0/0	0/0	0/0	1/1	0/0	0/0	0/0
2	47144803	Block_2_47144803_47144837	0	1,2,3	.	.	.	GT	0/0	1/1	0/0	0/0	0/0	1/1	1/1	0/0	1/1	0/0	0/0	0/0	1/1	1/1	0/0	0/0	0/0	0/0	1/1	0/0	0/0	0/0	1/1	1/1	1/1	1/1	0/0	1/1	0/0	0/0	1/1	0/0	0/0	0/0	0/0	1/1	0/0	0/0	0/0	0/0	0/0
2	47182226	Block_2_47182226_47267228	0	1,2,3	.	.	.	GT	2/2	1/1	2/2	0/0	0/0	1/1	1/1	2/2	1/1	2/2	0/0	2/2	1/1	1/1	0/0	0/0	0/0	0/0	1/1	2/2	3/3	0/0	1/1	1/1	1/1	1/1	0/0	1/1	2/2	0/0	1/1	0/0	0/0	0/0	0/0	1/1	2/2	0/0	2/2	0/0	2/2
2	47267315	Block_2_47267315_47293652	0	1,2,3,4,5	.	.	.	GT	1/1	0/0	1/1	0/0	0/0	0/0	0/0	1/1	0/0	1/1	0/0	1/1	0/0	0/0	0/0	0/0	2/2	0/0	2/2	1/1	0/0	0/0	0/0	2/2	3/3	0/0	0/0	0/0	1/1	0/0	2/2	0/0	0/0	0/0	0/0	0/0	1/1	0/0	1/1	0/0	1/1
2	47294252	Block_2_47294252_47314350	0	1,2	.	.	.	GT	1/1	0/0	1/1	0/0	0/0	0/0	0/0	1/1	0/0	1/1	2/2	1/1	0/0	0/0	2/2	2/2	1/1	0/0	0/0	1/1	0/2	2/2	0/0	2/2	0/0	0/0	0/0	0/0	1/1	0/0	2/2	2/2	2/2	2/2	2/2	0/0	1/1	0/0	1/1	0/0	1/1
2	47356558	Block_2_47356558_47454376	0	1,2,3,4	.	.	.	GT	1/1	0/0	1/1	0/0	0/0	0/0	0/0	1/1	0/0	1/1	0/0	1/1	0/0	0/0	2/2	2/2	0/0	0/0	0/0	1/1	0/0	3/3	0/0	0/0	0/0	0/0	0/0	0/0	1/1	0/0	0/0	2/2	2/2	3/3	3/3	0/0	1/1	0/0	1/1	0/0	1/1
2	47462924	2_47462924	0	1	.	.	.	GT	0/0	0/0	0/0	0/0	0/0	0/0	0/0	0/0	0/0	0/0	0/0	0/0	0/0	0/0	1/1	1/1	0/0	0/0	0/0	0/0	0/0	0/0	0/0	1/1	0/0	0/0	0/0	0/0	0/0	0/0	0/0	1/1	1/1	0/0	0/0	0/0	0/0	0/0	0/0	0/0	0/0
2	47524999	Block_2_47524999_47529883	0	1	.	.	.	GT	0/0	0/0	0/0	0/0	0/0	0/0	0/0	0/0	0/0	0/0	0/0	0/0	0/0	0/0	1/1	1/1	0/0	1/1	0/0	0/0	0/1	1/1	0/0	0/0	0/0	0/0	0/0	0/0	0/0	0/0	1/1	1/1	1/1	0/0	0/0	0/0	0/0	0/0	0/0	0/0	0/0
2	47534438	Block_2_47534438_47634245	0	1,2,3,4,5,6	.	.	.	GT	0/0	0/0	0/0	0/0	0/0	0/0	0/0	0/0	0/0	0/0	0/0	0/0	0/0	0/0	1/1	1/1	4/4	6/6	5/5	0/0	3/3	0/0	0/0	0/0	0/0	0/0	0/0	0/0	0/0	0/0	1/1	1/1	2/2	4/4	0/0	0/0	0/0	0/0	0/0	0/0	0/0
2	47639315	Block_2_47639315_47680900	0	1,2,3	.	.	.	GT	0/0	0/0	0/0	0/0	0/0	0/0	0/0	0/0	0/0	0/0	0/0	0/0	0/0	0/0	2/2	2/2	0/0	1/1	1/1	0/0	0/0	0/0	0/0	0/0	0/0	0/0	0/0	0/0	0/0	0/0	2/2	2/2	1/1	0/0	0/0	0/0	0/0	0/0	0/0	0/0	0/0
2	47692400	Block_2_47692400_47790307	0	1,2,3,4,5,6,7,8	.	.	.	GT	6/6	0/0	0/0	5/5	0/0	0/0	0/0	0/0	0/0	0/0	0/0	5/5	0/0	0/0	2/2	2/2	1/1	1/1	8/8	0/0	0/0	0/0	0/0	0/0	6/6	0/0	0/0	0/0	0/0	0/0	2/2	2/2	0/0	3/3	1/1	0/0	0/0	0/0	0/0	0/0	0/0
2	47853378	Block_2_47853378_47853972	0	1,2,3,4	.	.	.	GT	0/0	1/1	0/0	1/1	0/0	0/0	0/0	0/0	0/0	0/0	0/0	0/0	3/3	0/0	2/2	0/0	2/2	0/0	4/4	0/0	0/0	0/0	0/0	0/0	0/0	0/0	0/0	0/0	0/0	0/0	2/2	0/0	0/0	0/0	0/0	0/0	0/0	0/0	0/0	0/0	0/0
2	47943693	Block_2_47943693_48039842	0	1,2,3,4,5,6,7	.	.	.	GT	0/0	0/0	0/0	0/0	0/0	0/0	0/0	0/0	3/3	0/0	0/0	0/0	0/0	0/0	1/1	0/0	6/6	2/2	0/0	0/0	0/0	0/0	0/0	0/0	0/0	0/0	0/0	0/0	0/0	0/0	0/0	0/0	2/2	2/2	2/2	2/2	0/0	1/1	0/0	0/0	0/0
2	48039851	Block_2_48039851_48039868	0	1	.	.	.	GT	0/0	0/0	0/0	0/0	0/0	0/0	0/0	0/0	0/0	0/0	0/0	0/0	0/0	0/0	1/1	0/0	1/1	0/0	0/0	0/0	0/0	0/0	0/0	0/0	0/0	0/0	0/0	0/0	0/0	0/0	0/0	0/0	0/0	0/0	./.	0/0	0/0	1/1	0/0	0/0	0/0
2	48062306	Block_2_48062306_48062352	0	1,2	.	.	.	GT	0/0	0/0	0/0	0/0	0/0	0/0	0/0	0/0	0/0	0/0	0/0	0/0	0/0	0/0	0/0	0/0	0/0	1/1	1/1	0/0	0/0	0/0	0/0	0/0	0/0	0/0	0/0	1/1	0/0	0/0	0/0	0/0	1/1	1/1	1/1	1/1	0/0	0/0	0/0	0/0	0/0
2	48102327	Block_2_48102327_48102341	0	1	.	.	.	GT	0/1	0/0	0/0	0/0	0/0	0/0	0/0	0/0	0/0	0/0	0/0	0/1	0/0	0/0	0/1	0/0	0/1	0/1	0/0	0/0	0/0	0/0	0/0	0/0	0/0	0/0	0/0	0/1	0/0	0/0	0/0	0/0	0/1	0/1	0/0	0/1	0/0	0/1	0/0	0/0	0/0
2	48147893	Block_2_48147893_48147900	0	1	.	.	.	GT	./.	0/0	0/0	0/0	0/0	0/0	0/0	0/0	0/0	0/0	0/0	0/0	./.	0/0	0/0	0/0	0/0	0/0	0/0	0/0	0/0	0/0	0/0	0/0	0/0	0/0	0/0	0/0	0/0	0/0	1/1	0/0	0/0	0/0	0/0	0/0	0/0	0/0	0/0	0/0	0/0
2	48147911	2_48147911	0	1	.	.	.	GT	0/0	0/0	0/0	0/0	0/0	0/0	0/0	1/1	0/0	0/0	0/0	0/0	0/0	0/0	0/0	0/0	0/0	0/0	0/0	1/1	0/0	0/0	0/0	0/0	0/0	0/0	0/0	0/0	1/1	1/1	0/0	0/0	0/0	0/0	0/0	0/0	0/0	0/0	1/1	0/0	1/1
2	48147947	2_48147947	0	1	.	.	.	GT	./.	0/0	0/0	0/0	0/0	0/0	0/0	0/0	0/0	0/0	0/0	0/0	./.	0/0	0/0	0/0	0/0	0/0	0/0	0/0	0/0	0/0	0/0	0/0	0/0	0/0	0/0	0/0	0/0	0/0	1/1	0/0	0/0	0/0	0/0	0/0	0/0	0/0	0/0	0/0	0/0
2	48147957	2_48147957	0	1	.	.	.	GT	./.	0/0	0/0	0/0	0/0	0/0	0/0	1/1	0/0	0/0	0/0	0/0	0/0	0/0	0/0	0/0	0/0	0/0	0/0	1/1	0/0	0/0	0/0	0/0	0/0	0/0	0/0	0/0	1/1	1/1	0/0	0/0	0/0	0/0	0/0	0/0	0/0	0/0	1/1	0/0	1/1
2	48185680	Block_2_48185680_48276813	0	1,2,3,4,5,6,7,8	.	.	.	GT	5/5	0/0	0/0	0/0	0/0	0/0	0/0	1/1	0/0	2/2	0/0	2/2	0/0	0/0	1/1	2/2	1/1	2/2	2/2	1/1	0/0	0/0	0/0	0/0	0/0	0/0	0/0	2/2	1/1	1/1	0/0	2/2	4/4	2/2	2/2	4/4	0/0	4/4	1/1	0/0	1/1
2	48286454	Block_2_48286454_48286476	0	1	.	.	.	GT	1/1	0/0	0/0	0/0	0/0	0/0	0/0	0/0	0/0	1/1	0/0	1/1	0/0	0/0	0/0	1/1	0/0	0/0	1/1	0/0	0/0	0/0	0/0	0/0	0/0	0/0	0/0	1/1	0/0	0/0	0/0	1/1	0/0	1/1	1/1	0/0	0/0	0/0	0/0	0/0	0/0
2	48297313	Block_2_48297313_48297319	0	1,2	.	.	.	GT	1/1	0/0	1/1	0/0	0/0	0/0	0/0	0/0	0/0	1/1	0/0	1/1	0/0	0/0	0/0	0/0	0/0	0/0	1/1	0/0	0/0	0/0	0/0	0/0	0/0	0/0	0/0	1/1	0/0	0/0	1/1	1/1	0/0	1/1	./.	0/0	1/1	0/0	0/0	0/0	0/0
2	48297320	Block_2_48297320_48388911	0	1,2,3,4,5,6,7	.	.	.	GT	2/2	0/0	4/4	0/0	0/0	0/0	0/0	1/1	0/0	2/2	0/0	2/2	6/6	0/0	1/1	1/1	1/1	0/0	2/2	1/1	0/0	0/0	0/0	0/0	0/0	0/0	0/0	4/4	1/1	1/1	4/4	2/2	0/0	2/2	7/7	0/0	4/4	0/0	1/1	0/0	1/1
2	48409230	Block_2_48409230_48467077	0	1,2,3	.	.	.	GT	2/2	1/1	1/1	3/3	0/0	0/0	0/0	1/1	0/0	2/2	2/2	2/2	0/0	0/0	1/1	2/2	1/1	0/0	2/2	1/1	0/0	0/0	0/0	0/0	0/0	0/0	0/0	0/0	1/1	1/1	1/1	2/2	2/2	2/2	2/2	1/1	1/1	0/0	1/1	0/0	1/1
2	48509669	2_48509669	0	1	.	.	.	GT	0/0	0/0	0/0	0/0	0/0	0/0	0/0	0/0	0/0	0/0	1/1	0/0	0/0	0/0	0/0	1/1	0/0	0/0	1/1	0/0	0/0	0/0	0/0	0/0	0/0	0/0	0/0	0/0	0/0	0/0	0/0	1/1	1/1	1/1	1/1	0/0	0/0	0/0	0/0	0/0	0/0
2	48531261	Block_2_48531261_48623937	0	1,2,3,4,5,6,7,8,9	.	.	.	GT	0/0	1/1	2/2	0/0	0/0	1/1	1/1	0/0	1/1	0/0	2/2	0/0	1/8	1/1	3/3	3/3	3/3	1/1	7/7	0/0	1/1	1/1	1/1	1/1	1/1	1/1	0/0	1/1	0/0	0/0	2/2	4/4	7/7	4/4	4/4	0/0	2/2	1/1	0/0	0/0	0/0
2	48636378	Block_2_48636378_48709379	0	1,2,3,4,5,6,7	.	.	.	GT	6/6	1/1	1/1	0/0	0/0	1/1	1/1	0/0	1/1	0/0	1/1	0/0	3/3	1/1	5/5	4/4	7/7	1/1	2/2	0/0	1/1	1/1	1/1	1/1	1/1	1/1	0/0	1/1	0/0	0/0	1/1	2/2	2/2	2/2	2/2	0/0	1/1	1/1	0/0	0/0	0/0
2	48715373	Block_2_48715373_48715408	0	1,2,3	.	.	.	GT	0/0	0/0	0/0	0/0	0/0	0/0	0/0	0/0	0/0	0/0	3/3	0/0	0/0	0/0	1/1	1/1	1/1	0/0	2/2	0/0	0/0	0/0	0/0	0/0	0/0	0/0	0/0	0/0	0/0	0/0	0/0	2/2	2/2	2/2	2/2	0/0	0/0	0/0	0/0	0/0	0/0
2	48726296	Block_2_48726296_48726357	0	1,2	.	.	.	GT	0/0	0/0	0/0	0/0	0/0	0/0	0/0	0/0	0/0	0/0	0/0	0/0	0/0	0/0	1/1	1/1	1/1	0/0	0/0	0/0	0/0	0/0	0/0	0/0	0/0	0/0	0/0	0/0	0/0	0/0	0/0	0/0	0/0	0/0	0/0	0/0	0/0	0/0	0/0	0/0	0/0
2	48741524	Block_2_48741524_48741538	0	1	.	.	.	GT	0/0	0/0	0/0	0/0	0/0	0/0	0/0	0/0	0/0	0/0	0/0	0/0	0/0	0/0	0/0	0/0	0/0	0/0	1/1	0/0	0/0	0/0	0/0	0/0	0/0	0/0	0/0	0/0	0/0	0/0	0/0	1/1	1/1	1/1	1/1	0/0	0/0	0/0	0/0	0/0	0/0
2	48741568	Block_2_48741568_48787561	0	1,2,3	.	.	.	GT	0/0	0/0	1/1	0/0	0/0	0/0	0/0	0/0	0/0	0/0	1/1	0/0	0/0	0/0	0/0	0/0	0/0	0/0	3/3	0/0	0/1	1/1	0/0	0/0	0/0	0/0	0/0	1/1	0/0	0/0	1/1	3/3	3/3	3/3	3/3	0/0	1/1	0/0	0/0	0/0	0/0
2	48821067	Block_2_48821067_48910877	0	1,2,3,4,5	.	.	.	GT	0/0	0/0	0/0	0/0	0/0	0/0	0/0	0/0	0/0	0/0	0/0	0/0	0/0	0/0	1/1	1/1	1/1	0/0	2/2	0/0	0/0	0/0	0/0	0/0	0/0	0/0	0/0	0/0	0/0	0/0	1/1	2/2	2/2	2/2	2/2	0/0	0/0	0/0	0/0	0/0	0/0
2	48910908	Block_2_48910908_48931427	0	1,2,3,4,5	.	.	.	GT	2/2	0/0	0/0	0/0	0/0	0/0	0/0	0/0	0/0	2/2	0/0	0/0	2/2	0/0	4/4	4/4	1/1	0/0	5/5	0/0	2/2	0/0	0/0	0/0	0/0	0/0	0/0	0/0	0/0	0/0	1/1	3/3	5/5	3/3	3/3	0/0	0/0	0/0	0/0	0/0	0/0
2	48982410	Block_2_48982410_49002488	0	1	.	.	.	GT	0/0	0/0	0/0	0/0	0/0	0/0	0/0	0/0	0/0	0/0	0/0	0/0	0/0	0/0	0/0	0/0	0/0	0/0	0/0	0/0	0/0	0/0	0/0	0/0	0/0	0/0	0/0	0/0	0/0	0/0	0/0	1/1	0/0	1/1	1/1	0/0	0/0	0/0	0/0	0/0	0/0
2	49076198	2_49076198	0	1	.	.	.	GT	0/0	0/0	0/0	0/0	0/0	0/0	0/0	0/0	0/0	0/0	1/1	0/0	0/0	0/0	0/0	0/0	1/1	0/0	0/0	0/0	0/0	0/0	0/0	0/0	0/0	0/0	0/0	0/0	0/0	0/0	1/1	0/0	0/0	0/0	0/0	0/0	0/0	1/1	0/0	0/0	0/0
2	49129241	2_49129241	0	1	.	.	.	GT	0/0	0/0	0/0	0/0	0/0	0/0	0/0	0/0	0/0	0/0	0/0	0/0	0/0	0/0	0/0	0/0	1/1	0/0	0/0	0/0	0/0	0/0	0/0	0/0	0/0	0/0	0/0	0/0	0/0	0/0	1/1	0/0	0/0	0/0	0/0	0/0	0/0	1/1	0/0	0/0	0/0
2	49231327	2_49231327	0	1	.	.	.	GT	0/0	0/0	0/0	0/0	0/0	0/0	0/0	1/1	0/0	0/0	1/1	0/0	0/0	0/0	1/1	0/0	1/1	0/0	1/1	0/0	./.	0/0	0/0	1/1	0/0	0/0	0/0	0/0	0/0	0/0	1/1	1/1	0/0	1/1	1/1	0/0	0/0	0/0	1/1	0/0	1/1
2	49362217	2_49362217	0	1	.	.	.	GT	0/0	0/0	0/0	0/0	0/0	0/0	0/0	1/1	0/0	0/0	0/0	0/0	0/0	0/0	0/0	0/0	1/1	1/1	0/0	0/0	0/0	0/0	0/0	0/0	0/0	0/0	0/0	0/0	0/0	0/0	1/1	0/0	0/0	0/0	0/0	0/0	0/0	0/0	0/0	0/0	0/0
2	49378746	Block_2_49378746_49475806	0	1,2,3,4	.	.	.	GT	0/0	0/0	0/0	0/0	0/0	0/0	0/0	1/1	0/0	0/0	0/0	0/0	0/0	0/0	0/0	0/0	1/1	1/1	0/0	0/0	0/0	0/0	0/0	0/0	3/3	0/0	0/0	0/0	0/0	0/0	1/1	0/0	0/0	0/0	0/0	0/0	0/0	0/0	0/0	0/0	0/0
2	49507938	Block_2_49507938_49507953	0	1,2	.	.	.	GT	0/0	0/0	0/0	0/0	0/0	0/0	0/0	1/1	0/0	0/0	0/0	0/0	0/0	0/0	0/0	0/0	1/1	1/1	0/0	0/0	0/0	0/0	0/0	0/0	0/0	0/0	0/0	0/0	0/0	0/0	1/1	0/0	0/0	0/0	0/0	0/0	0/0	0/0	0/0	0/0	0/0
2	49518700	Block_2_49518700_49518834	0	1,2,3	.	.	.	GT	0/0	0/0	0/0	0/0	0/0	0/0	0/0	1/1	0/0	0/0	0/0	0/0	0/0	0/0	0/0	0/0	0/0	1/1	0/0	0/0	0/0	0/0	0/0	0/0	0/0	0/0	0/0	0/0	0/0	0/0	1/1	0/0	0/0	0/0	0/0	0/0	0/0	0/0	0/0	0/0	0/0
2	49524506	Block_2_49524506_49624449	0	1,2,3,4,5	.	.	.	GT	0/0	1/1	1/1	0/0	0/0	0/0	0/0	2/2	1/1	1/1	0/0	1/1	3/3	1/1	1/1	0/0	0/0	4/4	1/1	0/0	1/2	0/0	1/1	0/0	1/1	1/1	1/1	0/0	1/1	1/1	2/2	1/1	0/0	2/2	2/2	0/0	1/1	0/0	1/1	0/0	1/1
2	49624962	2_49624962	0	1	.	.	.	GT	0/0	0/1	0/1	0/0	0/0	0/1	0/1	0/1	0/1	0/0	0/0	0/0	0/1	0/1	0/0	0/0	0/0	0/1	0/0	0/0	0/1	0/0	0/1	0/0	0/1	0/1	0/0	0/0	0/0	0/0	0/0	0/0	0/1	0/0	0/0	0/0	0/1	0/0	0/0	0/0	0/0
2	49624963	Block_2_49624963_49645224	0	1,2	.	.	.	GT	0/0	0/0	0/0	0/0	0/0	0/0	0/0	1/1	0/0	0/0	0/0	0/0	0/0	0/0	0/0	0/0	0/0	0/0	0/0	0/0	0/1	0/0	0/0	0/0	0/0	0/0	0/0	0/0	0/0	0/0	1/1	0/0	0/0	1/1	1/1	0/0	0/0	0/0	0/0	0/0	0/0
2	49675687	Block_2_49675687_49764516	0	1,2,3,4,5	.	.	.	GT	0/0	1/1	1/1	0/0	0/0	0/0	0/0	3/3	1/1	2/2	0/0	2/2	1/1	1/1	1/1	0/0	0/0	0/0	1/1	2/2	1/3	0/0	1/1	0/0	1/1	1/1	2/2	1/1	2/2	2/2	3/3	1/1	0/0	3/3	3/3	0/0	1/1	0/0	5/5	0/0	5/5
2	49764616	Block_2_49764616_49835616	0	1,2,3,4,5,6,7,8	.	.	.	GT	0/0	0/0	0/0	0/0	0/0	0/0	0/0	0/0	6/6	2/2	0/0	5/5	0/0	0/0	0/0	1/1	0/0	0/0	0/0	2/2	0/0	0/0	0/0	1/1	0/0	0/0	2/2	3/3	2/2	2/2	0/0	0/0	0/0	0/0	0/0	0/0	0/0	0/0	4/4	0/0	4/4
2	49835638	Block_2_49835638_49907312	0	1,2,3,4,5	.	.	.	GT	1/1	0/0	0/0	1/1	1/1	1/1	1/1	0/0	0/0	2/5	0/0	1/2	0/0	0/0	3/3	1/1	1/1	1/1	3/3	2/2	0/0	1/1	0/0	1/1	4/4	0/0	2/2	0/0	2/2	2/2	0/0	3/3	1/1	3/3	3/3	1/1	0/0	1/1	0/0	1/1	0/0
2	49964858	Block_2_49964858_49986718	0	1,2,3,4	.	.	.	GT	0/0	1/1	1/1	0/0	0/0	0/0	0/0	0/0	1/1	2/2	0/0	2/2	1/1	1/1	3/3	2/2	2/2	1/1	3/3	0/0	1/1	0/0	1/1	1/1	1/1	1/1	0/0	1/1	0/0	0/0	1/1	3/3	0/0	1/1	1/1	0/0	1/1	0/0	1/1	0/0	1/1
2	50060261	Block_2_50060261_50160168	0	1,2,3,4	.	.	.	GT	0/0	1/1	0/0	0/0	0/0	0/0	0/0	0/0	1/1	2/2	0/0	2/2	1/1	1/1	2/2	0/0	0/0	0/0	2/2	0/0	1/1	0/0	1/1	1/1	1/1	1/1	0/0	1/1	0/0	0/0	1/1	2/2	0/0	0/0	0/0	0/0	0/0	0/0	1/1	0/0	1/1
2	50162279	Block_2_50162279_50188736	0	1,2,3	.	.	.	GT	0/0	0/0	0/0	0/0	0/0	1/1	1/1	1/1	0/0	2/2	1/1	2/2	0/0	0/0	2/2	1/1	1/1	2/2	2/2	1/1	0/0	1/1	0/0	0/0	0/0	0/0	1/1	0/0	1/1	1/1	0/0	2/2	1/1	1/1	1/1	0/0	0/0	0/0	0/0	0/0	0/0
2	50205593	Block_2_50205593_50205666	0	1,2	.	.	.	GT	2/2	0/0	0/0	2/2	0/0	0/0	0/0	0/0	2/2	1/1	0/0	1/1	2/2	0/0	1/1	0/0	2/2	1/1	1/1	0/0	2/2	0/0	0/0	0/0	2/2	0/0	0/0	0/0	0/0	0/0	0/0	1/1	0/0	0/0	0/0	0/0	0/0	0/0	1/1	0/0	1/1
2	50242535	Block_2_50242535_50341963	0	1,2,3,4,5	.	.	.	GT	0/0	0/0	0/0	0/0	0/0	1/1	1/1	1/1	0/0	2/2	1/1	2/2	4/4	0/0	2/2	3/3	3/3	2/2	2/2	1/1	0/0	1/1	0/0	3/3	0/0	0/0	1/1	0/0	1/1	1/1	0/0	2/2	1/1	3/3	3/3	0/0	0/0	0/0	5/5	0/0	5/5
2	50341976	Block_2_50341976_50390958	0	1,2,3,4,5	.	.	.	GT	3/3	0/0	3/3	3/3	3/3	1/1	1/1	1/1	0/0	2/2	1/1	2/2	0/0	0/0	2/2	0/0	0/0	2/2	2/2	1/1	0/0	1/1	0/0	0/0	0/0	0/0	1/1	0/0	1/1	1/1	0/0	2/2	1/1	0/0	0/0	3/3	3/3	5/5	2/2	3/3	2/2
2	50421205	Block_2_50421205_50498878	0	1,2,3,4,5,6,7,8	.	.	.	GT	4/4	2/2	0/0	5/0	0/0	1/1	1/1	1/1	2/2	8/8	1/1	4/4	2/2	2/2	3/3	2/2	2/2	3/3	3/3	1/1	0/0	1/1	2/2	2/2	2/2	2/2	1/1	0/0	1/1	1/1	0/0	3/3	1/1	2/2	2/2	0/0	0/0	0/0	3/3	0/0	3/3
2	50498956	Block_2_50498956_50591566	0	1,2,3,4	.	.	.	GT	1/1	0/0	3/3	1/1	1/1	0/0	0/0	0/0	0/0	1/1	0/0	1/1	4/0	0/0	2/2	0/0	0/0	2/2	1/1	0/0	4/1	0/0	0/0	0/0	0/0	0/0	0/0	1/1	0/0	0/0	1/1	1/1	0/0	0/0	0/0	1/1	3/3	1/1	2/2	1/1	2/2
2	50612004	2_50612004	0	1	.	.	.	GT	0/0	0/0	1/1	0/0	0/0	0/0	0/0	0/0	0/0	0/0	0/0	0/0	0/0	0/0	1/1	0/0	0/0	1/1	0/0	0/0	0/0	0/0	0/0	0/0	0/0	0/0	0/0	0/0	0/0	0/0	0/0	0/0	0/0	0/0	0/0	0/0	1/1	0/0	1/1	0/0	1/1
2	50707425	2_50707425	0	1	.	.	.	GT	0/0	0/0	0/0	0/0	0/0	0/0	0/0	0/0	0/0	1/1	0/0	1/1	0/0	0/0	0/0	1/1	0/0	1/1	1/1	0/0	./.	1/1	0/0	0/0	0/0	0/0	0/0	0/0	0/0	0/0	0/0	1/1	0/0	0/0	./.	0/0	0/0	0/0	0/0	0/0	0/0
2	50707463	Block_2_50707463_50783729	0	1,2,3,4,5,6	.	.	.	GT	0/0	0/0	0/0	0/0	3/3	0/0	0/0	0/0	0/0	6/6	0/0	1/1	4/4	0/0	1/1	1/1	0/0	5/5	1/1	0/0	0/2	1/1	0/0	0/0	0/0	0/0	0/0	0/0	0/0	0/0	0/0	1/1	0/0	0/0	0/0	0/0	0/0	0/0	1/1	0/0	1/1
2	50848196	Block_2_50848196_50934888	0	1,2	.	.	.	GT	0/0	0/0	0/0	0/0	0/0	0/0	0/0	0/0	0/0	2/2	0/0	2/2	0/1	0/0	2/2	2/2	1/1	0/0	2/2	0/0	0/0	2/2	0/0	0/0	0/0	0/0	0/0	1/1	0/0	0/0	1/1	2/2	0/0	0/0	0/0	0/0	0/0	0/0	2/2	0/0	2/2
2	51003793	Block_2_51003793_51044820	0	1,2,3,4,5	.	.	.	GT	1/1	3/3	0/0	1/1	1/1	0/0	0/0	0/0	0/0	2/2	0/0	2/2	0/0	0/0	2/2	2/2	2/2	0/0	2/2	0/0	0/0	2/2	0/0	0/0	3/3	0/0	0/0	1/1	0/0	0/0	2/2	2/2	0/0	0/0	3/3	1/1	0/0	1/1	2/2	1/1	2/2
2	51112650	Block_2_51112650_51154829	0	1,2,3,4	.	.	.	GT	0/0	0/0	0/0	0/0	0/0	2/2	2/2	0/0	0/0	1/1	0/0	1/1	0/0	0/0	1/1	1/1	1/1	0/0	1/1	0/0	0/0	2/2	0/0	1/1	0/0	0/0	0/0	0/0	0/0	0/0	2/2	1/1	0/0	1/1	1/1	0/0	0/0	0/0	2/2	0/0	2/2
2	51249193	2_51249193	0	1	.	.	.	GT	0/0	0/0	0/0	0/0	./.	1/1	1/1	./.	./.	1/1	0/0	1/1	./.	./.	1/1	1/1	1/1	1/1	1/1	0/0	./.	1/1	0/0	1/1	0/0	0/0	0/0	1/1	0/0	0/0	0/0	1/1	0/0	1/1	1/1	0/0	0/0	0/0	1/1	0/0	1/1
2	51329497	2_51329497	0	1	.	.	.	GT	0/1	0/1	0/1	0/1	0/1	0/1	0/1	0/0	0/1	0/1	0/1	0/1	0/0	0/1	0/1	0/1	0/1	0/0	0/0	0/1	0/1	0/1	0/1	0/0	0/1	0/1	0/1	0/1	0/1	0/1	0/1	0/0	0/1	0/1	0/1	0/0	0/1	0/1	0/1	0/1	0/1
2	51403385	Block_2_51403385_51429037	0	1,2,3	.	.	.	GT	0/0	0/0	0/0	0/0	0/0	0/0	0/0	0/0	0/0	0/0	0/0	0/0	0/0	0/0	0/0	0/0	0/0	0/0	0/0	0/0	0/0	0/0	0/0	0/0	0/0	0/0	0/0	1/1	0/0	0/0	0/0	0/0	0/0	0/0	0/0	0/0	0/0	0/0	0/0	0/0	0/0
3	164924	Block_3_164924_164959	0	1	.	.	.	GT	0/0	0/0	0/0	0/0	0/0	0/0	0/0	1/1	0/0	0/0	0/0	0/0	0/0	0/0	0/0	0/0	0/0	0/0	0/0	0/0	0/0	0/0	0/0	0/0	0/0	0/0	0/0	0/0	0/0	0/0	0/0	0/0	1/1	0/0	0/0	0/0	0/0	0/0	0/0	0/0	0/0
3	170532	Block_3_170532_178419	0	1,2,3	.	.	.	GT	1/1	0/0	0/0	0/0	1/1	0/0	0/0	2/2	0/0	0/0	2/2	0/0	3/3	0/0	1/1	1/1	1/1	1/1	1/1	0/0	3/3	1/1	0/0	1/1	0/0	0/0	1/1	0/0	0/0	1/1	1/1	0/0	1/1	2/2	2/2	0/0	0/0	1/1	1/1	1/1	1/1
3	185582	Block_3_185582_185594	0	1	.	.	.	GT	0/0	0/0	0/0	0/0	0/0	0/0	0/0	1/1	0/0	0/0	0/0	0/0	0/0	0/0	0/0	0/0	0/0	0/0	0/0	0/0	0/0	0/0	0/0	0/0	0/0	0/0	0/0	0/0	0/0	0/0	0/0	0/0	1/1	0/0	0/0	0/0	0/0	0/0	0/0	0/0	0/0
3	187960	3_187960	0	1	.	.	.	GT	0/0	0/0	0/0	0/0	0/0	0/0	0/0	0/0	0/0	0/0	0/0	0/0	0/0	0/0	0/0	0/0	0/0	0/0	0/0	0/0	0/0	0/0	0/0	0/0	./.	0/0	0/0	0/0	0/0	0/0	0/0	0/0	1/1	0/0	./.	0/0	0/0	0/0	0/0	0/0	0/0
3	206707	Block_3_206707_230630	0	1,2,3,4,5	.	.	.	GT	4/4	0/0	0/0	0/0	0/0	0/0	0/0	1/1	0/0	0/0	1/1	0/0	0/0	0/0	0/0	0/0	0/0	0/0	0/0	0/0	0/0	0/0	0/0	0/0	0/0	0/0	0/0	0/0	0/0	0/0	0/0	0/0	2/2	1/1	1/1	0/0	0/0	0/0	0/0	0/0	0/0
3	244064	Block_3_244064_317062	0	1,2,3,4,5,6	.	.	.	GT	0/0	0/0	2/2	0/0	0/0	0/0	0/0	4/4	0/0	0/0	3/3	0/0	0/0	0/0	0/0	0/0	0/0	0/0	1/1	0/0	5/5	0/0	0/0	0/0	0/0	0/0	1/1	0/0	0/0	0/0	0/0	0/0	2/2	3/3	3/3	1/1	2/2	0/0	1/1	0/0	0/0
3	321233	Block_3_321233_321292	0	1	.	.	.	GT	0/0	0/0	0/0	0/0	0/0	0/0	0/0	0/0	0/0	0/0	0/0	0/0	0/0	0/0	0/0	0/0	0/0	0/0	1/1	0/0	0/0	0/0	0/0	0/0	0/0	0/0	0/0	0/0	0/0	0/0	0/0	0/0	0/0	0/0	0/0	0/0	0/0	0/0	1/1	0/0	0/0
3	331423	3_331423	0	1	.	.	.	GT	0/0	0/0	0/0	0/0	0/0	0/0	0/0	1/1	0/0	0/0	1/1	0/0	0/0	0/0	0/0	0/0	0/0	0/0	0/0	1/1	0/0	0/0	0/0	0/0	0/0	0/0	1/1	0/0	0/0	0/0	0/0	0/0	0/0	1/1	1/1	1/1	0/0	0/0	0/0	0/0	0/0
3	336104	Block_3_336104_353364	0	1,2,3,4,5,6,7	.	.	.	GT	3/3	0/0	1/1	0/0	1/1	1/1	1/1	4/4	0/0	0/0	0/0	0/0	0/0	0/0	1/1	1/1	5/5	1/1	2/2	0/0	2/0	2/2	0/0	1/1	0/0	0/0	0/0	1/1	1/1	1/1	1/1	1/1	1/1	0/0	0/0	6/6	1/1	1/1	2/2	1/1	1/1
3	394511	3_394511	0	1	.	.	.	GT	0/0	0/0	1/1	0/0	0/0	1/1	1/1	0/0	0/0	0/0	0/0	0/0	./.	0/0	0/0	0/0	0/0	0/0	1/1	0/0	1/1	1/1	0/0	0/0	0/0	0/0	0/0	0/0	0/0	0/0	0/0	0/0	0/0	0/0	0/0	0/0	1/1	0/0	1/1	0/0	0/0
3	500685	3_500685	0	1	.	.	.	GT	0/0	0/0	1/1	0/0	0/0	0/0	0/0	0/0	0/0	0/0	0/0	0/0	0/0	0/0	0/0	0/0	0/0	0/0	0/0	0/0	1/1	1/1	0/0	0/0	0/0	0/0	0/0	0/0	0/0	0/0	0/0	0/0	0/0	0/0	0/0	0/0	1/1	0/0	0/0	0/0	0/0
3	537774	3_537774	0	1	.	.	.	GT	0/0	0/0	1/1	0/0	0/0	0/0	0/0	0/0	0/0	0/0	1/1	0/0	0/0	0/0	0/0	0/0	0/0	1/1	0/0	0/0	./.	1/1	0/0	0/0	0/0	0/0	0/0	0/0	0/0	0/0	0/0	0/0	0/0	1/1	1/1	1/1	1/1	0/0	0/0	0/0	0/0
3	546543	Block_3_546543_546632	0	1	.	.	.	GT	1/1	0/0	1/1	0/0	1/1	0/0	0/0	1/1	0/0	0/0	1/1	0/0	0/0	0/0	1/1	1/1	0/0	1/1	0/0	0/0	./.	1/1	0/0	1/1	0/0	0/0	1/1	0/0	1/1	1/1	1/1	0/0	0/0	1/1	1/1	1/1	1/1	0/0	0/0	1/1	1/1
3	566774	3_566774	0	1	.	.	.	GT	1/1	0/0	0/0	0/0	1/1	0/0	0/0	0/0	0/0	0/0	0/0	0/0	0/0	0/0	0/0	0/0	1/1	0/0	0/0	1/1	0/0	0/0	0/0	0/0	0/0	0/0	0/0	1/1	0/0	1/1	1/1	1/1	0/0	1/1	1/1	0/0	0/0	1/1	0/0	1/1	1/1
3	567698	Block_3_567698_572042	0	1,2,3	.	.	.	GT	1/1	0/0	0/0	0/0	1/1	0/0	0/0	2/2	0/0	0/0	0/0	0/0	0/0	0/0	2/2	2/2	1/1	0/0	0/0	1/1	0/0	0/0	0/0	2/2	0/0	0/0	2/2	1/1	2/2	1/1	1/1	1/1	0/0	3/3	3/3	0/0	0/0	1/1	0/0	1/1	1/1
3	592600	Block_3_592600_592694	0	1,2	.	.	.	GT	0/0	1/1	0/0	1/1	0/0	1/1	1/1	2/2	1/1	1/1	0/0	1/1	1/1	1/1	2/2	2/2	0/0	0/0	0/0	1/1	0/1	0/0	1/1	2/2	1/1	1/1	2/2	1/1	2/2	0/0	2/2	0/0	0/0	0/0	0/0	0/0	0/0	0/0	0/0	0/0	0/0
3	635329	Block_3_635329_635400	0	1,2	.	.	.	GT	0/0	1/1	0/0	1/1	0/0	1/1	1/1	0/0	1/1	1/1	0/0	1/1	1/1	1/1	2/2	2/2	0/0	0/0	0/0	1/1	0/0	0/0	1/1	2/2	1/1	1/1	2/2	1/1	2/2	0/0	0/0	2/2	2/2	0/0	0/0	0/0	0/0	2/2	0/0	0/0	0/0
3	691688	Block_3_691688_691866	0	1,2,3	.	.	.	GT	2/2	0/0	1/1	0/0	2/2	0/0	0/0	1/1	0/0	3/3	1/1	0/0	3/3	0/0	2/2	2/2	1/1	1/1	1/1	0/0	1/1	1/1	0/0	0/0	0/0	0/0	0/0	0/0	0/0	2/2	1/1	0/0	1/1	1/1	1/1	1/1	1/1	1/1	1/1	2/2	2/2
3	702782	Block_3_702782_739094	0	1,2,3	.	.	.	GT	1/1	0/0	0/0	0/0	1/1	2/2	2/2	0/0	0/0	0/0	0/0	0/0	0/0	0/0	0/0	0/0	0/0	0/0	0/0	0/0	0/0	0/0	0/0	3/3	0/0	0/0	1/1	0/0	0/0	1/1	0/0	2/2	2/2	0/0	0/0	0/0	0/0	0/0	0/0	1/1	1/1
3	747739	3_747739	0	1	.	.	.	GT	0/0	0/0	0/0	0/0	0/0	0/0	0/0	0/0	0/0	0/0	0/0	0/0	0/0	0/0	1/1	1/1	0/0	0/0	0/0	0/0	0/0	0/0	0/0	0/0	0/0	0/0	1/1	0/0	0/0	0/0	0/0	0/0	0/0	0/0	0/0	0/0	0/0	0/0	0/0	0/0	0/0
3	747764	Block_3_747764_750178	0	1,2,3,4	.	.	.	GT	0/0	0/0	0/0	0/0	0/0	1/1	1/1	0/0	0/0	0/0	1/1	0/0	3/3	0/0	2/2	2/2	1/1	0/0	1/1	0/0	0/0	0/0	0/0	0/0	0/0	0/0	2/2	0/0	1/1	0/0	0/0	0/0	1/1	4/4	4/4	0/0	0/0	1/1	1/1	0/0	0/0
3	794956	Block_3_794956_795050	0	1	.	.	.	GT	0/0	0/0	0/0	0/0	0/0	0/0	0/0	0/0	0/0	0/0	0/0	0/0	0/0	0/0	0/0	0/0	0/0	0/0	1/1	0/0	0/0	0/0	0/0	0/0	0/0	0/0	1/1	0/0	1/1	0/0	0/0	0/0	0/0	0/0	0/0	0/0	0/0	0/0	0/0	0/0	0/0
3	838582	Block_3_838582_921627	0	1,2,3,4,5,6,7	.	.	.	GT	1/1	0/0	0/0	0/0	1/1	4/4	2/2	0/0	0/0	0/0	2/2	0/0	0/0	0/0	1/1	1/1	1/1	0/0	3/3	0/0	0/0	0/0	0/0	1/1	0/0	0/0	3/3	0/0	0/0	1/1	0/0	1/1	2/2	0/0	2/2	2/2	1/1	2/2	2/2	1/1	1/1
3	921629	3_921629	0	1	.	.	.	GT	0/0	0/0	0/0	0/0	0/0	0/0	0/0	0/0	0/0	0/0	0/0	0/0	0/0	0/0	0/0	0/0	0/0	0/0	1/1	0/0	0/0	0/0	0/0	0/0	0/0	0/0	1/1	0/0	0/0	0/0	0/0	0/0	0/0	0/0	0/0	0/0	0/0	0/0	0/0	0/0	0/0
3	942554	3_942554	0	1	.	.	.	GT	1/1	0/0	0/0	0/0	1/1	0/0	0/0	0/0	0/0	0/0	0/1	0/0	0/0	0/0	0/0	0/0	1/1	0/0	0/0	0/0	0/0	0/0	0/0	1/1	0/0	0/0	0/0	0/0	0/0	1/1	0/0	1/1	0/0	0/0	0/0	0/0	1/1	0/0	0/0	1/1	1/1
3	949493	3_949493	0	1	.	.	.	GT	0/0	0/0	0/0	0/0	0/0	0/0	0/0	0/0	0/0	0/0	0/0	0/0	./.	0/0	1/1	1/1	0/0	0/0	1/1	0/0	0/0	0/0	0/0	0/0	0/0	0/0	1/1	0/0	0/0	0/0	0/0	0/0	0/0	0/0	0/0	0/0	0/0	0/0	0/0	0/0	0/0
3	949581	Block_3_949581_966683	0	1,2,3,4,5	.	.	.	GT	1/1	0/0	0/0	0/0	1/1	2/2	2/2	0/0	0/0	0/0	4/2	0/0	0/0	0/0	3/3	3/3	1/1	0/0	3/3	0/0	0/0	0/0	0/0	1/1	0/0	0/0	3/3	0/0	0/0	1/1	0/0	1/1	2/2	5/5	5/5	2/2	1/1	0/0	2/2	1/1	1/1
3	997433	Block_3_997433_1077230	0	1,2,3,4,5,6	.	.	.	GT	1/1	2/2	2/2	2/2	1/1	0/0	0/0	0/0	2/2	2/2	4/4	2/2	2/2	2/2	3/3	3/3	1/1	0/0	1/3	0/0	4/0	0/0	2/2	1/1	2/2	2/2	3/3	0/0	0/0	1/1	0/0	1/1	0/0	3/3	3/3	0/0	1/1	0/0	0/0	1/1	1/1
3	1077238	Block_3_1077238_1079833	0	1,2,3,4,5	.	.	.	GT	1/1	2/2	2/2	2/2	1/1	0/0	0/0	0/0	2/2	2/2	4/4	2/2	2/2	2/2	1/1	1/1	1/1	0/0	5/5	0/0	0/3	0/0	2/2	1/1	2/2	2/2	1/1	0/0	0/0	1/1	0/0	1/1	0/0	2/2	2/2	0/0	1/1	0/0	0/0	1/1	1/1
3	1209119	Block_3_1209119_1217556	0	1,2,3,4,5	.	.	.	GT	1/1	1/1	0/0	1/1	1/1	0/0	0/0	0/0	1/1	1/1	4/3	1/1	1/1	1/1	1/1	1/1	1/1	0/0	1/1	0/0	4/3	0/0	1/1	1/1	1/1	1/1	1/1	0/0	0/0	1/1	0/0	0/1	0/0	0/0	0/0	0/0	1/1	0/0	0/0	1/1	1/1
3	1217622	Block_3_1217622_1252664	0	1,2,3,4,5,6,7,8,9	.	.	.	GT	2/2	1/1	0/0	1/1	2/2	0/0	0/0	0/0	1/1	1/1	3/3	1/1	4/4	1/1	1/1	1/1	4/4	0/0	1/1	0/0	9/8	0/0	1/1	1/1	1/1	1/1	1/1	0/0	0/0	2/2	0/0	3/3	0/0	1/1	1/1	0/0	2/2	0/0	0/0	2/2	2/2
3	1279645	Block_3_1279645_1374892	0	1,2,3,4,5,6,7,8,9,10,11,12,13	.	.	.	GT	0/0	3/3	8/8	10/10	0/0	6/6	6/6	0/0	1/1	3/3	0/0	3/3	3/3	3/3	1/1	3/3	3/3	0/0	1/1	2/2	0/1	0/0	3/3	1/1	3/3	1/1	3/3	2/2	2/2	0/0	0/0	4/4	6/6	11/11	11/11	4/4	0/0	2/2	6/6	0/0	9/9
3	1374930	Block_3_1374930_1406795	0	1,2,3,4,5,6	.	.	.	GT	0/0	1/1	0/0	1/1	0/0	2/2	2/2	0/0	1/1	1/1	0/0	1/1	1/1	1/1	4/4	1/1	1/1	0/0	1/1	0/0	0/1	0/0	1/1	1/1	1/1	1/1	1/1	0/0	0/0	0/0	0/0	2/2	2/2	5/5	5/5	2/2	0/0	0/0	2/2	0/0	0/0
3	1427630	Block_3_1427630_1441844	0	1,2,3,4,5,6,7	.	.	.	GT	0/0	1/1	0/0	1/1	0/0	0/0	0/0	0/0	1/1	1/1	0/0	1/1	1/1	1/1	2/2	3/3	3/3	0/0	3/3	0/0	7/7	0/0	1/1	3/3	1/1	1/1	1/1	0/0	0/0	0/0	0/0	5/5	0/0	4/4	4/4	5/5	0/0	0/0	0/0	0/0	0/0
3	1508324	3_1508324	0	1	.	.	.	GT	0/0	0/0	0/0	0/0	0/0	0/0	0/0	0/0	0/0	0/0	0/0	0/0	0/0	0/0	0/0	1/1	0/0	0/0	1/1	0/0	0/0	0/0	0/0	1/1	0/0	0/0	0/0	0/0	0/0	0/0	0/0	1/1	0/0	1/1	1/1	1/1	0/0	0/0	0/0	0/0	0/0
3	1537602	Block_3_1537602_1537675	0	1,2,3,4	.	.	.	GT	./.	0/0	0/0	0/0	0/0	0/0	0/0	0/0	0/0	0/0	0/0	0/0	0/2	0/0	1/1	1/1	4/4	0/0	1/1	0/0	0/0	0/0	0/0	0/0	0/0	0/0	0/0	0/0	0/0	0/0	0/0	0/0	0/0	0/0	0/0	0/0	0/0	0/0	0/0	0/0	0/0
3	1576289	3_1576289	0	1	.	.	.	GT	0/0	1/1	0/0	1/1	0/0	0/0	0/0	0/0	1/1	1/1	0/0	1/1	0/0	1/1	0/0	0/0	0/0	0/0	0/0	0/0	1/1	1/1	1/1	0/0	1/1	1/1	1/1	0/0	0/0	0/0	0/0	1/1	0/0	1/1	1/1	0/0	0/0	1/1	0/0	0/0	0/0
3	1583703	Block_3_1583703_1597162	0	1,2,3	.	.	.	GT	0/0	1/1	0/0	1/1	0/0	0/0	0/0	0/0	1/1	1/1	0/1	1/1	1/1	1/1	0/0	0/0	0/0	0/0	0/0	0/0	1/1	1/1	1/1	0/0	1/1	1/1	1/1	0/0	0/0	0/0	0/0	0/0	0/0	2/2	2/2	1/1	0/0	1/1	0/0	0/0	0/0
3	1614267	3_1614267	0	1	.	.	.	GT	0/0	0/0	0/0	0/0	0/0	0/0	0/0	0/0	0/0	0/0	0/0	0/0	0/0	0/0	0/0	0/0	0/0	0/0	0/0	0/0	0/0	0/0	0/0	0/0	0/0	0/0	0/0	0/0	1/1	0/0	0/0	1/1	0/0	0/0	0/0	0/0	0/0	0/0	0/0	0/0	0/0
3	1622307	3_1622307	0	1	.	.	.	GT	1/1	0/0	0/0	0/0	1/1	0/0	0/0	0/0	0/0	0/0	./.	0/0	0/0	0/0	0/0	0/0	0/0	0/0	0/0	1/1	0/0	0/0	0/0	0/0	0/0	0/0	0/0	1/1	1/1	1/1	0/0	1/1	0/0	1/1	1/1	1/1	1/1	0/0	0/0	1/1	1/1
3	1671384	Block_3_1671384_1736765	0	1,2,3,4,5	.	.	.	GT	1/1	0/0	4/4	0/0	1/1	3/3	3/3	3/3	0/0	0/0	0/1	0/0	0/0	0/0	2/2	2/2	5/5	3/3	2/2	1/1	4/1	1/1	0/0	2/2	0/0	0/0	0/0	1/1	1/1	1/1	3/3	1/1	3/3	1/1	1/1	1/1	1/1	0/0	3/3	1/1	1/1
3	1740476	3_1740476	0	1	.	.	.	GT	0/0	0/0	0/0	0/0	0/0	1/1	1/1	1/1	0/0	0/0	1/1	0/0	1/1	0/0	0/0	0/0	1/1	1/1	0/0	0/0	0/0	0/0	0/0	0/0	0/0	0/0	0/0	0/0	0/0	0/0	1/1	0/0	1/1	0/0	0/0	0/0	0/0	0/0	1/1	0/0	0/0
3	1750542	Block_3_1750542_1759289	0	1,2,3,4,5	.	.	.	GT	0/0	1/1	0/0	1/1	0/0	0/0	0/0	0/0	1/1	1/1	0/0	1/1	4/4	1/1	2/2	2/2	0/0	0/0	2/2	0/0	0/0	3/3	1/1	2/2	1/1	1/1	1/1	0/0	3/3	0/0	0/0	0/0	0/0	0/0	0/0	0/0	0/0	1/1	0/0	0/0	0/0
3	1761153	Block_3_1761153_1849974	0	1,2,3,4	.	.	.	GT	0/0	1/1	0/0	1/1	0/0	0/0	0/0	3/3	1/1	2/2	0/0	2/2	4/0	1/1	2/2	2/2	3/3	3/3	2/2	0/0	1/3	3/3	1/1	2/2	1/1	1/1	1/1	0/0	3/3	0/0	3/3	0/0	0/0	0/0	0/0	0/0	0/0	2/2	0/0	0/0	0/0
3	1853660	Block_3_1853660_1853758	0	1	.	.	.	GT	0/0	0/0	0/0	0/0	0/0	0/0	0/0	0/0	0/0	1/1	0/0	1/1	0/0	0/0	1/1	1/1	0/0	0/0	1/1	0/0	0/0	0/0	0/0	1/1	0/0	0/0	0/0	0/0	0/0	0/0	0/0	0/0	0/0	0/0	0/0	0/0	0/0	1/1	0/0	0/0	0/0
3	1877209	Block_3_1877209_1931031	0	1,2,3,4,5	.	.	.	GT	0/0	1/1	0/0	1/1	0/0	0/0	0/0	2/2	1/1	0/0	0/0	0/0	0/0	1/1	3/3	3/3	2/2	2/2	3/3	0/0	0/2	2/2	1/1	3/3	5/5	1/1	1/1	0/0	4/4	0/0	2/2	0/0	0/0	0/0	0/0	0/0	0/0	0/0	0/0	0/0	0/0
3	1947565	Block_3_1947565_1989048	0	1,2,3,4	.	.	.	GT	0/0	1/1	0/0	1/1	0/0	0/0	0/0	0/0	1/1	0/0	0/0	0/0	0/0	1/1	1/1	1/1	0/0	0/0	1/1	0/0	1/1	1/1	1/1	1/1	1/1	1/1	1/1	0/0	0/0	0/0	0/0	0/0	0/0	0/0	0/0	0/0	0/0	0/0	0/0	0/0	0/0
3	1989115	Block_3_1989115_1989165	0	1,2	.	.	.	GT	0/0	1/1	0/0	1/1	0/0	0/0	0/0	0/0	1/1	0/0	0/0	0/0	0/0	1/1	2/2	2/2	0/0	0/0	2/2	0/0	1/1	1/1	1/1	2/2	1/1	1/1	1/1	0/0	0/0	0/0	0/0	0/0	0/0	0/0	0/0	0/0	0/0	0/0	0/0	0/0	0/0
3	1989185	3_1989185	0	1	.	.	.	GT	0/0	0/0	0/0	0/0	0/0	0/0	0/0	0/0	0/0	0/0	0/0	0/0	0/0	0/0	1/1	1/1	0/0	0/0	1/1	0/0	0/0	0/0	0/0	1/1	0/0	0/0	0/0	0/0	0/0	0/0	0/0	0/0	0/0	0/0	0/0	0/0	0/0	0/0	0/0	0/0	0/0
3	2047631	Block_3_2047631_2047719	0	1,2,3,4,5,6	.	.	.	GT	0/0	0/0	2/2	0/0	0/0	1/1	1/1	2/2	0/0	./.	./.	./.	0/0	0/0	1/1	1/1	./.	0/0	0/0	0/0	0/0	0/0	0/0	0/0	0/0	0/0	2/2	0/0	./.	0/0	0/0	0/0	1/1	0/0	0/0	0/0	0/0	2/2	3/3	0/0	0/0
3	2056177	3_2056177	0	1	.	.	.	GT	0/0	0/0	0/0	0/0	0/0	0/0	0/0	1/1	0/0	1/1	0/0	1/1	0/0	0/0	0/0	0/0	1/1	0/0	0/0	0/0	0/0	0/0	0/0	0/0	0/0	0/0	0/0	0/0	1/1	0/0	1/1	0/0	0/0	0/0	0/0	0/0	0/0	0/0	0/0	0/0	0/0
3	2056184	Block_3_2056184_2058442	0	1,2,3,4,5,6	.	.	.	GT	0/0	0/0	0/0	0/0	0/0	0/0	0/0	2/4	0/0	4/4	0/0	2/5	0/0	0/0	3/3	3/3	2/2	0/0	0/0	0/0	0/0	0/0	0/0	0/0	0/0	0/0	0/0	0/0	2/2	0/0	4/4	0/0	0/0	0/0	0/0	0/0	0/0	0/0	3/3	0/0	0/0
3	2058443	3_2058443	0	1	.	.	.	GT	0/0	0/0	0/0	0/0	0/0	0/0	0/0	0/1	0/0	0/0	0/0	./.	0/0	0/0	0/0	0/0	0/0	0/0	0/0	0/0	0/0	0/0	0/0	0/0	0/0	0/0	0/0	0/0	0/0	0/0	0/1	0/0	0/0	0/0	0/0	0/0	0/0	0/0	0/0	0/0	0/0
3	2058489	3_2058489	0	1	.	.	.	GT	0/0	0/0	0/0	0/0	0/0	0/0	0/0	1/1	0/0	./.	0/0	./.	0/0	0/0	0/0	0/0	./.	0/0	0/0	0/0	0/0	0/0	0/0	0/0	0/0	0/0	0/0	0/0	1/1	0/0	./.	0/0	0/0	0/0	0/0	0/0	0/0	0/0	0/0	0/0	0/0
3	2058491	Block_3_2058491_2086903	0	1,2,3,4,5	.	.	.	GT	0/0	0/0	4/4	0/0	0/0	1/1	1/1	1/1	0/0	2/2	5/5	2/2	0/0	0/0	1/1	1/1	2/2	0/0	0/0	0/0	0/0	0/0	0/0	0/0	0/0	0/0	1/1	0/0	1/1	0/0	2/2	0/0	1/1	0/0	0/0	0/0	0/0	1/1	0/0	0/0	0/0
3	2086954	Block_3_2086954_2087022	0	1,2	.	.	.	GT	0/0	0/0	2/2	0/0	0/0	1/1	1/1	1/1	0/0	1/1	0/1	1/1	0/0	0/0	1/1	1/1	1/1	0/0	0/0	0/0	0/0	0/0	0/0	0/0	0/0	0/0	0/0	0/0	1/1	0/0	1/1	0/0	1/1	0/0	0/0	0/0	0/0	1/1	0/0	0/0	0/0
3	2100652	3_2100652	0	1	.	.	.	GT	0/0	0/0	0/0	0/0	0/0	1/1	1/1	1/1	0/0	1/1	0/1	1/1	0/0	0/0	0/0	0/0	1/1	0/0	0/0	0/0	0/1	1/1	0/0	0/0	0/0	0/0	1/1	0/0	1/1	0/0	1/1	0/0	1/1	0/0	0/0	0/0	0/0	1/1	1/1	0/0	0/0
3	2151432	Block_3_2151432_2176774	0	1,2,3,4,5	.	.	.	GT	0/0	0/0	4/4	0/0	0/0	1/1	1/1	0/0	0/0	0/0	0/2	0/0	0/0	0/0	1/1	1/1	1/1	0/0	0/0	0/0	0/3	3/3	0/0	0/0	0/0	0/0	1/1	0/0	0/0	0/0	0/0	5/5	1/1	3/3	3/3	0/0	0/0	2/2	3/3	0/0	0/0
3	2181714	Block_3_2181714_2181800	0	1,2,3	.	.	.	GT	0/0	0/0	2/2	0/0	0/0	1/1	1/1	0/0	0/0	0/0	0/0	0/0	0/0	0/0	1/1	1/1	1/1	0/0	0/0	0/0	0/0	./.	0/0	0/0	0/0	0/0	1/1	0/0	0/0	0/0	0/0	2/2	1/1	./.	./.	0/0	0/0	3/3	0/0	0/0	0/0
3	2181833	Block_3_2181833_2189832	0	1,2,3,4	.	.	.	GT	0/0	0/0	0/0	0/0	0/0	1/1	1/1	0/0	0/0	0/0	0/0	0/0	0/0	0/0	3/3	3/3	1/1	0/0	0/0	0/0	0/4	2/2	0/0	0/0	0/0	0/0	1/1	0/0	0/0	0/0	0/0	0/0	1/1	2/2	2/2	0/0	0/0	0/0	2/2	0/0	0/0
3	2189855	Block_3_2189855_2189896	0	1,2,3	.	.	.	GT	0/0	0/0	0/0	0/0	0/0	1/1	1/1	0/0	0/0	0/0	0/0	0/0	0/0	0/0	0/0	0/0	1/1	0/0	0/0	0/0	0/0	0/0	0/0	0/0	0/0	0/0	1/1	0/0	0/0	0/0	0/0	0/0	1/1	1/1	1/1	0/0	0/0	0/0	0/0	0/0	0/0
3	2193926	3_2193926	0	1	.	.	.	GT	0/0	0/0	0/0	0/0	0/0	0/0	0/0	0/0	0/0	0/0	./.	0/0	0/0	0/0	1/1	1/1	0/0	0/0	0/0	0/0	./.	1/1	0/0	0/0	0/0	0/0	0/0	0/0	0/0	0/0	0/0	0/0	0/0	0/0	0/0	0/0	0/0	0/0	1/1	0/0	0/0
3	2193956	Block_3_2193956_2210917	0	1,2,3,4,5	.	.	.	GT	0/0	0/0	0/0	0/0	0/0	1/1	1/1	0/0	0/0	0/0	5/4	0/0	0/0	0/0	3/3	3/3	1/1	0/0	0/0	0/0	5/4	1/1	0/0	0/0	0/0	0/0	1/1	0/0	0/0	0/0	0/0	0/0	1/1	2/2	2/2	0/0	0/0	2/2	1/1	0/0	0/0
3	2210985	3_2210985	0	1	.	.	.	GT	0/0	0/0	0/0	0/0	0/0	0/0	0/0	0/0	0/0	0/0	0/0	0/0	0/0	0/0	1/1	1/1	0/0	0/0	0/0	0/0	0/0	0/0	0/0	0/0	0/0	0/0	0/0	0/0	0/0	0/0	0/0	0/0	0/0	1/1	1/1	0/0	0/0	1/1	0/0	0/0	0/0
3	2215424	3_2215424	0	1	.	.	.	GT	0/0	0/0	1/1	0/0	0/0	0/0	0/0	0/0	0/0	./.	0/0	0/0	0/0	0/0	0/0	0/0	0/0	0/0	0/0	0/0	0/0	0/0	0/0	0/0	0/0	0/0	0/0	0/0	0/0	0/0	0/0	1/1	0/0	0/0	0/0	0/0	0/0	0/0	0/0	0/0	0/0
3	2215426	Block_3_2215426_2215921	0	1,2,3,4,5,6,7,8,9	.	.	.	GT	0/0	0/0	3/3	0/0	0/0	2/2	2/2	0/0	0/0	0/0	7/1	0/0	0/0	0/0	5/5	5/5	2/2	0/0	0/0	0/0	7/1	1/1	0/0	0/0	0/0	0/0	1/1	0/0	0/0	0/0	0/0	3/3	2/2	5/5	5/5	0/0	0/0	4/4	1/1	0/0	0/0
3	2217795	Block_3_2217795_2232872	0	1,2,3,4	.	.	.	GT	0/0	0/0	1/1	0/0	0/0	2/2	2/2	0/0	0/0	0/0	0/1	0/0	4/4	0/0	1/1	1/1	2/2	0/0	0/0	0/0	0/1	3/3	0/0	0/0	0/0	0/0	0/0	0/0	2/2	0/0	0/0	1/1	2/2	1/1	1/1	0/0	0/0	2/2	3/3	0/0	0/0
3	2239052	3_2239052	0	1	.	.	.	GT	0/0	0/0	0/0	0/0	0/0	1/1	1/1	0/0	0/0	0/0	0/0	0/0	0/0	0/0	0/0	0/0	1/1	0/0	0/0	0/0	0/0	0/0	0/0	0/0	0/0	0/0	1/1	0/0	1/1	0/0	0/0	0/0	1/1	0/0	0/0	0/0	0/0	1/1	0/0	0/0	0/0
3	2278378	3_2278378	0	1	.	.	.	GT	0/0	0/0	0/0	0/0	0/0	0/0	0/0	0/0	0/0	0/0	0/0	0/0	0/0	0/0	0/0	0/0	0/0	1/1	0/0	0/0	0/0	0/0	0/0	0/0	0/0	0/0	1/1	0/0	0/0	0/0	0/0	0/0	0/0	1/1	1/1	0/0	0/0	0/0	0/0	0/0	0/0
3	2278388	3_2278388	0	1	.	.	.	GT	0/0	0/0	1/1	0/0	0/0	0/0	0/0	0/0	0/0	0/0	0/0	0/0	0/0	0/0	1/1	1/1	0/0	0/0	0/0	0/0	0/0	0/0	0/0	0/0	0/0	0/0	0/0	0/0	0/0	0/0	0/0	1/1	0/0	0/0	0/0	0/0	0/0	0/0	1/1	0/0	0/0
3	2278460	Block_3_2278460_2308688	0	1,2,3,4,5,6,7	.	.	.	GT	0/0	0/0	1/1	0/0	0/0	2/2	2/2	0/0	0/0	0/0	0/0	0/0	0/0	0/0	5/5	5/5	2/2	6/6	0/0	0/0	0/0	0/0	0/0	0/0	0/0	0/0	1/1	0/0	2/2	0/0	0/0	1/1	2/2	6/6	6/6	0/0	0/0	7/7	1/1	0/0	0/0
3	2308726	Block_3_2308726_2313123	0	1,2,3,4	.	.	.	GT	0/0	0/0	2/2	0/0	0/0	1/1	1/1	0/0	0/0	0/0	0/0	0/0	0/0	0/0	3/3	3/3	1/1	3/3	0/0	0/0	0/0	0/0	0/0	0/0	0/0	0/0	1/1	0/0	1/1	0/0	0/0	2/2	1/1	3/3	3/3	0/0	0/0	3/3	1/1	0/0	0/0
3	2313171	3_2313171	0	1	.	.	.	GT	0/0	0/0	0/0	0/0	0/0	1/1	1/1	0/0	0/0	0/0	0/0	0/0	0/0	0/0	0/0	0/0	1/1	0/0	0/0	0/0	0/0	0/0	0/0	0/0	0/0	0/0	1/1	0/0	1/1	0/0	0/0	0/0	1/1	0/0	./.	0/0	0/0	0/0	1/1	0/0	0/0
3	2313183	Block_3_2313183_2355437	0	1,2,3,4,5	.	.	.	GT	0/0	0/0	2/2	0/0	0/0	1/1	1/1	0/0	0/0	0/0	0/0	0/0	0/0	0/0	3/3	3/3	1/1	1/1	0/0	0/0	0/0	0/0	0/0	0/0	0/0	0/0	1/1	0/0	1/1	0/0	0/0	2/2	1/1	1/1	5/5	0/0	0/0	1/1	1/1	0/0	0/0
3	2394411	3_2394411	0	1	.	.	.	GT	0/0	0/0	0/0	0/0	0/0	0/0	0/0	0/0	0/0	0/0	0/0	0/0	0/0	0/0	0/0	0/0	0/0	0/0	0/0	0/0	0/0	0/0	0/0	0/0	0/0	0/0	1/1	0/0	0/0	0/0	0/0	0/0	0/0	0/0	0/0	0/0	0/0	0/0	1/1	0/0	0/0
3	2424889	Block_3_2424889_2425009	0	1,2,3,4,5,6,7,8,9,10	.	.	.	GT	0/0	3/3	1/1	3/3	0/0	0/0	0/0	5/5	6/6	1/1	0/2	1/1	2/8	3/3	4/4	4/4	0/0	0/0	1/1	6/6	8/8	0/0	10/10	1/1	3/3	9/6	2/2	0/0	1/1	0/0	1/1	2/2	0/0	5/5	3/3	3/3	1/1	0/0	5/5	0/0	0/0
3	2453317	Block_3_2453317_2456915	0	1,2,3,4,5	.	.	.	GT	0/0	1/1	2/2	1/1	0/0	0/0	0/0	1/1	1/1	1/1	0/0	1/1	1/1	1/1	3/3	3/3	1/1	1/1	1/1	1/1	4/3	0/0	1/1	1/1	1/1	1/1	0/0	0/0	1/1	0/0	1/1	2/2	0/0	1/1	1/1	1/1	2/2	1/1	1/1	0/0	0/0
3	2456930	3_2456930	0	1	.	.	.	GT	0/0	0/0	1/1	0/0	0/0	0/0	0/0	0/0	0/0	0/0	0/0	0/0	./.	0/0	1/1	1/1	0/0	0/0	0/0	0/0	0/0	0/0	0/0	0/0	0/0	0/0	0/0	0/0	0/0	0/0	0/0	1/1	0/0	0/0	0/0	0/0	1/1	0/0	0/0	0/0	0/0
3	2456934	Block_3_2456934_2459807	0	1,2,3,4	.	.	.	GT	0/0	1/1	3/3	1/1	0/0	0/0	0/0	1/1	1/1	2/2	0/0	2/2	1/1	1/1	3/3	3/3	2/2	2/2	2/2	1/1	0/0	0/0	1/1	2/2	1/1	1/1	0/0	0/0	1/1	0/0	2/2	4/4	0/0	1/1	1/1	1/1	3/3	2/2	1/1	0/0	0/0
3	2459834	3_2459834	0	1	.	.	.	GT	0/0	1/1	1/1	1/1	0/0	0/0	0/0	1/1	1/1	1/1	0/0	1/1	1/1	1/1	0/0	0/0	1/1	1/1	1/1	1/1	0/1	0/0	1/1	1/1	1/1	1/1	0/0	0/0	1/1	0/0	1/1	1/1	0/0	1/1	1/1	1/1	1/1	1/1	1/1	0/0	0/0
3	2485867	Block_3_2485867_2485963	0	1,2	.	.	.	GT	0/0	1/1	1/1	1/1	0/0	0/0	0/0	0/0	1/1	1/1	0/0	1/1	1/1	1/1	2/2	2/2	1/1	1/1	1/1	1/1	0/0	0/0	1/1	1/1	1/1	1/1	1/1	0/0	0/0	0/0	1/1	0/0	0/0	1/1	1/1	1/1	1/1	1/1	0/0	0/0	0/0
3	2485967	Block_3_2485967_2580335	0	1,2,3,4,5,6,7,8	.	.	.	GT	5/5	1/1	3/3	1/1	0/0	0/0	0/0	0/0	1/1	1/1	0/2	1/1	1/1	1/1	4/4	4/4	6/6	1/1	1/1	3/3	7/2	0/0	1/1	1/1	1/1	1/1	1/1	0/0	0/0	0/0	1/1	7/7	0/0	3/3	3/3	3/3	3/3	1/1	0/0	0/0	0/0
3	2598206	Block_3_2598206_2598288	0	1,2	.	.	.	GT	0/1	0/0	0/0	0/0	0/1	0/1	0/1	0/1	0/0	0/0	0/2	0/0	0/0	0/0	0/0	0/0	0/0	0/0	0/0	0/0	0/2	0/1	0/0	0/0	0/0	0/0	0/0	0/1	0/1	0/1	0/0	0/0	0/1	0/0	0/0	0/0	0/0	0/0	0/1	0/1	0/1
3	2599958	3_2599958	0	1	.	.	.	GT	0/0	0/0	0/1	0/1	0/0	0/0	0/0	0/0	0/0	0/0	0/0	0/0	0/1	0/0	0/0	0/0	0/0	0/0	0/0	0/1	0/0	0/0	0/1	0/0	0/0	0/0	0/0	0/0	0/0	0/0	0/0	0/0	0/0	0/0	0/1	0/1	0/1	0/1	0/0	0/0	0/0
3	2600037	3_2600037	0	1	.	.	.	GT	0/0	0/1	0/0	0/1	0/0	0/0	0/0	0/0	0/1	0/1	0/1	0/1	0/1	0/1	0/0	0/0	0/1	0/1	0/1	0/0	0/1	0/0	0/1	0/1	0/1	0/1	0/1	0/0	0/0	0/0	0/1	0/1	0/0	0/0	0/0	0/0	0/0	0/1	0/0	0/0	0/0
3	2600107	3_2600107	0	1	.	.	.	GT	0/0	0/0	0/0	0/1	0/0	0/0	0/0	0/0	0/1	0/0	0/0	0/0	0/0	0/0	0/0	0/0	0/0	0/0	0/0	0/0	0/0	0/0	0/0	0/0	0/0	0/0	0/0	0/0	0/0	0/0	0/0	0/0	0/0	0/0	0/1	0/1	0/1	0/0	0/0	0/0	0/0
3	2748853	Block_3_2748853_2840490	0	1,2,3,4,5,6,7,8,9	.	.	.	GT	0/0	1/1	4/4	1/1	0/0	0/0	0/0	0/0	1/1	1/1	4/0	1/1	1/1	1/1	7/6	7/6	1/1	1/1	1/1	3/3	4/2	0/0	1/1	1/1	1/1	1/1	1/1	0/0	0/0	0/0	1/1	5/5	0/0	3/3	3/3	3/3	4/4	1/1	0/0	0/0	0/0
3	2918423	3_2918423	0	1	.	.	.	GT	0/0	0/0	0/0	0/0	0/0	0/0	0/0	0/0	0/0	0/0	./.	0/0	0/0	0/0	1/1	1/1	0/0	0/0	0/0	0/0	./.	0/0	0/0	0/0	0/0	0/0	0/0	0/0	0/0	0/0	0/0	1/1	0/0	0/0	0/0	0/0	0/0	1/1	0/0	0/0	0/0
3	2965922	Block_3_2965922_2965937	0	1,2	.	.	.	GT	./.	2/2	0/0	2/2	0/0	0/0	0/0	0/0	2/2	1/1	0/0	1/1	2/2	2/2	0/0	0/0	1/1	1/1	1/1	0/0	2/2	0/0	2/2	1/1	2/2	2/2	1/1	0/0	0/0	0/0	1/1	0/0	0/0	0/1	0/0	0/0	0/0	0/0	0/0	0/0	0/0
3	2965954	Block_3_2965954_2967481	0	1,2,3	.	.	.	GT	2/2	0/0	0/0	0/0	0/0	0/0	0/0	0/0	0/0	0/0	./.	0/0	0/0	0/0	0/0	0/0	0/0	0/0	0/0	0/0	0/0	0/0	0/0	0/0	0/0	0/0	0/0	0/0	0/0	0/0	0/0	1/1	0/0	0/0	0/0	0/0	0/0	0/0	0/0	0/0	0/0
3	2967483	Block_3_2967483_2985316	0	1,2,3,4,5,6	.	.	.	GT	0/0	2/2	0/0	2/2	0/0	0/0	0/0	0/0	2/2	1/1	0/0	1/1	2/2	2/2	4/4	4/4	1/1	1/1	1/1	0/0	6/6	0/0	2/2	1/1	2/2	2/2	1/1	0/0	0/0	0/0	1/1	4/4	0/0	0/0	0/0	0/0	0/0	3/3	0/0	0/0	0/0
3	2986624	3_2986624	0	1	.	.	.	GT	0/0	0/0	0/0	0/0	0/0	0/0	0/0	0/0	0/0	0/0	./.	0/0	0/0	0/0	1/1	1/1	0/0	0/0	0/0	0/0	0/0	0/0	0/0	0/0	0/0	0/0	0/0	0/0	0/0	0/0	0/0	0/0	0/0	0/0	0/0	0/0	0/0	0/0	0/0	0/0	0/0
3	2986685	Block_3_2986685_3037661	0	1,2,3,4,5,6	.	.	.	GT	0/0	2/2	0/0	2/2	0/0	0/0	0/0	0/0	2/2	1/1	1/0	1/1	2/2	2/2	5/5	5/5	1/1	1/1	1/1	0/0	4/2	0/0	2/2	1/1	2/2	2/2	1/1	0/0	0/0	0/0	2/2	2/2	0/0	0/0	0/0	0/0	0/0	6/6	0/0	0/0	0/0
3	3037662	3_3037662	0	1	.	.	.	GT	0/0	1/1	0/0	1/1	0/0	0/0	0/0	0/0	1/1	0/0	./.	0/0	1/1	1/1	0/0	0/0	0/0	0/0	0/0	0/0	./.	0/0	1/1	0/0	1/1	1/1	0/0	0/0	0/0	0/0	1/1	1/1	0/0	0/0	0/0	0/0	0/0	1/1	0/0	0/0	0/0
3	3037675	Block_3_3037675_3053790	0	1,2,3,4,5,6,7,8,9	.	.	.	GT	0/0	1/1	0/0	1/1	0/0	0/0	0/0	0/0	1/1	1/1	9/9	1/1	1/1	1/1	0/0	0/0	1/1	1/1	1/1	1/1	1/1	0/0	3/3	1/1	4/4	1/1	1/1	0/0	0/0	0/0	0/0	1/1	0/0	0/0	0/0	1/1	0/0	0/0	0/0	0/0	0/0
3	3053803	Block_3_3053803_3053839	0	1,2,3,4,5	.	.	.	GT	0/0	1/1	0/0	1/1	0/0	0/0	0/0	0/0	1/1	1/1	0/0	1/1	1/1	1/1	0/0	0/0	4/4	1/1	1/1	1/1	1/1	0/0	1/1	1/1	1/1	1/1	1/1	0/0	0/0	0/0	0/0	3/3	0/0	0/0	0/0	1/1	0/0	0/0	0/0	0/0	0/0
3	3085829	Block_3_3085829_3085859	0	1	.	.	.	GT	0/0	0/0	0/0	0/0	0/0	0/0	0/0	0/0	0/0	0/0	0/0	0/0	0/0	0/0	1/1	1/1	0/0	0/0	0/0	1/1	0/1	0/0	0/0	0/0	0/0	0/0	0/0	0/0	0/0	0/0	0/0	0/0	0/0	0/0	0/0	1/1	0/0	0/0	0/0	0/0	0/0
3	3101926	Block_3_3101926_3102092	0	1,2	.	.	.	GT	0/0	0/0	1/1	0/0	0/0	1/1	1/1	1/1	0/0	0/0	0/0	0/0	0/0	0/0	2/2	2/2	0/0	0/0	0/0	0/0	0/0	1/1	0/0	0/0	0/0	0/0	0/0	0/0	1/1	0/0	1/1	0/0	1/1	1/1	1/1	0/0	1/1	0/0	1/1	0/0	0/0
3	3124694	3_3124694	0	1	.	.	.	GT	0/0	0/0	0/0	0/0	0/0	0/0	0/0	0/0	0/0	0/0	0/0	0/0	0/0	0/0	0/0	0/0	0/0	0/0	0/0	1/1	./.	0/0	0/0	0/0	0/0	0/0	0/0	0/0	0/0	0/0	0/0	0/0	0/0	0/0	0/0	1/1	0/0	0/0	0/0	0/0	0/0
3	3145018	3_3145018	0	1	.	.	.	GT	0/1	0/1	0/1	0/1	0/1	0/1	0/1	0/1	0/1	0/1	0/1	0/1	0/1	0/1	0/1	0/1	0/1	0/1	0/1	0/0	0/0	0/1	0/1	0/1	0/1	0/1	0/1	0/1	0/1	0/1	0/1	0/1	0/1	0/1	0/1	0/0	0/1	0/1	0/1	0/1	0/1
3	3162455	3_3162455	0	1	.	.	.	GT	0/1	0/0	0/0	0/1	0/0	0/0	0/1	0/1	0/1	0/1	0/0	0/0	0/1	0/1	1/1	1/1	0/0	0/0	0/1	0/0	0/0	0/0	0/1	0/1	0/1	0/0	0/0	0/1	0/0	0/0	0/1	0/0	0/1	0/1	0/1	0/0	0/1	0/0	0/0	0/1	0/1
3	3162474	3_3162474	0	1	.	.	.	GT	0/1	0/0	0/0	0/1	0/0	0/0	0/1	0/1	0/0	0/1	0/0	0/0	0/1	0/1	1/1	0/1	0/1	0/0	0/0	0/0	0/0	0/0	0/1	0/0	0/1	0/0	0/0	0/1	0/0	0/0	0/1	0/0	0/1	0/1	0/1	0/0	0/1	0/0	0/0	0/1	0/1
3	3164721	Block_3_3164721_3164784	0	1	.	.	.	GT	0/0	0/0	0/0	0/0	0/0	0/0	0/0	0/0	0/0	0/0	0/0	0/0	0/0	0/0	1/1	1/1	0/0	0/0	0/0	1/1	1/1	0/0	0/0	0/0	0/0	0/0	0/0	0/0	0/0	0/0	0/0	0/0	0/0	0/0	0/0	1/1	0/0	0/0	0/0	0/0	0/0
3	3199060	3_3199060	0	1	.	.	.	GT	0/0	0/0	0/0	0/0	0/0	0/0	0/0	0/0	0/0	0/0	0/0	0/0	0/0	0/0	0/0	0/0	0/0	0/0	0/0	1/1	0/1	0/0	0/0	0/0	0/0	0/0	0/0	0/0	0/0	0/0	0/0	0/0	0/0	0/0	0/0	1/1	0/0	0/0	0/0	0/0	0/0
3	3229318	Block_3_3229318_3229428	0	1,2,3	.	.	.	GT	0/0	0/0	0/0	0/0	0/0	0/0	0/0	0/0	0/0	0/0	3/3	0/0	0/0	0/0	2/2	2/2	0/0	0/0	0/0	0/0	0/0	0/0	0/0	0/0	0/0	0/0	0/0	0/0	0/0	0/0	0/0	0/0	0/0	0/0	0/0	0/0	0/0	0/0	0/0	0/0	0/0
3	3298551	Block_3_3298551_3334359	0	1,2,3,4,5,6	.	.	.	GT	0/0	0/0	1/1	0/0	0/0	1/1	1/1	1/1	0/0	0/0	0/2	0/0	0/0	0/0	1/1	1/1	0/0	2/2	0/0	0/0	0/0	0/0	0/0	0/0	0/0	0/0	0/0	0/0	1/1	0/0	1/1	0/0	0/0	1/1	1/1	0/0	1/1	0/0	1/1	0/0	0/0
3	3334379	Block_3_3334379_3431291	0	1,2,3,4	.	.	.	GT	1/1	0/0	0/0	0/0	1/1	0/0	0/0	0/0	2/2	2/2	3/1	0/0	0/0	0/0	4/4	4/4	2/2	3/3	0/0	0/0	0/0	0/0	0/0	0/0	2/2	0/0	0/0	1/1	0/0	1/1	0/0	0/0	0/0	0/0	2/2	0/0	0/0	4/4	0/0	1/1	1/1
3	3454652	Block_3_3454652_3497297	0	1,2,3,4,5,6	.	.	.	GT	1/1	0/0	0/0	0/0	1/1	0/0	0/0	2/2	0/0	0/0	1/3	0/0	0/0	0/0	2/2	2/2	2/2	3/3	0/0	0/0	5/5	0/0	0/0	0/0	0/0	0/0	0/0	1/1	0/0	1/1	0/0	0/0	0/0	0/0	5/5	0/0	0/0	0/0	2/2	1/1	1/1
3	3497378	Block_3_3497378_3497385	0	1,2	.	.	.	GT	1/1	0/0	0/0	0/0	1/1	0/0	0/0	1/1	0/0	0/0	2/1	0/0	0/0	0/0	2/2	2/2	1/1	2/2	0/0	0/0	0/0	0/0	0/0	0/0	0/0	0/0	0/0	1/1	0/0	1/1	0/0	0/0	0/0	0/0	0/0	0/0	0/0	0/0	1/1	1/1	1/1
3	3497393	Block_3_3497393_3552228	0	1,2,3,4,5,6,7	.	.	.	GT	1/1	0/0	4/4	0/0	1/1	4/4	4/4	5/5	0/0	2/2	0/3	2/2	0/0	0/0	3/3	3/3	5/5	3/3	0/0	0/0	0/0	2/2	0/0	2/2	0/0	0/0	0/0	1/1	4/4	1/1	4/4	2/2	2/2	6/6	6/6	0/0	6/6	4/4	5/5	1/1	5/1
3	3552252	3_3552252	0	1	.	.	.	GT	0/0	0/0	0/0	0/0	0/0	0/0	0/0	0/0	0/0	0/0	0/1	0/0	0/0	0/0	0/0	0/0	0/0	1/1	1/1	1/1	0/1	0/0	0/0	0/0	0/0	0/0	1/1	0/0	0/0	0/0	0/0	0/0	0/0	0/0	0/0	1/1	0/0	0/0	0/0	0/0	0/0
3	3552315	Block_3_3552315_3562275	0	1,2,3,4	.	.	.	GT	0/0	3/3	2/2	3/3	0/0	2/2	2/2	2/2	3/3	0/0	0/1	0/0	3/3	3/3	2/2	2/2	2/2	1/1	1/1	1/1	1/1	0/0	3/3	0/0	3/3	3/3	1/1	0/0	2/2	0/0	2/2	0/0	0/0	0/0	0/0	1/1	0/0	2/2	2/2	0/0	0/2
3	3586242	3_3586242	0	1	.	.	.	GT	0/0	0/0	0/0	0/0	0/0	0/0	0/0	0/0	0/0	0/0	0/0	0/0	0/0	0/0	0/0	0/0	1/1	1/1	1/1	1/1	0/1	1/1	0/0	1/1	0/0	0/0	1/1	0/0	0/0	0/0	0/0	1/1	1/1	1/1	1/1	1/1	0/0	0/0	0/0	0/0	0/0
3	3586257	Block_3_3586257_3603056	0	1,2,3,4,5,6	.	.	.	GT	2/2	1/1	1/1	1/1	2/2	1/1	1/1	3/3	1/1	4/4	5/2	4/4	1/1	1/1	5/5	5/5	0/0	0/0	0/0	0/0	5/0	0/0	1/1	0/0	1/1	1/1	0/0	2/2	1/1	2/2	1/1	0/0	0/0	0/0	0/0	0/0	1/1	1/1	3/3	2/2	5/2
3	3603068	3_3603068	0	1	.	.	.	GT	0/0	1/1	1/1	1/1	0/0	1/1	1/1	0/0	1/1	1/1	0/0	1/1	1/1	1/1	1/1	1/1	0/0	0/0	0/0	0/0	0/0	0/0	1/1	0/0	1/1	1/1	0/0	0/0	1/1	0/0	1/1	0/0	0/0	0/0	0/0	0/0	1/1	1/1	0/0	0/0	0/0
3	3603082	Block_3_3603082_3659645	0	1,2,3,4,5,6,7,8,9,10,11	.	.	.	GT	2/2	1/1	7/7	1/1	2/2	1/1	1/1	3/3	1/1	4/4	7/2	4/4	1/1	1/1	5/5	5/5	0/0	0/0	0/0	0/0	6/0	0/0	1/1	0/0	1/1	1/1	0/0	2/2	9/9	2/2	1/1	0/0	6/6	0/0	0/0	0/0	1/1	1/1	3/3	2/2	7/2
3	3659662	3_3659662	0	1	.	.	.	GT	1/1	0/0	1/1	0/0	1/1	0/0	0/0	1/1	0/0	1/1	0/1	1/1	0/0	0/0	0/0	0/0	0/0	0/0	0/0	0/0	0/0	0/0	0/0	0/0	0/0	0/0	0/0	1/1	0/0	1/1	0/0	0/0	1/1	0/0	0/0	0/0	0/0	0/0	1/1	1/1	1/1
3	3675527	Block_3_3675527_3687670	0	1,2,3,4,5,6	.	.	.	GT	4/4	1/1	2/2	5/5	1/1	1/1	1/1	2/2	1/1	1/1	6/3	1/1	1/1	1/1	2/2	2/2	0/0	0/0	0/0	0/0	6/3	0/0	1/1	0/0	1/1	1/1	0/0	1/1	0/0	1/1	1/1	0/0	2/2	0/0	0/0	0/0	1/1	1/1	2/2	1/1	0/1
3	3789903	3_3789903	0	1	.	.	.	GT	./.	0/0	1/1	0/0	0/0	0/0	0/0	0/0	0/0	0/0	0/0	0/0	0/0	0/0	1/1	1/1	./.	0/0	1/1	0/0	0/0	0/0	0/0	0/0	./.	0/0	0/0	0/0	0/0	0/0	0/0	0/0	1/1	./.	0/0	0/0	0/0	0/0	0/0	0/0	0/0
3	3789926	Block_3_3789926_3828637	0	1,2,3,4,5,6,7,8	.	.	.	GT	6/6	2/2	3/3	2/2	1/1	2/2	2/2	4/4	2/2	1/1	8/8	1/1	2/2	2/2	3/3	3/3	0/0	0/0	3/3	0/0	0/0	0/0	2/2	0/0	6/6	2/2	0/0	1/1	0/0	1/1	2/2	0/0	3/3	0/0	0/0	0/0	2/2	2/2	4/4	1/1	4/1
3	3828735	3_3828735	0	1	.	.	.	GT	1/1	1/1	0/0	1/1	1/1	1/1	1/1	0/0	1/1	1/1	./.	1/1	1/1	1/1	0/0	0/0	0/0	0/0	0/0	0/0	0/0	0/0	1/1	0/0	1/1	1/1	0/0	1/1	0/0	1/1	1/1	0/0	0/0	0/0	0/0	0/0	1/1	1/1	0/0	1/1	./.
3	3832325	Block_3_3832325_3854063	0	1,2,3,4,5,6	.	.	.	GT	4/4	0/0	2/2	0/0	0/0	0/0	0/0	2/2	0/0	0/0	6/5	0/0	4/4	0/0	2/2	2/2	1/1	1/1	1/1	1/1	1/1	1/1	0/0	1/1	0/0	0/0	1/1	0/0	1/1	0/0	0/0	1/1	2/2	1/1	1/1	1/1	0/0	0/0	2/2	0/0	0/0
3	3875167	Block_3_3875167_3875233	0	1,2,3	.	.	.	GT	2/2	1/1	1/1	1/1	2/2	1/1	1/1	3/3	1/1	3/3	0/3	3/3	1/1	1/1	0/0	0/0	0/1	0/0	0/0	0/0	0/0	0/0	1/1	0/0	1/1	1/1	0/0	2/2	0/0	2/2	1/1	1/1	1/1	0/1	0/1	0/0	0/0	1/1	3/3	2/2	0/3
3	3889506	Block_3_3889506_3889678	0	1,2,3,4,5	.	.	.	GT	0/0	0/0	0/0	0/0	0/0	2/2	2/2	0/0	0/0	3/3	0/0	0/0	3/3	0/0	1/1	1/1	3/3	0/0	0/0	0/0	0/0	0/0	0/0	0/0	0/0	0/0	0/0	0/0	0/0	0/0	2/2	2/2	0/0	0/0	3/3	0/0	1/1	2/2	0/0	0/0	0/0
3	3907646	Block_3_3907646_3907697	0	1,2,3,4	.	.	.	GT	0/0	0/0	0/0	0/0	0/0	1/1	1/1	0/0	0/0	1/1	0/0	1/1	0/0	0/0	2/2	2/2	0/0	0/0	0/0	0/0	0/0	1/1	0/0	0/0	0/0	0/0	0/0	0/0	0/0	0/0	1/1	1/1	0/0	0/0	0/0	0/0	2/2	1/1	0/0	0/0	0/0
3	3917435	Block_3_3917435_3917528	0	1,2,3,4,5	.	.	.	GT	0/0	0/0	3/3	0/0	0/0	0/0	0/0	0/0	0/0	1/1	0/0	1/1	0/0	0/0	3/3	3/3	0/0	0/0	0/0	0/0	0/0	0/0	0/0	0/0	0/0	0/0	0/0	2/2	0/0	0/0	0/0	0/0	3/3	0/0	0/0	0/0	4/4	0/0	0/0	0/0	5/5
3	3917577	3_3917577	0	1	.	.	.	GT	./.	0/0	0/0	0/0	0/0	0/0	0/0	0/0	0/0	./.	0/0	./.	./.	0/0	0/0	0/0	1/1	0/0	0/0	0/0	0/0	0/0	0/0	0/0	./.	0/0	0/0	1/1	0/0	0/0	0/0	0/0	0/0	1/1	1/1	0/0	./.	0/0	0/0	0/0	0/0
3	3936023	3_3936023	0	1	.	.	.	GT	0/0	0/0	0/0	0/0	0/0	0/0	0/0	0/0	0/0	1/1	./.	1/1	0/0	0/0	0/0	0/0	0/0	0/0	0/0	0/0	0/0	0/0	0/0	0/0	0/0	0/0	0/0	0/0	0/0	0/0	0/0	0/0	0/0	0/0	0/0	0/0	0/0	0/0	0/0	0/0	0/0
3	3936105	3_3936105	0	1	.	.	.	GT	0/0	0/0	0/0	0/0	0/0	0/0	0/0	1/1	0/0	0/0	0/0	0/0	0/0	0/0	0/0	0/0	0/0	0/0	0/0	0/0	0/0	1/1	0/0	0/0	0/0	0/0	0/0	0/0	0/0	0/0	0/0	0/0	0/0	0/0	0/0	0/0	0/0	0/0	1/1	0/0	0/1
3	3936150	3_3936150	0	1	.	.	.	GT	0/0	1/1	1/1	1/1	0/0	0/0	0/0	0/0	1/1	0/0	0/0	0/0	1/1	1/1	1/1	1/1	1/1	1/1	0/0	0/0	./.	0/0	1/1	0/0	1/1	1/1	0/0	1/1	0/0	0/0	0/0	0/0	1/1	1/1	1/1	0/0	1/1	0/0	0/0	0/0	0/0
3	3960047	Block_3_3960047_3960153	0	1,2,3,4,5,6,7	.	.	.	GT	5/5	2/2	1/1	4/2	0/0	1/1	1/1	1/1	2/2	3/3	7/6	3/3	2/2	2/2	0/0	0/0	1/1	1/1	0/0	0/0	0/2	1/1	2/2	0/0	2/2	2/2	0/0	1/1	0/0	0/0	1/1	1/1	1/1	1/1	1/1	0/0	3/3	1/1	1/1	0/0	5/1
3	3960156	3_3960156	0	1	.	.	.	GT	0/0	1/1	0/0	1/1	0/0	1/1	1/1	1/1	1/1	0/0	0/0	0/0	1/1	1/1	0/0	0/0	1/1	0/0	0/0	0/0	0/1	1/1	1/1	0/0	1/1	1/1	0/0	1/1	0/0	0/0	1/1	1/1	0/0	1/1	1/1	0/0	0/0	1/1	1/1	0/0	0/1
3	3960205	3_3960205	0	1	.	.	.	GT	0/0	0/0	1/1	0/0	0/0	1/1	1/1	1/1	0/0	0/0	0/0	0/0	0/0	0/0	0/0	0/0	1/1	1/1	0/0	0/0	0/0	1/1	0/0	0/0	0/0	0/0	0/0	1/1	0/0	0/0	1/1	1/1	1/1	1/1	1/1	0/0	0/0	1/1	1/1	0/0	0/1
3	3970575	3_3970575	0	1	.	.	.	GT	0/0	0/0	1/1	0/0	0/0	1/1	1/1	1/1	0/0	0/0	0/0	0/0	0/0	0/0	./.	./.	0/0	1/1	0/0	0/0	0/0	1/1	0/0	0/0	0/0	0/0	0/0	1/1	0/0	0/0	1/1	1/1	1/1	0/0	0/0	0/0	1/1	1/1	1/1	0/0	0/1
3	3970630	Block_3_3970630_4010044	0	1,2,3,4,5,6,7,8,9,10,11	.	.	.	GT	0/0	1/1	0/3	1/1	0/0	2/2	2/2	3/3	1/1	4/4	0/3	4/4	1/1	1/1	11/11	3/3	5/5	7/7	0/0	0/0	0/1	7/7	1/1	0/0	1/1	1/1	0/0	3/3	0/0	0/0	2/2	2/2	0/3	5/5	5/5	0/0	10/9	2/2	3/3	0/0	0/3
3	4162361	3_4162361	0	1	.	.	.	GT	0/0	0/0	0/0	0/0	0/0	1/1	1/1	0/0	0/0	./.	./.	./.	0/0	0/0	0/0	0/0	0/0	0/0	0/0	0/0	0/0	0/0	0/0	0/0	0/0	0/0	0/0	0/0	0/0	0/0	1/1	1/1	0/0	0/0	0/0	0/0	0/0	1/1	0/0	0/0	0/0
3	4162375	3_4162375	0	1	.	.	.	GT	0/0	0/0	0/1	0/0	0/0	0/0	0/0	1/1	0/0	0/0	0/0	0/0	0/0	0/0	1/1	1/1	0/0	0/0	0/0	0/0	0/0	1/1	0/0	0/0	0/0	0/0	0/0	0/0	0/0	0/0	0/0	0/0	0/1	0/0	0/0	0/0	0/0	0/0	1/1	0/0	0/1
3	4162444	3_4162444	0	1	.	.	.	GT	0/0	0/0	1/1	0/0	0/0	0/0	0/0	0/0	0/0	0/0	0/0	0/0	0/0	0/0	0/0	0/0	0/1	0/0	0/0	0/0	0/0	0/0	0/0	0/0	0/0	0/0	0/0	0/0	0/0	0/0	0/0	0/0	1/1	0/1	0/1	0/0	0/0	0/0	0/0	0/0	0/0
3	4162447	3_4162447	0	1	.	.	.	GT	0/0	0/0	1/1	0/0	0/0	0/0	0/0	1/1	0/0	0/0	0/0	0/0	0/0	0/0	0/0	0/0	./.	0/0	0/0	0/0	0/0	1/1	0/0	0/0	0/0	0/0	0/0	0/0	0/0	0/0	0/0	0/0	1/1	./.	./.	0/0	./.	0/0	1/1	0/0	./.
3	4455924	Block_3_4455924_4455979	0	1	.	.	.	GT	0/0	0/0	0/0	0/0	0/0	0/0	0/0	0/0	0/0	0/0	0/0	0/0	0/0	0/0	0/0	0/0	0/0	0/0	0/0	0/0	0/0	0/0	0/0	1/1	0/0	0/0	0/0	0/0	1/1	0/0	0/0	0/0	0/0	0/0	0/0	0/0	0/0	0/0	0/0	0/0	0/0
3	4455983	Block_3_4455983_4466151	0	1,2,3,4,5,6,7,8,9,10	.	.	.	GT	0/0	1/1	4/4	1/1	0/0	0/0	0/0	3/3	1/1	0/0	0/0	0/0	1/1	1/1	4/4	4/4	6/6	8/8	0/0	0/0	0/0	3/3	1/1	2/2	1/1	5/5	0/0	0/0	2/2	0/0	0/0	0/0	4/4	6/6	6/6	0/0	7/7	0/0	3/3	0/0	0/3
3	4466230	3_4466230	0	1	.	.	.	GT	0/0	0/0	1/1	0/0	0/0	0/0	0/0	0/0	0/0	0/0	0/0	0/0	0/0	0/0	0/0	0/0	0/0	0/0	0/0	0/0	0/0	0/0	0/0	1/1	0/0	0/0	0/0	0/0	1/1	0/0	0/0	0/0	1/1	0/0	0/0	0/0	0/0	0/0	0/0	0/0	0/0
3	4466250	Block_3_4466250_4468196	0	1,2,3,4	.	.	.	GT	0/0	2/2	1/1	2/2	0/0	0/0	0/0	1/1	2/2	0/0	0/0	0/0	2/2	2/2	0/0	0/0	1/1	1/1	0/0	0/0	0/2	1/1	2/2	1/1	2/2	2/2	0/0	0/0	1/1	0/0	0/0	0/0	1/1	1/1	1/1	0/0	1/1	0/0	1/1	0/0	4/4
3	4481525	Block_3_4481525_4482382	0	1,2	.	.	.	GT	1/1	1/1	1/1	1/1	1/1	0/0	0/0	1/1	1/1	0/0	./.	0/0	1/1	1/1	1/1	1/1	1/1	1/1	0/0	0/0	./.	1/1	1/1	0/0	1/1	1/1	0/0	0/0	0/0	1/1	0/0	0/0	1/1	1/1	1/1	0/0	1/1	0/0	1/1	1/1	1/1
3	4482435	Block_3_4482435_4484588	0	1,2,3,4,5	.	.	.	GT	0/0	0/0	0/0	0/0	0/0	1/1	1/1	3/3	0/0	1/1	4/0	1/1	0/0	0/0	0/0	0/0	3/3	2/2	2/2	2/2	4/0	3/3	0/0	4/4	0/0	0/0	2/2	1/1	4/4	0/0	1/1	1/1	0/0	3/3	3/3	2/2	1/1	1/1	3/3	0/0	4/0
3	4484646	Block_3_4484646_4484647	0	1,2,3	.	.	.	GT	0/0	0/0	0/0	0/0	0/0	1/1	1/1	1/1	0/0	1/1	3/2	1/1	0/0	0/0	0/0	0/0	1/1	0/0	0/0	0/0	0/0	1/1	0/0	0/0	0/0	0/0	0/0	1/1	0/0	0/0	1/1	1/1	0/0	1/1	1/1	0/0	1/1	1/1	1/1	0/0	3/2
3	4487138	Block_3_4487138_4487145	0	1,2,3,4	.	.	.	GT	1/1	1/1	1/1	1/1	1/1	0/0	0/0	0/0	1/1	0/0	3/4	0/0	1/1	1/1	2/2	2/2	2/2	2/2	2/2	2/2	3/3	0/0	1/1	0/0	1/1	1/1	2/2	0/0	0/0	1/1	0/0	0/0	1/1	2/2	2/2	2/2	2/2	0/0	0/0	1/1	3/4
3	4506233	3_4506233	0	1	.	.	.	GT	0/0	./.	0/0	1/1	./.	1/1	1/1	0/0	1/1	./.	0/1	1/1	./.	1/1	0/0	0/0	./.	0/0	0/0	0/0	./.	0/0	1/1	0/0	1/1	1/1	0/0	1/1	0/0	0/0	1/1	1/1	0/0	./.	./.	0/0	0/0	1/1	0/0	0/0	0/0
3	4506256	Block_3_4506256_4506378	0	1,2,3,4,5,6	.	.	.	GT	2/2	0/0	2/2	0/0	2/2	0/0	0/0	1/1	0/0	0/0	5/0	0/0	0/0	0/0	2/2	2/2	4/4	2/2	1/1	1/1	1/1	1/1	0/0	3/3	0/0	0/0	1/1	0/0	3/3	2/2	0/0	0/0	2/2	3/3	3/3	1/1	2/2	0/0	1/1	2/2	2/1
3	4506407	Block_3_4506407_4527710	0	1,2,3,4	.	.	.	GT	0/0	2/2	0/0	2/2	0/0	0/0	0/0	1/1	2/2	0/0	0/0	0/0	2/2	2/2	1/1	1/1	1/1	0/0	0/0	0/0	0/0	1/1	2/2	1/1	2/2	2/2	0/0	0/0	1/1	0/0	0/0	0/0	0/0	1/1	1/1	0/0	0/0	0/0	0/0	0/0	0/0
3	4545481	Block_3_4545481_4545549	0	1,2,3	.	.	.	GT	2/2	1/1	2/2	1/1	2/2	0/0	0/0	0/0	1/1	0/0	1/2	0/0	1/1	1/1	2/2	2/2	0/0	2/2	3/3	1/1	1/1	0/0	1/1	0/0	1/1	1/1	3/3	0/0	3/3	2/2	0/0	0/0	2/2	0/0	0/0	1/1	0/0	0/0	0/0	2/2	2/2
3	4545561	Block_3_4545561_4579110	0	1,2,3,4,5,6,7	.	.	.	GT	2/2	0/0	2/2	0/0	2/2	1/1	1/1	0/0	0/0	1/1	2/1	1/1	0/0	0/0	0/0	0/0	7/7	2/2	3/3	4/4	4/4	0/0	0/0	6/6	0/0	0/0	3/3	1/1	3/3	2/2	1/1	5/5	2/2	7/7	7/7	4/4	1/1	1/1	1/1	2/2	2/2
3	4579114	Block_3_4579114_4591693	0	1,2,3,4,5,6,7,8,9,10	.	.	.	GT	9/9	8/8	9/9	0/0	3/3	1/1	1/1	4/4	5/5	1/1	0/3	1/1	8/8	5/5	4/4	4/4	7/7	9/9	0/0	2/2	6/2	4/4	0/0	4/4	0/0	0/0	0/0	0/0	0/0	3/3	1/1	2/2	3/3	7/7	7/7	2/2	0/0	1/1	1/1	3/3	0/3
3	4591748	Block_3_4591748_4591758	0	1,2,3	.	.	.	GT	0/0	0/0	0/0	0/0	0/0	2/2	2/2	1/1	0/0	2/2	3/3	2/2	0/0	0/0	1/1	1/1	0/0	0/0	0/0	1/1	1/1	1/1	0/0	2/2	0/0	0/0	0/0	0/0	0/0	0/0	2/2	1/1	0/0	0/0	0/0	1/1	0/0	2/2	2/2	0/0	3/3
3	4602665	Block_3_4602665_4602833	0	1,2,3,4,5	.	.	.	GT	1/1	0/0	1/1	0/0	1/1	2/2	2/2	0/0	0/0	1/1	1/1	1/1	0/0	0/0	2/2	2/2	2/2	1/1	0/0	3/3	0/0	0/0	0/0	2/2	0/0	0/0	0/0	2/2	0/0	1/1	1/1	0/0	1/1	2/2	2/2	3/3	2/2	2/2	1/1	1/1	1/1
3	4609719	3_4609719	0	1	.	.	.	GT	1/1	0/0	1/1	0/0	1/1	1/1	1/1	0/0	0/0	0/0	0/1	0/0	0/0	0/0	0/0	0/0	0/0	1/1	0/0	0/0	0/0	0/0	0/0	0/0	0/0	0/0	0/0	0/0	0/0	1/1	0/0	0/0	1/1	0/0	./.	0/0	0/0	1/1	0/0	1/1	0/1
3	4609766	Block_3_4609766_4610767	0	1,2,3,4,5,6,7	.	.	.	GT	0/0	0/0	0/0	0/0	0/0	1/1	1/1	0/0	0/0	2/2	7/6	2/2	0/0	0/0	0/0	0/0	3/3	0/0	0/0	0/0	0/0	0/0	0/0	0/0	0/0	0/0	0/0	3/3	0/0	0/0	2/2	1/1	0/0	3/3	3/3	0/0	3/3	1/1	2/2	0/0	7/6
3	4681074	Block_3_4681074_4718131	0	1,2,3,4,5,6	.	.	.	GT	0/0	0/0	0/0	0/0	0/0	1/1	1/1	2/2	0/0	1/1	0/6	1/1	0/0	0/0	3/3	3/3	3/3	0/0	0/0	0/0	0/0	0/0	0/0	2/2	0/0	0/0	2/2	1/1	0/0	0/0	1/1	0/0	0/0	3/3	3/3	0/0	2/2	1/1	4/4	0/0	0/0
3	4718162	3_4718162	0	1	.	.	.	GT	0/0	0/0	0/0	0/0	0/0	1/1	1/1	0/0	0/0	1/1	./.	1/1	0/0	0/0	1/1	1/1	1/1	0/0	0/0	0/0	0/0	0/0	0/0	0/0	0/0	0/0	0/0	1/1	0/0	0/0	1/1	1/1	0/0	1/1	1/1	0/0	0/0	1/1	./.	0/0	0/0
3	4721550	Block_3_4721550_4721587	0	1,2,3,4,5,6,7	.	.	.	GT	0/0	6/6	0/0	0/0	0/0	1/1	1/1	0/0	0/0	3/3	7/7	1/1	0/0	0/0	1/1	1/1	2/2	0/0	1/1	0/0	5/5	4/4	0/0	0/0	0/0	0/0	0/0	1/1	1/1	0/0	1/1	2/2	0/0	2/2	2/2	0/0	0/0	1/1	./.	0/0	0/0
3	4741842	Block_3_4741842_4742033	0	1,2,3,4,5,6,7	.	.	.	GT	0/0	2/2	0/0	5/5	0/0	0/0	0/0	1/1	5/5	0/0	0/0	0/0	4/2	2/2	3/3	3/3	2/2	2/2	1/1	1/1	2/2	4/4	2/2	1/1	2/2	2/2	0/0	0/0	1/1	0/0	0/0	1/1	2/2	2/2	2/2	1/1	1/1	0/0	./.	0/0	6/6
3	4801017	3_4801017	0	1	.	.	.	GT	0/0	0/0	0/0	0/0	0/0	0/0	0/0	1/1	0/0	0/0	0/0	0/0	0/0	0/0	0/0	0/0	1/1	0/0	0/0	1/1	0/0	0/0	0/0	1/1	0/0	0/0	0/0	0/0	0/0	0/0	0/0	1/1	0/0	1/1	1/1	1/1	0/0	0/0	0/0	0/0	0/0
3	4817643	Block_3_4817643_4817738	0	1	.	.	.	GT	0/0	0/0	0/0	0/0	0/0	0/0	0/0	1/1	0/0	0/0	0/0	0/0	0/0	0/0	0/0	0/0	0/0	0/0	1/1	1/1	0/0	0/0	0/0	1/1	0/0	0/0	0/0	0/0	1/1	0/0	0/0	1/1	0/0	0/0	0/0	1/1	0/0	0/0	0/0	0/0	0/0
3	4821243	Block_3_4821243_4891309	0	1,2,3,4,5,6,7,8	.	.	.	GT	0/0	2/2	0/0	2/2	0/0	0/0	0/0	1/1	2/2	0/0	0/0	0/0	2/2	2/2	5/5	5/5	2/2	2/2	3/3	1/1	2/2	2/2	2/2	1/1	2/2	2/2	0/0	0/0	3/3	0/0	0/0	1/1	2/2	2/2	2/2	1/1	4/4	0/0	4/4	0/0	0/4
3	4900492	Block_3_4900492_4903292	0	1	.	.	.	GT	0/0	0/0	0/0	0/0	0/0	0/0	0/0	0/0	0/0	0/0	0/0	0/0	0/0	0/0	1/1	1/1	0/0	0/0	0/0	0/0	0/0	0/0	0/0	0/0	0/0	0/0	0/0	0/0	0/0	0/0	0/0	0/0	0/0	0/0	0/0	0/0	1/1	0/0	1/1	0/0	0/0
3	4903317	Block_3_4903317_4966601	0	1,2,3,4,5,6,7,8,9	.	.	.	GT	0/0	2/2	0/0	2/2	0/0	0/0	0/0	1/1	2/2	0/0	0/0	0/0	2/2	2/2	6/6	6/6	7/7	2/2	3/3	1/1	2/4	4/4	2/2	1/1	2/2	2/2	0/0	0/0	3/3	0/0	0/0	1/1	2/2	7/7	7/7	1/1	5/5	0/0	5/5	0/0	0/0
3	4966612	3_4966612	0	1	.	.	.	GT	0/0	0/0	0/0	0/0	0/0	0/0	0/0	1/1	0/0	0/0	0/0	0/0	0/0	0/0	1/1	1/1	1/1	0/0	0/0	1/1	0/1	1/1	0/0	1/1	0/0	0/0	0/0	0/0	0/0	0/0	0/0	1/1	0/0	1/1	1/1	1/1	0/0	0/0	0/0	0/0	0/0
3	4976272	Block_3_4976272_4976461	0	1,2,3,4,5,6	.	.	.	GT	0/1	2/2	0/1	5/5	0/1	0/3	0/5	0/0	2/2	0/1	0/1	0/4	2/2	2/2	2/2	2/2	0/0	2/2	0/3	0/0	0/0	0/0	2/2	0/0	2/2	2/2	0/1	0/4	0/1	0/5	0/1	0/0	1/2	0/0	0/0	0/0	0/3	0/4	0/3	0/4	0/1
3	5020394	Block_3_5020394_5027235	0	1,2,3,4,5,6,7,8,9,10,11,12	.	.	.	GT	1/1	11/11	5/6	0/0	1/1	5/6	5/6	2/2	0/0	1/1	1/1	5/6	0/0	0/0	2/2	2/2	7/7	0/0	3/3	0/0	8/0	8/8	0/0	0/0	11/11	0/0	1/1	9/9	3/3	1/1	1/6	4/4	4/4	7/7	7/7	2/2	0/0	5/6	0/0	1/1	8/0
3	5072329	Block_3_5072329_5072421	0	1,2,3,4,5,6	.	.	.	GT	1/1	0/0	1/1	0/0	1/1	1/1	1/1	0/0	0/0	1/1	1/1	1/1	0/0	0/0	3/3	3/3	2/2	0/0	2/2	0/0	5/4	1/1	0/0	0/0	0/0	0/0	1/1	1/1	2/2	1/1	1/1	0/0	0/0	2/2	2/2	0/0	1/1	1/1	1/1	1/1	1/1
3	5072442	Block_3_5072442_5106459	0	1,2,3,4,5,6,7	.	.	.	GT	0/0	1/1	0/0	1/1	0/0	0/0	0/0	2/2	1/1	0/0	0/0	0/0	1/1	1/1	4/4	4/4	3/3	1/1	3/3	1/1	7/1	0/0	1/1	1/1	1/1	1/1	0/0	0/0	3/3	0/0	0/0	1/1	1/1	3/3	6/6	2/2	3/3	0/0	3/3	0/0	0/3
3	5106501	Block_3_5106501_5129092	0	1,2,3,4,5,6,7,8,9,10,11	.	.	.	GT	0/10	1/1	0/0	1/1	0/0	0/0	0/0	3/3	1/1	0/0	0/0	0/0	0/0	1/1	6/6	6/6	4/4	1/1	0/0	1/1	9/8	0/0	1/1	1/1	8/8	1/1	0/0	0/0	0/0	0/0	0/0	1/1	1/1	4/4	4/4	3/3	5/5	0/0	5/5	0/0	0/5
3	5129121	Block_3_5129121_5129273	0	1,2,3,4,5,6,7	.	.	.	GT	0/0	1/1	0/0	4/4	0/0	0/0	0/0	2/2	6/6	0/0	0/0	0/0	0/0	1/4	0/0	0/0	2/2	3/3	0/0	5/5	0/0	0/0	1/1	1/1	1/1	1/1	0/0	0/0	0/0	0/0	0/0	1/1	1/1	2/2	2/2	2/2	0/1	0/0	1/1	0/0	0/0
3	5144397	Block_3_5144397_5144406	0	1,2,3	.	.	.	GT	0/0	0/0	0/0	0/0	0/0	0/0	0/0	1/1	0/0	0/0	0/0	0/0	0/0	0/0	0/0	0/0	0/0	0/0	./.	0/0	0/0	0/0	0/0	0/0	0/0	0/0	0/0	0/0	./.	0/0	0/0	0/0	0/0	0/0	0/0	1/1	1/1	0/0	1/1	0/0	3/2
3	5152028	Block_3_5152028_5157878	0	1,2,3,4,5,6	.	.	.	GT	0/0	2/2	0/0	2/2	0/0	0/0	0/0	2/2	2/2	0/0	0/0	0/0	2/2	2/2	0/0	0/0	6/6	0/0	0/0	1/1	4/2	0/0	2/2	1/1	2/2	2/2	0/0	0/0	0/0	0/0	0/0	1/1	0/0	0/0	0/0	2/2	1/1	0/0	0/0	0/0	0/0
3	5157899	Block_3_5157899_5182363	0	1,2,3	.	.	.	GT	0/0	1/1	0/0	1/1	0/0	0/0	0/0	1/1	1/1	0/0	0/0	0/0	0/1	1/1	3/3	3/3	0/0	0/0	0/0	2/2	0/1	0/0	1/1	2/2	1/1	1/1	0/0	0/0	0/0	0/0	0/0	2/2	0/0	0/0	0/0	1/1	1/1	0/0	0/0	0/0	0/0
3	5182388	3_5182388	0	1	.	.	.	GT	0/0	./.	0/0	./.	0/0	0/0	0/0	0/0	./.	0/0	0/0	0/0	./.	./.	1/1	1/1	0/0	0/0	0/0	1/1	1/1	0/0	./.	1/1	./.	./.	0/0	0/0	0/0	0/0	0/0	1/1	0/0	0/0	0/0	0/0	0/0	0/0	0/0	0/0	0/0
3	5182394	Block_3_5182394_5182405	0	1,2,3,4,5	.	.	.	GT	0/0	2/2	0/0	2/2	0/0	0/0	0/0	0/0	2/2	0/0	0/0	0/0	2/2	2/2	4/4	4/4	5/5	0/0	1/1	3/3	4/4	0/0	2/2	3/3	2/2	2/2	0/0	0/0	1/1	0/0	0/0	3/3	0/0	1/1	1/1	0/0	1/1	0/0	0/0	0/0	0/0
3	5195093	Block_3_5195093_5195094	0	1,2	.	.	.	GT	0/0	0/0	0/0	0/0	0/0	0/0	0/0	0/0	0/0	0/0	0/0	0/0	0/0	0/0	1/1	1/1	1/1	0/0	1/1	0/0	0/0	0/0	0/0	0/0	0/0	0/0	0/0	0/0	1/1	0/0	0/0	0/0	0/0	1/1	1/1	0/0	1/1	0/0	0/0	0/0	0/0
3	5195106	Block_3_5195106_5195126	0	1,2	.	.	.	GT	0/0	0/0	0/0	0/0	0/0	0/0	0/0	0/0	0/0	0/0	0/0	0/0	0/0	0/0	2/2	2/2	1/1	0/0	1/1	0/0	0/0	0/0	0/0	0/0	0/0	0/0	0/0	0/0	1/1	0/0	0/0	0/0	0/0	1/1	1/1	0/0	1/1	0/0	0/0	0/0	0/0
3	5195170	Block_3_5195170_5197214	0	1,2,3,4,5	.	.	.	GT	0/0	2/2	0/0	2/2	0/0	0/0	0/0	3/3	2/2	0/0	0/0	0/0	2/2	2/2	1/1	1/1	1/1	0/0	1/1	0/0	0/2	0/0	2/2	0/0	2/2	2/2	0/0	0/0	1/1	0/0	0/0	0/0	0/0	1/1	1/1	3/3	1/1	0/0	0/0	0/0	0/0
3	5197252	Block_3_5197252_5252928	0	1,2,3,4,5,6,7,8	.	.	.	GT	4/4	2/2	0/0	2/2	0/0	0/0	0/0	5/5	7/7	0/0	0/0	0/0	2/2	2/2	3/3	3/3	8/8	0/0	1/1	1/1	6/2	0/0	2/2	1/1	7/7	2/2	0/0	0/0	1/1	0/0	0/0	1/1	0/0	1/1	1/1	1/1	3/3	0/0	0/0	0/0	4/4
3	5252940	Block_3_5252940_5297115	0	1,2,3,4,5,6	.	.	.	GT	5/5	2/2	3/3	2/2	0/0	0/0	0/0	0/0	2/0	0/0	0/3	0/0	2/2	2/2	1/1	1/1	5/5	0/0	2/2	1/1	2/0	0/0	6/6	4/4	5/5	2/2	0/0	0/0	1/1	0/0	0/0	4/4	0/0	1/1	1/1	1/1	1/1	0/0	3/3	0/0	0/3
3	5297117	Block_3_5297117_5297152	0	1,2,3,4,5,6	.	.	.	GT	0/0	0/0	1/1	0/0	0/0	0/0	0/0	0/0	0/0	0/0	6/5	0/0	0/0	0/0	0/0	0/0	1/1	0/0	2/2	0/0	0/0	0/0	0/0	3/3	0/0	0/0	0/0	4/4	0/0	0/0	4/4	3/3	0/0	0/0	0/0	0/0	1/1	0/0	1/1	0/0	6/5
3	5297201	Block_3_5297201_5309304	0	1,2	.	.	.	GT	0/0	0/0	0/0	0/0	0/0	0/0	0/0	2/2	0/0	0/0	0/0	0/0	0/0	0/0	0/0	0/0	0/0	0/0	1/1	0/0	0/0	0/0	0/0	0/0	0/0	0/0	0/0	0/0	0/0	0/0	0/0	0/0	0/0	0/0	0/0	0/0	0/0	0/0	0/0	0/0	0/0
3	5311057	3_5311057	0	1	.	.	.	GT	0/0	0/0	0/0	0/0	0/0	0/0	0/0	0/0	0/0	0/0	0/0	0/0	0/0	0/0	1/1	1/1	1/1	0/0	0/0	0/0	0/0	0/0	0/0	0/0	0/0	0/0	0/0	0/0	0/0	0/0	0/0	0/0	0/0	0/0	0/0	0/0	0/0	0/0	0/0	0/0	0/0
3	5313029	Block_3_5313029_5317050	0	1,2,3,4,5,6,7	.	.	.	GT	2/2	0/0	3/3	0/0	1/1	3/3	3/3	0/0	2/2	2/2	2/2	0/0	2/2	0/0	1/1	1/1	5/5	0/0	4/4	0/0	2/2	0/0	2/2	0/0	0/0	0/0	1/1	3/3	1/1	1/1	3/3	0/0	0/0	2/2	2/2	1/1	4/4	3/3	0/0	1/1	2/2
3	5317084	3_5317084	0	1	.	.	.	GT	0/0	0/0	0/0	0/0	0/0	0/0	0/0	0/0	0/0	0/0	0/0	0/0	0/0	0/0	0/0	0/0	0/0	0/0	1/1	0/0	0/0	0/0	0/0	0/0	0/0	0/0	0/0	1/1	0/0	0/0	1/1	0/0	0/0	0/0	0/0	0/0	1/1	0/0	0/0	0/0	0/0
3	5317156	3_5317156	0	1	.	.	.	GT	0/0	0/0	1/1	0/0	0/0	0/0	0/0	0/0	0/0	0/0	0/0	0/0	0/0	0/0	0/0	0/0	1/1	0/0	0/0	0/0	0/0	0/0	0/0	0/0	0/0	0/0	0/0	0/0	0/0	0/0	0/0	0/0	0/0	0/0	0/0	0/0	0/0	0/0	0/0	0/0	0/0
3	5317755	Block_3_5317755_5317783	0	1,2,3,4	.	.	.	GT	1/1	1/1	0/0	1/1	0/0	0/0	0/0	1/1	1/1	1/1	0/0	1/1	4/3	1/1	0/0	0/0	0/0	1/1	0/0	1/1	0/0	0/0	1/1	0/0	1/1	1/1	0/0	2/2	0/0	0/0	2/2	0/0	1/1	0/0	0/0	0/0	0/0	0/0	0/0	0/0	0/0
3	5317792	3_5317792	0	1	.	.	.	GT	1/1	1/1	1/1	1/1	0/0	0/0	0/0	1/1	1/1	1/1	0/0	1/1	./.	1/1	0/0	0/0	1/1	1/1	0/0	1/1	0/0	0/0	1/1	0/0	1/1	1/1	0/0	0/0	0/0	0/0	0/0	0/0	1/1	0/0	0/0	0/0	0/0	0/0	0/0	0/0	0/0
3	5317821	Block_3_5317821_5317907	0	1,2,3,4,5,6,7	.	.	.	GT	1/1	1/1	0/0	1/1	0/0	0/0	0/0	1/1	1/1	1/1	0/0	1/1	7/6	1/1	0/0	0/0	0/0	1/1	3/3	1/1	0/0	0/0	1/1	0/0	1/1	1/1	0/0	4/4	0/0	0/0	4/4	0/0	1/1	0/0	0/0	0/0	2/2	0/0	0/0	0/0	0/0
3	5347710	3_5347710	0	1	.	.	.	GT	0/0	1/1	0/0	1/1	0/0	0/0	0/0	0/0	1/1	0/0	0/0	0/0	1/1	1/1	1/1	1/1	0/0	0/0	1/1	0/0	0/1	0/0	1/1	0/0	1/1	1/1	0/0	1/1	0/0	0/0	1/1	0/0	0/0	0/0	0/0	0/0	1/1	0/0	0/0	0/0	0/0
3	5354060	3_5354060	0	1	.	.	.	GT	0/0	1/1	0/0	1/1	0/0	0/0	0/0	1/1	1/1	0/0	0/0	0/0	./.	1/1	./.	1/1	0/0	0/0	1/1	0/0	./.	0/0	1/1	0/0	1/1	1/1	0/0	0/0	0/0	0/0	0/0	0/0	0/0	0/0	0/0	0/0	0/0	0/0	0/0	0/0	0/0
3	5354062	3_5354062	0	1	.	.	.	GT	0/0	0/0	0/0	0/0	0/0	0/0	0/0	0/0	0/0	0/0	0/1	0/0	./.	0/0	0/0	0/0	0/0	0/0	0/0	0/0	0/1	1/1	0/0	1/1	0/0	0/0	0/0	0/0	0/0	0/0	0/0	1/1	0/0	0/0	0/0	0/0	0/0	0/0	0/0	0/0	0/0
3	5354066	Block_3_5354066_5354188	0	1,2,3,4,5	.	.	.	GT	3/3	1/1	0/0	1/1	0/0	4/4	4/4	1/1	1/1	3/3	0/2	3/3	1/1	1/1	4/4	4/4	0/0	3/3	1/1	3/3	1/1	2/2	1/1	2/2	1/1	1/1	0/0	0/0	0/0	0/0	0/0	2/2	3/3	0/0	0/0	0/0	0/0	4/4	0/0	0/0	0/0
3	5375665	Block_3_5375665_5375723	0	1,2,3	.	.	.	GT	2/2	1/1	1/1	1/1	0/0	0/0	0/0	1/1	1/1	2/2	0/0	2/2	1/1	1/1	2/2	2/2	2/2	2/2	1/1	2/2	0/1	0/0	1/1	1/1	1/1	1/1	0/0	2/2	0/0	0/0	1/1	1/1	2/2	0/0	0/0	0/0	2/2	0/0	2/2	0/0	3/3
3	5375764	Block_3_5375764_5377911	0	1,2,3,4,5,6,7	.	.	.	GT	0/0	2/2	0/0	2/2	1/1	3/3	3/3	2/2	2/2	0/0	0/3	0/0	2/2	2/2	0/0	0/0	0/0	0/0	2/2	6/6	6/3	3/3	2/2	0/0	2/2	2/2	1/1	0/0	1/1	1/1	0/0	0/0	0/0	1/1	1/1	1/1	0/0	3/3	0/0	1/1	4/1
3	5377918	3_5377918	0	1	.	.	.	GT	0/0	0/0	0/0	0/0	1/1	1/1	1/1	0/0	0/0	0/0	1/1	0/0	0/0	0/0	0/0	0/0	0/0	0/0	0/0	0/0	0/1	1/1	0/0	0/0	0/0	0/0	1/1	0/0	1/1	1/1	0/0	0/0	0/0	1/1	1/1	1/1	0/0	1/1	0/0	1/1	0/1
3	5377956	Block_3_5377956_5440458	0	1,2,3,4,5,6,7,8,9,10	.	.	.	GT	3/3	1/1	1/1	1/1	0/0	2/2	2/2	1/1	7/7	3/3	0/2	3/3	1/1	1/1	6/6	6/6	4/4	4/4	1/1	3/3	6/2	2/2	1/1	1/1	1/1	1/1	0/0	5/5	0/0	0/0	9/9	1/1	3/3	0/0	0/0	0/0	5/5	2/2	4/4	0/0	0/0
3	5440461	Block_3_5440461_5455135	0	1,2,3,4,5,6,7	.	.	.	GT	5/5	2/2	0/0	2/2	1/1	3/3	3/3	2/2	2/2	0/0	7/7	0/0	2/2	2/2	4/4	4/4	0/0	0/0	2/2	0/0	3/3	3/3	2/2	0/0	2/2	2/2	1/1	0/0	1/1	1/1	4/4	0/0	0/0	1/1	1/1	1/1	0/0	3/3	0/0	1/1	6/6
3	5455217	Block_3_5455217_5455273	0	1,2	.	.	.	GT	1/1	0/0	0/0	0/0	0/0	0/0	0/0	0/0	0/0	1/1	0/0	1/1	0/0	0/0	1/1	1/1	1/1	1/1	0/0	1/1	0/0	0/0	0/0	0/0	0/0	0/0	0/0	1/1	0/0	0/0	2/2	0/0	1/1	0/0	0/0	0/0	1/1	0/0	1/1	0/0	0/0
3	5460897	Block_3_5460897_5462809	0	1,2,3,4,5	.	.	.	GT	0/0	2/2	1/1	2/2	0/0	1/1	1/1	2/2	2/2	0/0	0/1	0/0	1/1	2/2	1/1	1/1	0/0	0/0	2/2	0/0	1/1	1/1	2/2	2/2	2/2	2/2	0/0	3/3	0/0	0/0	1/1	2/2	0/0	0/0	0/0	0/0	3/3	1/1	0/0	0/0	0/0
3	5462838	3_5462838	0	1	.	.	.	GT	1/1	1/1	0/0	1/1	0/0	0/0	0/0	1/1	1/1	1/1	0/0	1/1	./.	1/1	0/0	0/0	1/1	1/1	1/1	1/1	0/0	0/0	1/1	1/1	1/1	1/1	0/0	1/1	0/0	0/0	1/1	1/1	1/1	0/0	0/0	0/0	1/1	0/0	1/1	0/0	./.
3	5486669	Block_3_5486669_5486754	0	1,2,3,4	.	.	.	GT	2/2	0/0	0/0	0/0	2/2	1/1	1/1	0/0	0/0	2/2	1/2	2/2	0/0	0/0	3/3	3/3	1/1	1/1	0/0	2/2	0/0	1/1	0/0	0/0	0/0	0/0	2/2	1/1	0/0	2/2	0/0	0/0	2/2	0/0	0/0	0/0	1/1	1/1	1/1	2/2	1/2
3	5502496	3_5502496	0	1	.	.	.	GT	0/0	0/0	0/0	0/0	0/0	0/0	0/0	0/0	0/0	0/0	0/0	0/0	0/0	0/0	1/1	1/1	0/0	0/0	0/0	0/0	0/0	0/0	0/0	1/1	0/0	0/0	0/0	1/1	0/0	0/0	1/1	0/0	0/0	0/0	0/0	0/0	1/1	0/0	0/0	0/0	0/0
3	5511770	3_5511770	0	1	.	.	.	GT	1/1	0/0	1/1	0/0	1/1	0/0	0/0	0/0	0/0	1/1	./.	1/1	0/0	0/0	0/0	0/0	1/1	1/1	0/0	1/1	0/0	0/0	0/0	0/0	0/0	0/0	1/1	./.	0/0	1/1	0/0	1/1	1/1	0/0	0/0	0/0	0/0	0/0	0/0	1/1	./.
3	5511868	Block_3_5511868_5530681	0	1,2,3,4,5,6,7,8,9	.	.	.	GT	1/1	0/0	5/5	0/0	3/3	2/2	2/2	0/0	0/0	3/3	1/1	3/3	0/0	0/0	0/0	0/0	0/0	0/0	0/0	1/1	4/1	8/2	0/0	9/1	0/0	0/0	1/1	4/4	0/0	1/1	0/0	0/0	1/1	0/0	0/0	0/0	4/4	2/2	2/2	1/1	./.
3	5539029	Block_3_5539029_5539035	0	1,2	.	.	.	GT	1/1	0/0	1/1	0/0	1/1	0/0	./.	0/0	0/0	1/1	1/1	1/1	0/0	0/0	0/0	0/0	0/0	0/0	0/0	1/1	0/0	0/0	0/0	0/0	0/0	0/0	1/1	0/1	0/0	1/1	0/0	0/0	1/1	0/0	0/0	0/0	0/0	0/1	./.	1/1	1/1
3	5622181	3_5622181	0	1	.	.	.	GT	0/0	1/1	0/0	1/1	0/0	./.	0/0	1/1	1/1	0/0	0/0	0/0	1/1	1/1	1/1	1/1	1/1	1/1	1/1	0/0	1/1	0/1	1/1	0/0	1/1	1/1	0/0	1/1	1/1	0/0	1/1	0/0	0/0	1/1	1/1	./.	1/1	./.	./.	0/0	0/0
3	5622201	Block_3_5622201_5709694	0	1,2,3,4,5,6	.	.	.	GT	5/5	1/1	0/0	1/1	0/0	4/4	0/0	1/1	1/1	0/0	0/0	0/0	1/1	1/1	3/3	3/3	0/0	0/0	1/1	0/0	5/5	0/0	1/1	0/0	1/1	1/1	0/0	3/3	1/1	0/0	0/0	2/2	0/0	1/1	5/5	6/6	3/3	4/4	4/4	0/0	0/0
3	5729033	3_5729033	0	1	.	.	.	GT	1/1	0/0	1/1	0/0	1/1	0/0	0/0	0/0	0/0	1/1	./.	1/1	0/0	0/0	1/1	1/1	0/0	0/0	0/0	1/1	0/0	0/0	0/0	0/0	0/0	0/0	1/1	0/0	0/0	1/1	0/0	0/0	1/1	0/0	./.	0/0	0/0	0/0	0/0	1/1	1/1
3	5729037	Block_3_5729037_5729119	0	1,2,3,4,5,6,7,8,9	.	.	.	GT	5/5	2/2	1/1	8/8	1/1	0/0	0/0	2/2	2/2	1/1	0/1	1/1	2/2	2/2	0/0	0/0	0/0	0/0	2/2	1/1	7/7	0/0	2/2	0/0	8/8	2/2	1/1	0/0	2/2	1/1	0/0	3/3	1/1	2/2	./.	2/2	0/0	0/0	0/0	1/1	1/1
3	5729127	3_5729127	0	1	.	.	.	GT	./.	0/0	0/0	./.	0/0	0/0	0/0	0/0	0/0	0/0	0/0	0/0	0/0	0/0	0/0	0/0	0/0	0/0	0/0	0/0	0/0	0/0	0/0	0/0	./.	0/0	0/0	0/0	0/0	0/0	0/0	1/1	0/0	0/0	./.	0/0	0/0	0/0	0/0	0/0	0/0
3	5731198	Block_3_5731198_5740312	0	1,2,3,4,5,6,7,8	.	.	.	GT	0/0	1/1	0/0	1/1	0/0	4/4	4/4	1/1	1/1	0/0	0/3	0/0	1/1	1/1	5/5	5/5	8/8	8/8	7/7	0/0	1/2	2/2	1/1	6/6	1/1	1/1	0/0	3/3	7/7	0/0	2/2	1/1	0/0	1/1	1/1	1/1	3/3	4/4	3/3	0/0	0/3
3	5740324	3_5740324	0	1	.	.	.	GT	0/0	0/0	0/0	0/0	0/0	1/1	1/1	0/0	0/0	0/0	0/0	0/0	0/0	0/0	0/0	0/0	0/0	0/0	0/0	0/0	0/0	0/0	0/0	0/0	0/0	0/0	0/0	0/0	0/0	0/0	0/0	1/1	0/0	0/0	0/0	0/0	0/0	1/1	0/0	0/0	0/0
3	5793345	3_5793345	0	1	.	.	.	GT	0/0	0/0	0/0	0/0	0/0	1/1	1/1	0/0	0/0	0/0	0/0	0/0	0/0	0/0	0/0	0/0	0/0	0/0	0/0	0/0	1/1	1/1	0/0	0/0	0/0	0/0	0/0	0/0	1/1	0/0	1/1	0/0	0/0	0/0	0/0	0/0	0/0	1/1	0/0	0/0	0/0
3	5793366	Block_3_5793366_5796468	0	1,2	.	.	.	GT	0/0	1/1	0/0	1/1	0/0	0/0	0/0	1/1	1/1	0/0	0/0	0/0	1/1	1/1	1/1	1/1	2/2	2/2	0/0	0/0	0/0	0/0	1/1	2/2	1/1	1/1	0/0	0/0	0/0	0/0	0/0	2/2	0/0	1/1	1/1	1/1	0/0	0/0	0/0	0/0	0/0
3	5813410	Block_3_5813410_5813583	0	1,2,3,4	.	.	.	GT	0/0	0/0	0/0	0/0	0/0	1/1	1/1	0/0	0/0	0/0	0/0	0/0	2/2	0/0	0/0	0/0	2/2	0/0	4/4	0/0	2/2	0/0	0/0	0/0	0/0	0/0	0/0	0/0	0/0	0/0	0/0	0/0	0/0	0/0	0/0	0/0	1/1	1/1	0/0	0/0	2/2
3	5840155	Block_3_5840155_5840272	0	1,2,3,4,5,6	.	.	.	GT	0/0	1/1	0/0	1/1	0/0	2/2	2/2	1/1	1/1	0/0	0/0	0/0	6/6	1/1	4/4	4/4	3/3	3/3	4/4	0/0	2/2	2/2	1/1	3/3	1/1	1/1	0/0	0/0	1/1	0/0	2/2	1/1	0/0	1/1	1/1	1/1	1/1	2/2	3/3	0/0	0/3
3	5840301	Block_3_5840301_5840336	0	1,2,3,4,5	.	.	.	GT	0/0	1/1	0/0	1/1	0/0	2/2	2/2	1/1	1/1	0/0	0/0	0/0	1/1	1/1	0/0	0/0	0/0	0/0	0/0	0/0	./.	2/2	1/1	0/0	1/1	1/1	0/0	0/0	1/1	0/0	2/2	1/1	0/0	1/1	1/1	1/1	1/1	2/2	0/0	0/0	0/0
3	5840350	3_5840350	0	1	.	.	.	GT	0/0	1/1	0/0	1/1	0/0	1/1	1/1	1/1	1/1	0/0	0/0	0/0	1/1	1/1	0/0	0/0	0/0	0/0	0/0	0/0	1/1	1/1	1/1	0/0	1/1	1/1	0/0	0/0	1/1	0/0	1/1	1/1	0/0	1/1	1/1	1/1	1/1	1/1	0/0	0/0	0/0
3	5857227	3_5857227	0	1	.	.	.	GT	0/0	0/0	0/0	0/0	0/0	1/1	1/1	0/0	0/0	0/0	./.	0/0	0/0	0/0	0/0	0/0	0/0	0/0	0/0	0/0	0/0	0/0	0/0	0/0	0/0	0/0	0/0	0/0	0/0	0/0	0/0	0/0	0/0	0/0	0/0	0/0	0/0	1/1	0/0	0/0	0/0
3	5857271	Block_3_5857271_5871586	0	1,2,3,4,5,6,7,8	.	.	.	GT	0/0	1/1	0/0	1/1	0/0	2/2	2/2	1/1	1/1	0/0	0/0	0/0	1/1	1/1	5/5	5/5	3/3	3/3	6/6	0/0	8/7	0/0	1/1	3/3	1/1	1/1	0/0	0/0	1/1	0/0	0/0	1/1	0/0	1/1	1/1	1/1	3/3	2/2	3/3	0/0	3/0
3	5871624	Block_3_5871624_5871643	0	1,2	.	.	.	GT	0/0	1/1	0/0	1/1	0/0	0/0	0/0	1/1	1/1	0/0	0/0	0/0	1/1	1/1	2/2	2/2	2/2	2/2	0/0	0/0	0/1	0/0	1/1	2/2	1/1	1/1	0/0	0/0	1/1	0/0	0/0	1/1	0/0	1/1	1/1	1/1	2/2	0/0	2/2	0/0	0/2
3	5871705	Block_3_5871705_5893627	0	1,2,3	.	.	.	GT	0/0	1/1	0/0	1/1	0/0	2/2	2/2	1/1	1/1	0/0	2/0	0/0	1/1	1/1	2/2	2/2	3/3	3/3	2/2	0/0	2/0	0/0	1/1	3/3	1/1	1/1	0/0	0/0	1/1	0/0	0/0	1/1	0/0	1/1	1/1	1/1	3/3	2/2	3/3	0/0	2/3
3	5893637	3_5893637	0	1	.	.	.	GT	0/0	0/0	0/0	0/0	0/0	0/0	0/0	0/0	0/0	0/0	./.	0/0	0/0	0/0	0/0	0/0	0/0	0/0	0/0	0/0	0/0	0/0	0/0	0/0	0/0	0/0	0/0	0/0	0/0	0/0	0/0	0/0	0/0	0/0	0/0	0/0	0/0	0/0	0/0	0/0	0/0
3	5893641	Block_3_5893641_5893679	0	1,2,3,4	.	.	.	GT	4/4	1/1	0/0	1/1	0/0	3/3	3/3	1/1	1/1	0/0	4/4	0/0	1/1	1/1	0/0	0/0	0/0	0/0	1/1	0/0	2/1	2/2	1/1	0/0	1/1	1/1	0/0	0/0	1/1	0/0	2/2	1/1	0/0	1/1	1/1	1/1	3/3	3/3	0/0	0/0	0/0
3	5893687	Block_3_5893687_5924582	0	1,2,3,4,5,6	.	.	.	GT	5/5	1/1	0/0	1/1	0/0	4/4	4/4	1/1	1/1	0/0	0/2	0/0	6/6	1/1	3/3	3/3	3/3	3/3	1/1	0/0	0/0	0/0	1/1	3/3	1/1	1/1	0/0	0/0	1/1	0/0	0/0	1/1	0/0	1/1	1/1	1/1	1/1	4/4	3/3	0/0	0/3
3	5948008	Block_3_5948008_5948179	0	1,2,3,4	.	.	.	GT	0/0	2/2	0/0	2/2	0/0	1/1	1/1	2/2	2/2	0/0	4/3	0/0	2/2	2/2	1/1	1/1	1/1	1/1	2/2	0/0	1/1	1/1	2/2	1/1	2/2	2/2	0/0	0/0	2/2	0/0	1/1	1/1	0/0	2/2	2/2	2/2	1/1	1/1	1/1	0/0	0/0
3	6035417	Block_3_6035417_6040511	0	1,2,3,4,5,6,7,8	.	.	.	GT	8/8	1/1	0/0	6/6	0/0	2/2	2/2	1/1	1/1	0/0	1/0	0/0	7/7	1/1	1/1	1/1	5/5	2/2	1/1	0/0	1/3	3/3	1/1	2/2	5/5	1/1	0/0	0/0	1/1	0/0	3/3	3/3	0/0	1/1	6/6	1/1	3/3	2/2	2/2	0/0	1/2
3	6055099	Block_3_6055099_6145256	0	1,2,3,4,5,6,7,8	.	.	.	GT	3/0	1/1	0/0	1/1	0/0	2/2	2/2	1/1	1/1	0/0	0/0	0/0	1/1	7/7	2/2	2/2	7/7	3/3	1/1	0/0	5/1	5/5	8/8	3/3	1/1	1/1	0/0	0/0	1/1	0/0	5/5	3/3	0/0	1/1	1/1	1/1	5/5	2/2	3/3	0/0	4/5
3	6157805	Block_3_6157805_6157892	0	1,2	.	.	.	GT	2/2	0/0	0/0	0/0	0/0	0/1	1/1	0/0	0/0	0/0	0/0	0/0	0/0	0/0	1/1	1/1	0/0	0/0	0/0	0/0	0/0	0/0	0/0	0/0	0/0	0/0	0/0	0/0	0/0	0/0	0/0	0/0	0/0	0/0	2/2	0/0	0/0	1/1	0/0	0/0	0/0
3	6178177	Block_3_6178177_6178260	0	1,2,3,4,5	.	.	.	GT	0/0	1/1	0/0	3/3	0/0	0/0	0/0	1/1	3/3	0/0	0/4	0/0	5/5	1/1	0/0	0/0	1/1	4/2	0/0	0/0	0/0	0/0	1/1	4/2	5/5	1/1	0/0	0/0	1/1	0/0	0/0	0/0	0/0	1/1	3/3	4/1	0/0	0/0	2/2	0/0	0/0
3	6201763	Block_3_6201763_6201803	0	1	.	.	.	GT	0/0	0/0	0/0	0/0	0/0	1/1	1/1	0/0	0/0	0/0	0/0	0/0	0/0	0/0	0/0	0/0	0/0	1/1	0/0	0/0	0/0	0/0	0/0	1/1	0/0	0/0	0/0	0/0	0/0	0/0	0/0	0/1	0/0	0/0	0/0	0/0	0/0	1/1	1/1	0/0	0/0
3	6201809	3_6201809	0	1	.	.	.	GT	0/0	0/0	0/0	0/0	0/0	0/0	0/0	0/0	0/0	0/0	0/0	0/0	0/0	0/0	0/0	0/0	0/0	0/0	0/0	0/0	0/0	0/0	0/0	0/0	0/0	0/0	0/0	0/0	0/0	0/0	0/0	0/0	0/0	0/0	0/0	0/0	0/0	0/0	0/0	0/0	0/0
3	6201826	3_6201826	0	1	.	.	.	GT	0/0	0/0	0/0	0/0	0/0	1/1	./.	0/0	0/0	0/0	0/0	0/0	0/0	0/0	0/0	0/0	0/0	0/0	0/0	0/0	0/0	0/0	0/0	0/0	0/0	0/0	0/0	0/0	0/0	0/0	0/0	./.	0/0	0/0	0/0	0/0	0/0	1/1	0/0	0/0	0/0
3	6202089	3_6202089	0	1	.	.	.	GT	0/0	1/1	0/0	1/1	0/0	1/1	1/1	1/1	1/1	0/0	0/0	0/0	1/1	1/1	0/0	0/0	1/1	./.	0/0	0/0	0/0	0/0	1/1	0/1	1/1	1/1	0/0	0/0	1/1	0/0	0/0	0/1	0/0	1/1	1/1	1/1	0/0	1/1	0/1	0/0	0/0
3	6202115	3_6202115	0	1	.	.	.	GT	0/0	0/0	0/0	0/0	0/0	0/0	0/0	0/0	0/0	0/0	0/0	0/0	0/0	0/0	0/0	0/0	0/0	./.	0/0	0/0	0/0	0/0	0/0	0/0	./.	0/0	0/0	0/0	0/0	0/0	0/0	0/0	0/0	0/0	0/0	0/0	0/0	0/0	0/0	0/0	0/0
3	6214444	3_6214444	0	1	.	.	.	GT	0/0	0/0	0/0	0/0	0/0	1/1	1/1	0/0	0/0	0/0	0/0	0/0	0/0	0/0	1/1	1/1	0/0	1/1	0/0	0/0	0/0	0/0	0/0	1/1	0/0	0/0	0/0	0/0	0/0	0/0	0/0	1/1	0/0	0/0	0/0	0/0	0/0	1/1	1/1	0/0	0/1
3	6214479	Block_3_6214479_6304058	0	1,2,3,4,5,6,7,8,9,10	.	.	.	GT	0/0	0/0	0/0	0/0	0/0	1/1	1/1	0/0	0/0	0/0	0/0	0/0	0/0	0/0	9/9	9/9	7/7	1/1	0/0	0/0	0/0	0/0	0/0	1/1	7/7	0/0	0/0	0/0	0/0	0/0	0/0	6/6	0/0	0/0	10/10	0/0	0/0	3/3	3/3	0/0	0/0
3	6304060	3_6304060	0	1	.	.	.	GT	0/0	0/0	0/0	0/0	0/0	0/0	0/0	0/0	0/0	0/0	0/0	0/0	0/0	0/0	0/0	0/0	0/0	0/0	0/0	0/0	0/0	0/0	0/0	0/0	0/0	0/0	0/0	0/0	0/0	0/0	0/0	0/0	0/0	0/0	0/0	0/0	0/0	0/0	0/0	0/0	0/0
3	6304065	Block_3_6304065_6330942	0	1,2,3,4,5	.	.	.	GT	0/0	1/1	0/0	1/1	0/0	0/0	0/0	1/1	1/1	0/0	3/3	0/0	1/1	1/1	0/0	0/0	0/0	2/2	0/0	0/0	3/3	0/0	1/1	2/2	1/1	1/1	0/0	0/0	5/5	0/0	0/0	2/2	0/0	1/1	1/1	1/1	0/0	0/0	2/2	0/0	0/0
3	6432147	Block_3_6432147_6481421	0	1,2,3,4,5,6,7	.	.	.	GT	0/0	1/1	0/0	1/1	0/0	5/5	5/5	1/1	1/1	0/0	7/6	0/0	1/1	1/1	3/3	3/3	1/1	2/2	1/1	0/0	7/6	0/0	1/1	2/2	1/1	1/1	0/0	0/0	1/1	0/0	0/0	2/2	0/0	1/1	1/1	1/1	0/0	3/3	2/2	0/0	0/0
3	6481436	3_6481436	0	1	.	.	.	GT	1/1	0/0	1/1	0/0	1/1	0/0	0/0	0/0	0/0	1/1	./.	1/1	0/0	0/0	1/1	1/1	0/0	0/0	1/1	1/1	./.	1/1	0/0	0/0	0/0	0/0	1/1	1/1	0/0	1/1	1/1	0/0	1/1	0/0	0/0	0/0	1/1	0/0	0/0	1/1	./.
3	6549846	Block_3_6549846_6549852	0	1,2	.	.	.	GT	0/0	1/1	0/0	1/1	0/0	0/0	0/0	1/1	0/1	0/0	0/0	0/0	1/1	1/1	0/0	0/0	0/1	2/2	0/0	0/0	0/0	0/0	1/1	2/2	1/1	0/1	0/0	0/0	0/1	0/0	0/0	0/0	0/0	1/1	./.	0/1	0/0	0/0	2/2	0/0	0/0
3	6549862	Block_3_6549862_6549885	0	1,2,3,4,5	.	.	.	GT	0/0	1/1	0/0	1/1	0/0	2/2	2/2	1/1	5/1	0/0	0/0	0/0	1/1	1/1	0/0	0/0	5/4	0/0	0/0	0/0	0/0	0/0	1/1	0/0	1/1	5/4	0/0	0/0	5/4	0/0	0/0	3/3	0/0	1/1	./.	5/4	0/0	2/2	0/0	0/0	0/0
3	6596510	Block_3_6596510_6596564	0	1,2	.	.	.	GT	0/0	0/0	0/0	0/0	0/0	0/0	0/0	0/0	0/0	0/0	0/0	0/0	0/0	0/0	0/0	0/0	0/0	1/1	2/2	0/0	0/0	0/0	0/0	1/1	0/0	0/0	0/0	0/0	2/2	0/0	0/0	1/1	0/0	0/0	0/0	0/0	0/0	0/0	1/1	0/0	0/0
3	6596597	3_6596597	0	1	.	.	.	GT	0/0	0/0	0/0	0/0	0/0	0/0	0/0	0/0	0/0	0/0	0/0	0/0	0/0	0/0	0/0	0/0	0/0	0/0	1/1	0/0	0/0	0/0	0/0	0/0	0/0	0/0	0/0	0/0	1/1	0/0	0/0	0/0	0/0	0/0	0/0	0/0	0/0	0/0	0/0	0/0	0/0
3	6631144	Block_3_6631144_6665447	0	1,2,3,4,5,6,7,8,9,10	.	.	.	GT	0/0	1/1	0/0	1/1	0/0	1/1	1/1	1/1	1/1	0/0	2/6	0/0	1/1	1/1	4/4	4/4	0/0	2/2	1/1	0/0	0/6	0/0	1/1	2/2	1/1	1/1	0/0	0/0	4/4	0/0	0/0	2/2	0/0	1/1	1/1	1/1	0/0	1/1	2/2	0/0	0/0
3	6665490	Block_3_6665490_6665593	0	1,2,3,4,5,6	.	.	.	GT	0/0	1/1	0/0	1/1	0/0	1/1	1/1	1/1	1/1	0/0	2/0	0/0	1/1	1/1	3/3	3/3	0/0	3/3	4/4	0/0	0/0	0/0	1/1	3/3	1/1	1/1	0/0	0/0	4/4	0/0	0/0	1/1	0/0	2/2	2/2	1/1	0/0	1/1	3/3	0/0	6/3
3	6718911	Block_3_6718911_6718972	0	1,2,3,4	.	.	.	GT	0/0	1/1	0/0	1/1	0/0	0/0	0/0	1/1	1/1	0/0	0/0	0/0	1/1	1/1	2/2	2/2	0/0	0/0	0/0	0/0	3/4	0/0	1/1	0/0	1/1	1/1	0/0	0/0	1/1	0/0	0/0	0/0	0/0	0/0	0/0	0/0	0/0	0/0	0/0	0/0	0/0
3	6719070	3_6719070	0	1	.	.	.	GT	0/0	0/0	0/0	0/0	0/0	0/0	0/0	0/0	0/0	0/0	0/0	0/0	0/0	0/0	0/0	0/0	./.	0/0	1/1	0/0	0/0	0/0	0/0	0/0	0/0	0/0	0/0	0/0	0/0	0/0	0/0	1/1	0/0	0/0	0/0	1/1	0/0	0/0	0/0	0/0	0/0
3	6784013	3_6784013	0	1	.	.	.	GT	0/0	1/1	0/0	1/1	0/0	0/0	0/0	1/1	1/1	0/0	0/0	0/0	./.	1/1	0/0	0/0	0/0	0/0	0/0	0/0	./.	0/0	1/1	0/0	1/1	1/1	0/0	0/0	1/1	0/0	0/0	0/0	0/0	0/0	0/0	0/0	0/0	0/0	0/0	0/0	0/0
3	6784030	3_6784030	0	1	.	.	.	GT	0/0	0/0	0/0	0/0	0/0	0/0	0/0	0/0	0/0	0/0	./.	0/0	0/0	0/0	0/0	0/0	0/0	0/0	0/0	0/0	0/0	0/0	0/0	0/0	0/0	0/0	0/0	0/0	0/0	0/0	0/0	1/1	0/0	0/0	0/0	0/0	0/0	0/0	0/0	0/0	0/0
3	6784079	Block_3_6784079_6825377	0	1,2,3,4,5,6,7,8,9,10	.	.	.	GT	0/0	4/4	0/0	7/7	0/0	0/0	0/0	1/1	7/7	0/0	0/2	0/0	6/6	1/1	3/3	3/3	10/10	5/5	2/2	0/0	0/0	0/0	4/4	5/5	8/8	1/1	0/0	0/0	1/1	0/0	0/0	1/1	0/0	0/0	0/0	0/0	9/9	0/0	3/3	0/0	0/2
3	6825407	Block_3_6825407_6901041	0	1,2,3,4,5,6,7,8,9,10,11	.	.	.	GT	0/0	8/8	0/0	1/4	0/0	2/2	2/2	1/1	4/4	0/0	0/3	0/0	1/1	1/1	5/5	5/5	7/7	0/0	5/5	0/0	0/0	0/0	1/1	0/0	1/1	1/1	0/0	0/0	1/1	0/0	0/0	1/1	0/0	0/0	0/0	0/0	10/10	2/2	2/2	0/0	0/0
3	6901100	Block_3_6901100_6939975	0	1,2,3,4,5,6,7	.	.	.	GT	1/1	0/0	1/1	0/0	1/1	0/0	0/0	0/0	0/0	1/1	6/1	1/1	2/0	0/0	4/4	4/4	1/1	5/5	4/4	1/1	6/1	1/1	0/0	5/5	0/0	0/0	1/1	1/1	0/0	1/1	1/1	0/0	1/1	1/1	1/1	6/6	3/3	0/0	2/2	1/1	5/1
3	7102171	3_7102171	0	1	.	.	.	GT	0/0	0/0	0/0	0/0	0/0	0/0	0/0	0/0	0/0	0/0	0/0	0/0	0/0	0/0	1/1	1/1	0/0	./.	1/1	0/0	0/0	0/0	0/0	0/0	0/0	0/0	0/0	0/0	0/0	0/0	0/0	0/0	0/0	0/0	0/0	1/1	./.	0/0	1/1	0/0	./.
3	7605530	Block_3_7605530_7609284	0	1,2	.	.	.	GT	0/0	0/0	0/0	0/0	0/0	0/0	0/0	0/0	2/2	0/0	0/0	0/0	0/0	0/0	0/0	0/0	0/0	1/1	0/0	0/0	0/0	0/0	0/0	1/1	0/0	0/0	0/0	0/0	0/0	0/0	0/0	0/0	0/0	0/0	0/0	1/1	2/2	0/0	0/0	0/0	0/0
3	7609311	Block_3_7609311_7618850	0	1,2	.	.	.	GT	0/0	0/0	0/0	0/0	0/0	0/0	0/0	0/0	0/0	0/0	0/0	0/0	0/0	0/0	0/0	0/0	0/0	2/2	0/0	0/0	0/0	0/0	0/0	2/2	0/0	0/0	0/0	0/0	0/0	0/0	0/0	0/0	0/0	0/0	0/0	1/1	2/2	0/0	0/0	0/0	0/0
3	7727975	Block_3_7727975_7728074	0	1,2,3,4	.	.	.	GT	0/0	0/4	0/0	1/1	0/0	1/1	1/1	1/1	./.	0/0	0/0	0/0	./.	1/1	0/0	0/0	0/0	0/0	0/0	0/0	0/0	0/0	1/1	0/0	./.	1/1	0/0	0/0	4/1	0/0	0/0	0/2	0/0	0/0	0/0	0/0	0/0	1/1	0/0	0/0	0/0
3	7953820	Block_3_7953820_7953867	0	1,2,3	.	.	.	GT	0/0	0/0	0/0	0/0	0/0	0/0	0/0	0/0	0/0	0/0	0/0	0/0	0/0	0/0	1/1	1/1	0/0	2/2	1/1	0/0	0/0	0/0	0/0	2/2	0/0	0/0	0/0	0/0	0/0	0/0	0/0	0/0	0/0	0/0	0/0	1/1	0/0	0/0	1/1	0/0	0/0
3	7969891	Block_3_7969891_8003327	0	1,2,3,4,5,6,7	.	.	.	GT	1/1	0/0	1/1	0/0	0/0	0/0	0/0	0/0	0/0	1/1	0/0	7/7	0/0	0/0	3/3	3/3	1/1	5/5	3/3	1/1	0/1	1/1	0/0	5/5	0/0	0/0	0/0	1/1	0/0	0/0	1/1	0/0	1/1	1/1	1/1	6/6	2/2	0/0	3/3	0/0	0/0
3	8084636	3_8084636	0	1	.	.	.	GT	0/0	0/0	0/0	0/0	0/0	0/0	0/0	0/0	0/0	0/0	0/0	0/0	0/0	0/0	1/1	1/1	0/0	0/0	1/1	0/0	0/0	0/0	0/0	0/0	0/0	0/0	0/0	0/0	0/0	0/0	0/0	0/0	0/0	0/0	0/0	0/0	0/0	0/0	1/1	0/0	0/1
3	8114383	3_8114383	0	1	.	.	.	GT	0/0	0/0	0/0	0/0	0/0	0/0	0/0	0/0	0/0	0/0	0/0	0/0	0/0	0/0	1/1	1/1	0/0	1/1	1/1	0/0	0/0	0/0	0/0	1/1	0/0	0/0	0/0	0/0	0/0	0/0	0/0	0/0	0/0	0/0	0/0	0/0	1/1	0/0	0/0	0/0	0/0
3	8170728	Block_3_8170728_8172132	0	1,2,3,4	.	.	.	GT	1/1	0/0	1/1	0/0	0/0	0/0	0/0	0/0	0/0	1/1	0/0	1/1	0/0	0/0	2/2	2/2	0/0	1/1	2/2	1/1	0/0	0/0	0/0	1/1	0/0	0/0	0/0	1/1	0/0	0/0	0/0	2/2	1/1	0/0	0/0	2/2	0/0	0/0	2/2	0/0	4/4
3	8205277	Block_3_8205277_8205345	0	1,2,3	.	.	.	GT	1/1	0/0	1/1	0/0	0/0	0/0	0/0	0/0	0/0	1/1	0/0	1/1	0/0	0/0	1/1	1/1	1/1	1/1	1/1	1/1	3/3	1/1	0/0	2/2	0/0	0/0	0/0	1/1	0/0	0/0	1/1	2/2	1/1	1/1	1/1	2/2	1/1	0/0	1/1	0/0	3/3
3	8205402	3_8205402	0	1	.	.	.	GT	1/1	0/0	1/1	0/0	0/0	0/0	0/0	0/0	0/0	1/1	0/0	1/1	0/0	0/0	0/0	0/0	0/0	1/1	0/0	1/1	0/0	0/0	0/0	0/0	0/0	0/0	0/0	1/1	0/0	0/0	0/0	0/0	1/1	0/0	0/0	0/0	0/0	0/0	0/0	0/0	0/0
3	8332283	Block_3_8332283_8332311	0	1,2,3,4,5	.	.	.	GT	0/0	0/0	0/0	0/0	1/1	0/0	0/0	0/0	0/0	0/0	5/4	0/0	0/0	0/0	3/3	3/3	0/0	0/0	3/3	0/0	0/0	0/0	0/0	0/0	0/0	0/0	1/1	0/0	0/0	1/1	0/0	1/1	0/0	0/0	0/0	1/1	0/0	0/0	3/3	1/1	0/1
3	8491184	Block_3_8491184_8587187	0	1,2,3	.	.	.	GT	0/0	0/0	0/0	0/0	1/1	0/0	0/0	0/0	0/0	0/0	0/1	0/0	0/0	0/0	2/2	2/2	3/3	0/0	2/2	0/0	0/0	0/0	0/0	1/1	0/0	0/0	1/1	0/0	0/0	1/1	0/0	1/1	0/0	0/0	0/0	1/1	0/0	0/0	2/2	1/1	1/2
3	8647229	Block_3_8647229_8647349	0	1,2,3,4,5,6	.	.	.	GT	6/6	0/0	0/0	6/6	2/2	0/0	0/0	0/0	0/0	0/0	0/2	0/0	0/0	0/0	1/1	1/1	1/1	0/0	1/1	0/0	0/1	1/1	0/0	2/2	0/0	0/0	2/2	0/0	0/0	2/5	1/1	0/2	0/0	1/1	1/1	2/2	0/0	0/0	1/1	2/5	./.
3	8715170	Block_3_8715170_8715212	0	1,2,3	.	.	.	GT	0/0	0/0	0/0	0/0	1/1	0/0	0/0	0/0	0/0	0/0	3/3	0/0	0/0	0/0	2/2	2/2	0/0	0/0	2/2	0/0	0/0	0/0	0/0	0/0	0/0	0/0	1/1	0/0	0/0	1/1	0/0	1/1	0/0	0/0	0/0	1/1	0/0	0/0	2/2	1/1	0/2
3	8715226	3_8715226	0	1	.	.	.	GT	0/0	0/0	0/0	0/0	1/1	0/0	0/0	0/0	0/0	0/0	./.	0/0	0/0	0/0	0/0	0/0	0/0	0/0	0/0	0/0	0/0	0/0	0/0	0/0	0/0	0/0	1/1	0/0	0/0	1/1	0/0	1/1	0/0	0/0	0/0	1/1	0/0	0/0	0/0	1/1	./.
3	8841408	Block_3_8841408_8841460	0	1,2,3,4,5,6	.	.	.	GT	0/0	0/0	0/0	0/0	1/1	0/0	0/0	0/0	0/0	0/0	4/5	0/0	0/0	0/0	2/2	2/2	6/6	0/0	2/2	0/0	0/0	0/0	0/0	./.	0/0	0/0	1/1	0/0	0/0	1/1	4/4	1/1	0/0	./.	./.	1/1	0/0	0/0	2/2	1/1	2/1
3	8966530	3_8966530	0	1	.	.	.	GT	0/0	0/0	0/0	0/0	0/0	0/0	0/0	0/0	0/0	0/0	0/0	0/0	./.	0/0	0/0	0/0	1/1	0/0	0/0	0/0	1/1	1/1	0/0	1/1	0/0	0/0	0/0	0/0	0/0	0/0	1/1	0/0	0/0	1/1	1/1	0/0	0/0	0/0	0/0	0/0	0/0
3	8966614	3_8966614	0	1	.	.	.	GT	0/0	0/0	0/0	0/0	1/1	0/0	0/0	0/0	0/0	0/0	0/1	0/0	0/0	0/0	0/0	0/0	0/0	0/0	0/0	0/0	0/0	0/0	0/0	0/0	0/0	0/0	1/1	0/0	0/0	1/1	0/0	1/1	0/0	0/0	0/0	1/1	0/0	0/0	0/0	1/1	0/1
3	8966712	3_8966712	0	1	.	.	.	GT	0/0	0/0	0/0	0/0	0/0	0/0	0/0	0/0	0/0	0/0	0/0	0/0	./.	0/0	0/0	0/0	1/1	0/0	0/0	0/0	./.	1/1	0/0	0/0	0/0	0/0	0/0	0/0	0/0	0/0	./.	0/0	0/0	1/1	1/1	0/0	0/0	0/0	0/0	0/0	0/0
3	8982780	Block_3_8982780_9059871	0	1,2,3,4,5,6,7	.	.	.	GT	0/0	0/0	0/0	0/0	1/1	0/0	0/0	0/0	0/0	0/0	5/6	0/0	0/0	0/0	1/1	1/1	2/2	0/0	1/1	0/0	0/2	2/2	0/0	1/1	3/3	0/0	1/1	0/0	0/0	1/1	2/2	1/1	0/0	2/2	2/2	1/1	0/0	0/0	1/1	1/1	1/1
3	9104329	3_9104329	0	1	.	.	.	GT	0/0	0/0	0/0	0/0	0/0	0/0	0/0	0/0	0/0	0/0	0/0	0/0	0/0	0/0	1/1	1/1	0/0	0/0	1/1	0/0	0/0	0/0	0/0	0/0	0/0	0/0	0/0	0/0	0/0	0/0	0/0	0/0	0/0	0/0	0/0	0/0	0/0	0/0	1/1	0/0	0/1
3	9235211	3_9235211	0	1	.	.	.	GT	0/0	0/0	0/0	0/0	1/1	0/0	0/0	0/0	0/0	0/0	./.	0/0	0/0	0/0	./.	./.	0/0	0/0	./.	0/0	0/0	0/0	0/0	1/1	0/0	0/0	1/1	0/0	0/0	1/1	0/0	1/1	0/0	0/0	0/0	1/1	0/0	0/0	0/0	1/1	./.
3	9613514	Block_3_9613514_9666422	0	1,2,3,4,5,6,7,8	.	.	.	GT	6/6	0/0	0/0	0/0	1/1	0/0	0/0	0/0	0/0	5/5	8/7	5/5	3/3	0/0	2/2	2/2	0/0	0/0	2/2	0/0	3/3	0/0	0/0	0/0	0/0	0/0	1/1	0/0	0/0	1/1	0/0	1/1	0/0	0/0	0/0	1/1	0/0	0/0	0/0	1/1	0/1
3	9857293	Block_3_9857293_9936812	0	1,2,3,4,5,6,7,8,9	.	.	.	GT	6/6	0/0	1/1	0/0	2/2	0/0	0/0	0/0	0/0	1/1	0/2	1/1	0/0	0/0	4/4	4/4	7/7	1/1	4/4	1/1	2/2	3/3	0/0	8/8	0/0	0/0	2/2	1/1	0/0	2/2	3/3	2/2	1/1	3/3	3/3	2/2	0/0	0/0	0/0	2/2	5/2
3	10001186	Block_3_10001186_10014176	0	1,2,3,4,5,6,7	.	.	.	GT	5/5	0/0	2/2	0/0	1/1	0/0	0/0	0/0	0/0	2/2	4/4	2/2	4/4	0/0	0/0	0/0	7/7	2/2	0/0	2/2	6/6	3/3	0/0	2/2	0/0	0/0	1/1	2/2	0/0	1/1	3/3	1/1	2/2	3/3	3/3	1/1	0/0	0/0	0/0	1/1	4/4
3	10123682	Block_3_10123682_10123820	0	1,2,3,4,5,6,7,8,9	.	.	.	GT	1/1	0/0	1/1	0/0	3/2	0/0	0/0	0/0	0/0	1/1	5/6	1/1	0/0	0/0	5/6	5/6	4/4	1/1	5/6	1/1	5/5	4/4	0/0	8/8	0/0	0/0	3/2	1/1	0/0	3/2	4/4	3/2	1/1	4/4	4/4	3/2	0/0	0/0	0/0	3/2	3/2
3	10212792	Block_3_10212792_10310251	0	1,2,3,4,5,6,7,8	.	.	.	GT	5/5	0/0	2/2	0/0	1/1	0/0	0/0	0/0	0/0	2/2	0/1	2/2	0/0	0/0	0/0	0/0	8/8	2/2	0/0	2/2	0/1	1/1	0/0	7/7	0/0	0/0	1/1	2/2	0/0	1/1	1/1	1/1	2/2	1/1	1/1	1/1	0/0	0/0	0/0	1/1	0/1
3	10333606	Block_3_10333606_10333714	0	1,2,3	.	.	.	GT	1/1	0/0	1/1	0/0	2/2	0/0	0/0	0/0	0/0	1/1	0/2	1/1	0/0	0/0	0/0	0/0	3/3	1/1	0/0	1/1	3/3	3/3	0/0	1/1	0/0	0/0	2/2	1/1	0/0	2/2	3/3	2/2	1/1	3/3	3/3	2/2	0/0	0/0	0/0	2/2	0/2
3	10408821	Block_3_10408821_10408937	0	1,2,3,4	.	.	.	GT	0/0	0/0	0/0	0/0	1/1	0/0	0/0	0/0	0/0	0/0	4/4	0/0	0/0	0/0	3/3	3/3	2/2	0/0	3/3	0/0	2/2	2/2	0/0	1/1	0/0	0/0	1/1	0/0	0/0	1/1	2/2	1/1	0/0	2/2	2/2	1/1	0/0	0/0	0/0	1/1	1/1
3	10516774	3_10516774	0	1	.	.	.	GT	0/0	0/0	0/0	0/0	1/1	0/0	0/0	0/0	0/0	0/0	./.	0/0	0/0	0/0	1/1	1/1	0/0	0/0	1/1	0/0	0/0	0/0	0/0	1/1	0/0	0/0	1/1	0/0	0/0	1/1	0/0	1/1	0/0	0/0	0/0	1/1	0/0	0/0	0/0	1/1	./.
3	10542728	Block_3_10542728_10633256	0	1,2,3	.	.	.	GT	0/0	0/0	0/0	0/0	1/1	0/0	0/0	0/0	0/0	0/0	0/1	0/0	0/0	0/0	2/2	2/2	0/0	0/0	2/2	0/0	0/0	0/0	0/0	1/1	0/0	0/0	1/1	0/0	0/0	1/1	0/0	1/1	0/0	0/0	0/0	1/1	0/0	0/0	0/0	1/1	0/1
3	10633502	3_10633502	0	1	.	.	.	GT	0/0	0/0	0/0	0/0	0/0	0/0	0/0	0/0	0/0	0/0	0/0	0/1	0/1	0/0	0/0	0/0	0/0	0/0	0/0	0/0	0/0	0/0	0/0	1/1	0/0	0/0	0/0	0/0	0/0	0/0	0/0	0/0	0/0	0/0	0/0	0/0	0/0	0/0	0/0	0/0	0/0
3	10736138	3_10736138	0	1	.	.	.	GT	0/0	0/0	0/0	0/0	1/1	0/0	0/0	0/0	0/0	0/0	./.	0/0	0/0	0/0	1/1	1/1	0/0	0/0	1/1	0/0	0/0	0/0	0/0	0/0	0/0	0/0	1/1	0/0	0/0	1/1	0/0	1/1	0/0	0/0	0/0	1/1	0/0	0/0	0/0	1/1	./.
3	10871602	Block_3_10871602_10871660	0	1,2,3	.	.	.	GT	0/0	0/0	0/0	0/0	1/1	0/0	0/0	0/0	0/0	0/0	3/3	0/0	0/0	0/0	2/2	2/2	0/0	0/0	2/2	0/0	0/0	0/0	0/0	0/0	0/0	0/0	1/1	0/0	0/0	1/1	0/0	1/1	0/0	0/0	0/0	1/1	0/0	0/0	0/0	1/1	1/1
3	10950565	Block_3_10950565_11027260	0	1,2,3,4,5	.	.	.	GT	2/2	0/0	2/2	0/0	1/1	0/0	0/0	0/0	0/0	2/2	0/5	2/2	0/0	0/0	1/1	1/1	0/0	2/2	1/1	2/2	0/0	0/0	0/0	0/0	0/0	0/0	1/1	2/2	0/0	1/1	0/0	1/1	2/2	0/0	0/0	1/1	0/0	0/0	0/0	1/1	0/5
3	11048499	Block_3_11048499_11146990	0	1,2,3,4	.	.	.	GT	3/3	0/0	0/0	0/0	1/1	0/0	0/0	0/0	0/0	0/0	0/0	0/0	0/0	0/0	1/1	1/1	0/0	0/0	1/1	0/0	0/0	0/0	0/0	2/2	0/0	0/0	1/1	0/0	0/0	1/1	0/0	1/1	0/0	0/0	0/0	1/1	0/0	0/0	0/0	1/1	2/1
3	11885057	Block_3_11885057_11885070	0	1,2	.	.	.	GT	0/0	0/0	0/0	0/0	1/1	0/0	0/0	0/0	0/0	0/0	./.	0/0	0/0	0/0	1/1	1/1	0/0	0/0	1/1	0/0	0/0	0/0	0/0	1/1	0/0	0/0	1/1	0/0	0/0	1/1	0/0	1/1	0/0	0/0	0/0	1/1	0/0	0/0	0/0	1/1	./.
3	12099274	3_12099274	0	1	.	.	.	GT	0/0	0/0	0/0	0/0	1/1	0/0	0/0	0/0	0/0	0/0	./.	0/0	0/0	0/0	1/1	1/1	0/0	0/0	1/1	0/0	0/0	0/0	0/0	1/1	0/0	0/0	1/1	0/0	0/0	1/1	0/0	1/1	0/0	0/0	0/0	1/1	0/0	0/0	0/0	1/1	./.
3	12163115	3_12163115	0	1	.	.	.	GT	0/0	0/0	0/0	0/0	1/1	0/0	0/0	0/0	0/0	0/0	0/1	0/0	0/0	0/0	1/1	1/1	0/0	0/0	1/1	0/0	0/0	0/0	0/0	1/1	0/0	0/0	1/1	0/0	0/0	1/1	0/0	1/1	0/0	0/0	0/0	1/1	0/0	0/0	0/0	1/1	1/1
3	12761706	3_12761706	0	1	.	.	.	GT	0/0	0/0	0/0	0/0	1/1	0/0	0/0	0/0	0/0	0/0	./.	0/0	0/0	0/0	1/1	1/1	0/0	0/0	1/1	0/0	0/0	0/0	0/0	1/1	0/0	0/0	1/1	0/0	0/0	1/1	0/0	1/1	0/0	0/0	0/0	1/1	0/0	0/0	0/0	1/1	./.
3	13234470	3_13234470	0	1	.	.	.	GT	0/0	0/0	0/0	0/0	0/0	0/0	0/0	0/0	0/0	0/0	0/0	0/0	0/0	0/0	0/0	0/0	./.	0/0	0/0	0/0	./.	1/1	0/0	1/1	0/0	0/0	0/0	0/0	0/0	0/0	1/1	0/0	0/0	./.	./.	0/0	0/0	0/0	0/0	0/0	0/0
3	13234516	3_13234516	0	1	.	.	.	GT	0/0	0/0	0/0	0/0	1/1	0/0	0/0	0/0	0/0	0/0	./.	0/0	0/0	0/0	1/1	1/1	./.	0/0	1/1	0/0	0/0	./.	0/0	0/0	0/0	0/0	1/1	0/0	0/0	1/1	0/0	1/1	0/0	0/0	./.	1/1	0/0	0/0	1/1	1/1	1/1
3	13234541	3_13234541	0	1	.	.	.	GT	./.	0/0	0/0	0/0	0/0	0/0	0/0	0/0	0/0	0/0	0/0	0/0	0/0	0/0	0/0	0/0	./.	0/0	0/0	0/0	0/0	./.	0/0	1/1	0/0	0/0	0/0	0/0	0/0	0/0	1/1	0/0	0/0	1/1	./.	0/0	0/0	0/0	0/0	0/0	0/0
3	13642775	3_13642775	0	1	.	.	.	GT	0/0	0/0	0/0	0/0	1/1	0/0	0/0	0/0	0/0	0/0	./.	0/0	0/0	0/0	1/1	1/1	0/0	0/0	1/1	0/0	0/0	0/0	0/0	1/1	0/0	0/0	1/1	0/0	0/0	1/1	0/0	1/1	0/0	0/0	0/0	1/1	0/0	0/0	0/0	1/1	./.
3	13724851	Block_3_13724851_13724918	0	1,2,3	.	.	.	GT	0/0	0/0	0/0	0/0	1/1	0/0	0/0	0/0	0/0	0/0	./.	0/0	3/3	0/0	./.	./.	3/3	0/0	./.	0/0	0/0	0/0	0/0	1/1	0/0	0/0	1/1	0/0	0/0	1/1	0/0	1/1	0/0	0/0	0/0	1/1	0/0	0/0	3/3	1/1	./.
3	13890278	3_13890278	0	1	.	.	.	GT	0/0	0/0	0/0	0/0	1/1	0/0	0/0	0/0	0/0	0/0	./.	0/0	0/0	0/0	1/1	1/1	0/0	0/0	1/1	0/0	0/0	0/0	0/0	1/1	0/0	0/0	1/1	0/0	0/0	1/1	0/0	1/1	0/0	0/0	0/0	1/1	0/0	0/0	0/0	1/1	./.
3	14126123	3_14126123	0	1	.	.	.	GT	0/0	0/0	0/0	0/0	0/0	0/0	0/0	0/0	0/0	0/0	0/0	0/0	0/0	0/0	0/0	0/0	0/0	0/0	0/0	0/0	0/0	0/0	0/0	0/0	0/0	0/0	0/0	0/0	0/0	0/0	0/0	0/0	0/0	0/0	0/0	0/0	0/0	0/0	0/0	0/0	0/0
3	14228358	3_14228358	0	1	.	.	.	GT	0/0	0/0	0/0	0/0	0/1	0/0	0/0	0/0	0/0	0/0	0/1	0/0	0/0	0/0	1/1	1/1	0/0	0/0	1/1	0/0	0/0	0/0	0/0	0/1	0/0	0/0	0/1	0/0	0/0	0/1	0/0	0/1	0/0	0/0	0/0	0/1	0/1	0/0	0/1	0/1	0/1
3	14300379	Block_3_14300379_14400184	0	1,2,3,4,5,6	.	.	.	GT	1/1	0/0	1/1	0/0	0/0	0/0	0/0	0/0	0/0	1/1	0/0	1/1	0/0	0/0	3/3	3/3	0/0	1/1	3/3	1/1	0/0	0/0	0/0	0/0	0/0	0/0	0/0	1/1	0/0	0/0	0/0	0/0	1/1	0/0	0/0	0/0	0/0	0/0	0/0	0/0	0/0
3	14413000	3_14413000	0	1	.	.	.	GT	0/0	0/0	0/0	0/0	1/1	0/0	0/0	0/0	0/0	0/0	./.	0/0	0/0	0/0	./.	./.	0/0	0/0	./.	0/0	0/0	0/0	0/0	1/1	0/0	0/0	1/1	0/0	0/0	1/1	0/0	1/1	0/0	0/0	0/0	1/1	0/0	0/0	0/0	1/1	./.
3	14533854	3_14533854	0	1	.	.	.	GT	./.	0/0	0/0	0/0	0/0	0/0	0/0	0/0	0/0	0/0	0/0	0/0	0/0	0/0	./.	./.	0/0	0/0	./.	0/0	0/0	0/0	0/0	0/0	0/0	0/0	0/0	0/0	0/0	0/0	0/0	0/0	0/0	0/0	0/0	0/0	0/0	0/0	0/0	0/0	0/0
3	14664389	3_14664389	0	1	.	.	.	GT	1/1	0/0	1/1	0/0	0/0	0/0	0/0	0/0	0/0	1/1	0/0	1/1	0/0	0/0	0/0	0/0	0/0	1/1	0/0	1/1	0/0	0/0	0/0	0/0	0/0	0/0	0/0	1/1	0/0	0/0	0/0	0/0	1/1	0/0	0/0	0/0	0/0	0/0	0/0	0/0	0/0
3	14664474	3_14664474	0	1	.	.	.	GT	0/0	0/0	0/0	0/0	0/0	0/0	0/0	0/0	0/0	0/0	0/0	0/0	0/0	0/0	1/1	1/1	0/0	0/0	1/1	0/0	0/0	0/0	0/0	0/0	0/0	0/0	0/0	0/0	0/0	0/0	0/0	0/0	0/0	0/0	0/0	0/0	0/0	0/0	0/0	0/0	0/0
3	14816221	Block_3_14816221_14875215	0	1,2	.	.	.	GT	0/0	0/0	0/0	0/0	0/0	0/0	0/0	0/0	0/0	0/0	0/0	0/0	0/0	0/0	2/2	2/2	0/0	0/0	2/2	0/0	0/0	0/0	0/0	0/0	0/0	0/0	0/0	0/0	0/0	0/0	0/0	0/0	0/0	0/0	0/0	0/0	0/0	0/0	0/0	0/0	0/0
3	15394210	Block_3_15394210_15488899	0	1,2,3,4,5,6,7	.	.	.	GT	5/5	0/0	2/2	0/0	1/1	0/0	0/0	0/0	0/0	2/2	3/1	2/2	0/0	0/0	3/3	3/3	7/7	2/2	3/3	2/2	0/0	0/0	0/0	3/3	0/0	0/0	1/1	2/2	0/0	1/1	0/0	1/1	2/2	0/0	0/0	1/1	0/0	0/0	0/0	1/1	1/1
3	16045351	Block_3_16045351_16121628	0	1,2,3,4,5,6	.	.	.	GT	2/2	0/0	2/2	0/0	1/1	0/0	0/0	0/0	0/0	2/2	3/3	2/2	0/0	0/0	3/3	1/1	6/6	2/2	3/3	2/2	0/0	0/0	0/0	1/1	6/6	0/0	1/1	2/2	0/0	1/1	0/0	1/1	2/2	0/0	0/0	1/1	0/0	0/0	0/0	1/1	1/1
3	16178139	Block_3_16178139_16178170	0	1	.	.	.	GT	0/0	0/0	0/0	0/0	0/0	0/0	0/0	0/0	0/0	0/0	./.	0/0	1/1	0/0	0/0	0/0	0/0	1/1	0/0	0/0	0/0	0/0	0/0	0/0	0/0	0/0	0/0	0/0	0/0	0/0	0/0	0/0	0/0	0/0	0/0	0/0	1/1	0/0	0/0	0/0	0/0
3	16281243	Block_3_16281243_16281259	0	1,2	.	.	.	GT	0/0	0/0	0/0	0/0	0/0	0/0	0/0	0/0	0/0	0/0	0/1	0/0	1/1	0/0	2/2	2/2	0/0	1/1	2/2	0/0	0/0	0/0	0/0	0/0	0/0	0/0	0/0	0/0	0/0	0/0	0/0	0/0	0/0	0/0	0/0	0/0	1/1	0/0	0/0	0/0	0/0
3	16317932	Block_3_16317932_16413491	0	1,2,3,4	.	.	.	GT	4/4	0/0	0/0	0/0	0/0	1/1	1/1	0/0	0/0	0/0	0/2	0/0	2/2	0/0	3/3	3/3	0/0	2/2	3/3	1/1	0/0	0/0	0/0	0/0	4/4	0/0	0/0	0/0	0/0	0/0	0/0	0/0	1/1	0/0	0/0	0/0	2/2	1/1	0/0	0/0	0/0
3	16453717	Block_3_16453717_16520496	0	1,2,3	.	.	.	GT	0/0	0/0	0/0	0/0	0/0	1/1	1/1	0/0	0/0	0/0	0/2	0/0	2/2	0/0	3/3	3/3	0/0	2/2	3/3	1/1	0/0	0/0	0/0	0/0	0/0	0/0	0/0	0/0	0/0	0/0	0/0	0/0	1/1	0/0	0/0	0/0	2/2	1/1	0/0	0/0	0/0
3	16559766	3_16559766	0	1	.	.	.	GT	0/0	1/1	1/1	1/1	0/0	0/0	0/0	1/1	1/1	0/0	0/0	0/0	./.	1/1	0/0	0/0	1/1	0/0	0/0	0/0	./.	0/0	1/1	0/0	./.	1/1	0/0	0/0	0/0	0/0	1/1	0/0	0/0	1/1	1/1	0/0	0/0	0/0	1/1	0/0	./.
3	16559768	Block_3_16559768_16654709	0	1,2,3,4,5,6,7,8	.	.	.	GT	7/7	1/1	1/1	1/1	0/0	2/2	2/2	1/1	1/1	0/0	2/3	0/0	3/3	1/1	4/4	4/4	5/5	8/8	4/4	2/2	5/5	2/2	1/1	0/0	1/1	1/1	0/0	0/0	0/0	0/0	1/1	0/0	2/2	1/1	1/1	0/0	3/3	2/2	1/1	0/0	5/6
3	16709770	Block_3_16709770_16709834	0	1,2	.	.	.	GT	0/0	0/0	0/0	0/0	0/0	0/0	0/0	0/0	0/0	0/0	0/0	0/0	./.	0/0	2/2	2/2	0/0	1/1	2/2	0/0	0/0	0/0	0/0	0/0	0/0	0/0	0/0	0/0	0/0	0/0	0/0	0/0	0/0	0/0	0/0	0/0	1/1	0/0	0/0	0/0	0/0
3	16816998	3_16816998	0	1	.	.	.	GT	1/1	0/0	0/0	0/0	1/1	0/0	0/0	0/0	0/0	1/1	0/1	1/1	0/0	0/0	0/0	0/0	0/0	0/0	0/0	0/0	0/0	0/0	0/0	1/1	0/0	0/0	1/1	1/1	1/1	1/1	0/0	1/1	0/0	0/0	0/0	1/1	0/0	0/0	0/0	1/1	0/1
3	16889217	Block_3_16889217_16964109	0	1,2	.	.	.	GT	0/0	0/0	0/0	0/0	0/0	0/0	0/0	0/0	0/0	0/0	0/1	0/0	1/1	0/0	2/2	2/2	0/0	1/1	2/2	0/0	0/0	0/0	0/0	0/0	0/0	0/0	0/0	0/0	0/0	0/0	0/0	0/0	0/0	0/0	0/0	0/0	1/1	0/0	0/0	0/0	0/0
3	17135163	Block_3_17135163_17225983	0	1,2,3,4,5,6	.	.	.	GT	0/0	1/1	1/1	1/1	0/0	2/2	2/2	1/1	1/1	0/0	1/4	0/0	3/3	1/1	4/4	4/4	6/6	3/3	4/4	2/2	1/1	1/1	1/1	0/0	1/1	1/1	0/0	0/0	0/0	0/0	1/1	0/0	2/2	1/1	1/1	0/0	3/3	2/2	1/1	0/0	0/0
3	17359360	Block_3_17359360_17450188	0	1,2,3,4	.	.	.	GT	0/0	1/1	1/1	1/1	0/0	1/1	1/1	1/1	1/1	0/0	1/2	0/0	2/2	1/1	3/3	3/3	1/1	2/2	3/3	1/1	1/1	1/1	1/1	0/0	1/1	1/1	0/0	0/0	0/0	0/0	1/1	0/0	1/1	1/1	1/1	0/0	2/2	1/1	1/1	0/0	1/0
3	17496797	Block_3_17496797_17516312	0	1,2,3,4,5,6	.	.	.	GT	6/6	1/1	1/1	1/1	0/0	0/0	0/0	1/1	1/1	0/0	0/2	0/0	0/2	1/1	3/3	3/3	4/4	2/2	3/3	0/0	5/1	0/0	1/1	0/0	4/4	1/1	0/0	0/0	0/0	0/0	1/1	0/0	0/0	1/1	1/1	0/0	2/2	0/0	1/1	0/0	5/5
3	17677196	Block_3_17677196_17739000	0	1,2,3,4,5,6	.	.	.	GT	5/5	0/0	0/0	0/0	1/1	0/0	0/0	0/0	0/0	1/1	0/3	1/1	3/3	0/0	4/4	4/4	5/5	3/3	4/4	0/0	0/0	0/0	0/0	1/1	0/0	0/0	1/1	1/1	2/2	1/1	0/0	1/1	0/0	0/0	0/0	1/1	3/3	0/0	0/0	1/1	1/1
3	17760100	Block_3_17760100_17855204	0	1,2,3,4,5,6,7,8	.	.	.	GT	0/0	1/1	1/1	1/1	0/0	0/0	0/0	1/1	1/1	0/0	0/3	0/0	2/2	1/1	3/3	3/3	1/1	2/2	3/3	0/0	0/0	0/0	1/1	0/0	1/1	1/1	0/0	0/0	0/0	0/0	1/1	0/0	0/0	1/1	1/1	0/0	2/2	0/0	1/1	0/0	0/1
3	17861323	Block_3_17861323_17896629	0	1,2,3,4	.	.	.	GT	4/4	1/1	1/1	1/1	0/0	0/0	0/0	1/1	1/1	0/0	0/2	0/0	2/2	1/1	0/0	0/0	1/1	2/2	0/0	0/0	3/3	0/0	1/1	0/0	4/4	1/1	0/0	0/0	0/0	0/0	1/1	0/0	0/0	1/1	1/1	0/0	2/2	0/0	1/1	0/0	3/3
3	18007859	Block_3_18007859_18007888	0	1,2	.	.	.	GT	./.	0/0	0/0	0/0	0/0	0/0	0/0	0/0	0/0	0/0	0/1	0/0	./.	0/0	2/2	2/2	./.	1/1	2/2	0/0	0/0	0/0	0/0	0/0	0/0	0/0	0/0	0/0	0/0	0/0	0/0	0/0	0/0	0/0	0/0	0/0	1/1	0/0	0/0	0/0	0/0
3	18077185	Block_3_18077185_18171607	0	1,2,3,4,5,6,7	.	.	.	GT	0/0	1/1	1/1	1/1	0/0	2/2	2/2	1/1	1/1	0/0	0/4	0/0	3/3	1/1	4/4	4/4	7/7	3/3	4/4	2/2	1/1	1/1	1/1	0/0	1/1	1/1	0/0	0/0	0/0	0/0	1/1	0/0	1/1	1/1	1/1	0/0	3/3	1/1	1/1	0/0	5/5
3	18235642	Block_3_18235642_18279047	0	1,2,3	.	.	.	GT	1/1	0/0	0/0	0/0	1/1	0/0	0/0	0/0	0/0	1/1	2/1	1/1	2/2	0/0	2/2	2/2	0/0	2/2	2/2	0/0	0/0	0/0	0/0	1/1	0/0	0/0	1/1	1/1	1/1	1/1	0/0	1/1	0/0	0/0	0/0	1/1	2/2	0/0	0/0	1/1	1/1
3	18450797	Block_3_18450797_18450842	0	1,2	.	.	.	GT	0/0	0/0	0/0	0/0	0/0	0/0	0/0	0/0	0/0	0/0	0/0	0/0	1/1	0/0	1/1	1/1	0/0	1/1	1/1	0/0	0/0	0/0	0/0	0/0	0/0	0/0	0/0	0/0	0/0	0/0	0/0	0/0	0/0	0/0	2/2	0/0	1/1	0/0	0/0	0/0	0/0
3	18512425	Block_3_18512425_18512439	0	1,2,3,4	.	.	.	GT	1/1	0/0	0/0	0/0	1/1	0/0	0/0	0/0	0/0	1/1	4/3	1/1	0/0	0/0	0/0	0/0	0/0	0/0	0/0	0/0	2/2	2/2	0/0	1/1	0/0	0/0	1/1	1/1	1/1	1/1	0/0	1/1	0/0	0/0	0/0	1/1	0/0	0/0	0/0	1/1	4/3
3	18712052	Block_3_18712052_18712063	0	1	.	.	.	GT	0/0	0/0	0/0	0/0	0/0	0/0	0/0	0/0	0/0	0/0	0/0	0/0	0/0	0/0	0/0	0/0	0/0	0/0	0/0	0/0	0/0	0/0	0/0	0/0	0/0	0/0	0/0	0/0	1/1	0/0	0/0	0/0	0/0	0/0	0/0	0/0	0/0	0/0	0/0	0/0	0/0
3	18712070	Block_3_18712070_18712093	0	1,2,3	.	.	.	GT	0/0	0/0	0/0	0/0	0/0	0/0	0/0	0/0	0/0	0/0	0/1	0/0	1/1	0/0	1/1	1/1	0/0	1/1	1/1	0/0	0/0	0/0	0/0	0/0	0/0	0/0	0/0	0/0	2/2	0/0	0/0	0/0	0/0	0/0	0/0	0/0	1/1	0/0	0/0	0/0	0/0
3	18796589	Block_3_18796589_18889221	0	1,2,3,4,5,6,7	.	.	.	GT	1/1	0/0	0/0	0/0	1/1	0/0	0/0	0/0	0/0	1/1	0/2	1/1	2/2	0/0	3/3	3/3	0/0	2/2	3/3	0/0	0/0	0/0	0/0	1/1	0/0	0/0	1/1	1/1	3/3	1/1	0/0	1/1	0/0	0/0	0/0	1/1	2/2	0/0	0/0	1/1	4/4
3	18889283	Block_3_18889283_18889289	0	1,2	.	.	.	GT	0/0	0/0	0/0	0/0	0/0	0/0	0/0	0/0	0/0	0/0	0/1	0/0	1/1	0/0	0/0	0/0	0/0	1/1	0/0	0/0	0/0	0/0	0/0	0/0	0/0	0/0	0/0	0/0	2/2	0/0	0/0	0/0	0/0	0/0	0/0	0/0	1/1	0/0	0/0	0/0	0/0
3	18985265	Block_3_18985265_19033723	0	1,2,3	.	.	.	GT	0/0	0/0	0/0	0/0	0/0	0/0	0/0	0/0	0/0	0/0	0/0	0/0	0/0	0/0	1/1	1/1	0/0	0/0	1/1	0/0	0/0	0/0	0/0	0/0	0/0	0/0	0/0	0/0	2/2	0/0	0/0	0/0	0/0	0/0	3/3	0/0	0/0	0/0	0/0	0/0	0/0
3	19212169	Block_3_19212169_19227113	0	1,2,3	.	.	.	GT	0/0	0/0	0/0	0/0	0/0	0/0	0/0	0/0	0/0	0/0	0/0	0/0	0/0	0/0	1/1	1/1	0/0	0/0	1/1	0/0	0/0	0/0	0/0	0/0	0/0	0/0	0/0	0/0	3/3	0/0	0/0	0/0	0/0	0/0	0/0	0/0	0/0	0/0	0/0	0/0	0/0
3	19321985	Block_3_19321985_19419396	0	1,2,3,4	.	.	.	GT	3/3	0/0	0/0	0/0	0/0	0/0	0/0	0/0	0/0	0/0	0/0	0/0	0/0	0/0	1/1	1/1	0/0	0/0	1/1	0/0	0/0	0/0	0/0	0/0	2/2	0/0	0/0	0/0	0/0	0/0	0/0	0/0	0/0	0/0	0/0	0/0	0/0	0/0	0/0	0/0	0/0
3	19523058	Block_3_19523058_19523087	0	1	.	.	.	GT	0/0	0/0	0/0	0/0	0/0	0/0	0/0	0/0	0/0	0/0	0/0	0/0	0/0	0/0	1/1	1/1	0/0	0/0	1/1	0/0	0/0	0/0	0/0	0/0	0/0	0/0	0/0	0/0	0/0	0/0	0/0	0/0	0/0	0/0	./.	0/0	0/0	0/0	0/0	0/0	0/0
3	19551980	Block_3_19551980_19649307	0	1	.	.	.	GT	0/0	0/0	0/0	0/0	0/0	0/0	0/0	0/0	0/0	0/0	0/0	0/0	0/0	0/0	1/1	1/1	0/0	0/0	1/1	0/0	0/0	0/0	0/0	0/0	0/0	0/0	0/0	0/0	0/0	0/0	0/0	0/0	0/0	0/0	0/0	0/0	0/0	0/0	0/0	0/0	0/0
3	19664386	Block_3_19664386_19761788	0	1,2	.	.	.	GT	0/0	0/0	0/0	0/0	0/0	0/0	0/0	0/0	0/0	0/0	0/0	0/0	2/2	0/0	1/1	1/1	0/0	0/0	1/1	0/0	0/0	0/0	0/0	0/0	0/0	0/0	0/0	0/0	0/0	0/0	0/0	0/0	0/0	0/0	0/0	0/0	0/0	0/0	0/0	0/0	0/0
3	20016600	Block_3_20016600_20016622	0	1	.	.	.	GT	0/0	0/0	0/0	0/0	0/0	0/0	0/0	0/0	0/0	0/0	0/0	0/0	0/0	0/0	1/1	1/1	0/0	0/0	1/1	0/0	0/0	0/0	0/0	0/0	0/0	0/0	0/0	0/0	0/0	0/0	0/0	0/0	0/0	0/0	0/0	0/0	0/0	0/0	0/0	0/0	0/0
3	20027659	Block_3_20027659_20123769	0	1,2,3,4	.	.	.	GT	0/0	0/0	0/0	0/0	0/0	1/1	1/1	0/0	0/0	0/0	0/0	0/0	0/0	0/0	2/2	2/2	0/0	0/0	2/2	0/0	0/0	0/0	0/0	0/0	0/0	0/0	0/0	0/0	0/0	0/0	0/0	0/0	0/0	0/0	0/0	0/0	0/0	0/0	0/0	0/0	0/0
3	20144014	Block_3_20144014_20227877	0	1,2,3	.	.	.	GT	2/2	0/0	0/0	0/0	0/0	0/0	0/0	0/0	0/0	0/0	0/0	0/0	0/0	0/0	1/1	1/1	0/0	0/0	1/1	0/0	0/0	0/0	0/0	0/0	0/0	0/0	0/0	0/0	0/0	0/0	0/0	0/0	0/0	0/0	0/0	0/0	0/0	0/0	0/0	0/0	0/0
3	20280908	Block_3_20280908_20373856	0	1,2	.	.	.	GT	0/0	0/0	0/0	0/0	0/0	0/0	0/0	0/0	0/0	0/0	0/0	0/0	2/2	0/0	1/1	1/1	0/0	0/0	1/1	0/0	2/2	0/0	0/0	0/0	0/0	0/0	0/0	0/0	0/0	0/0	0/0	0/0	0/0	0/0	0/0	0/0	0/0	0/0	0/0	0/0	0/0
3	20492509	Block_3_20492509_20591905	0	1,2,3	.	.	.	GT	3/3	0/0	0/0	0/0	0/0	0/0	0/0	0/0	0/0	0/0	0/0	0/0	0/0	0/0	1/1	1/1	0/0	0/0	1/1	0/0	0/0	0/0	0/0	0/0	0/0	0/0	0/0	2/2	0/0	0/0	0/0	0/0	0/0	0/0	0/0	0/0	0/0	0/0	0/0	0/0	0/0
3	20622789	3_20622789	0	1	.	.	.	GT	0/0	0/0	0/1	0/0	0/0	0/0	0/0	0/0	0/0	0/0	0/0	0/0	0/0	0/0	0/0	0/0	./.	0/0	0/0	0/0	0/0	0/0	0/0	0/0	0/0	0/0	0/1	0/0	0/0	0/0	0/0	0/0	0/0	0/0	./.	0/0	0/0	0/0	0/0	0/1	0/0
3	20637318	3_20637318	0	1	.	.	.	GT	0/0	0/0	0/0	0/0	0/0	0/0	0/0	0/0	0/0	0/0	0/0	0/0	./.	0/0	1/1	1/1	0/0	0/0	1/1	0/0	0/0	0/1	0/0	0/0	0/0	0/0	0/0	0/0	0/0	0/0	0/0	0/0	0/0	0/1	0/0	0/0	0/0	0/0	0/1	0/0	0/0
3	20704448	Block_3_20704448_20770169	0	1	.	.	.	GT	0/0	0/0	0/0	0/0	0/0	0/0	0/0	0/0	0/0	0/0	0/0	0/0	0/0	0/0	1/1	1/1	0/0	0/0	1/1	0/0	0/0	0/0	0/0	0/0	0/0	0/0	0/0	0/0	0/0	0/0	0/0	0/0	0/0	0/0	0/0	0/0	0/0	0/0	0/0	0/0	0/0
3	20849571	Block_3_20849571_20876781	0	1,2,3	.	.	.	GT	0/0	0/0	0/0	0/0	0/0	0/0	0/0	0/0	0/0	0/0	2/2	0/0	0/0	0/0	1/1	1/1	0/0	0/0	1/1	0/0	0/0	0/0	0/0	0/0	0/0	0/0	0/0	0/0	0/0	0/0	0/0	0/0	0/0	0/0	0/0	0/0	1/1	0/0	1/1	0/0	2/0
3	20962319	Block_3_20962319_20962407	0	1,2	.	.	.	GT	0/0	0/0	0/0	0/0	0/0	0/0	0/0	0/0	0/0	0/0	0/0	0/0	0/0	0/0	2/2	2/2	0/0	0/0	2/2	0/0	0/0	0/0	0/0	0/0	0/0	0/0	0/0	0/0	0/0	0/0	0/0	0/0	0/0	0/0	0/0	0/0	1/1	0/0	1/1	0/0	0/1
3	21048340	3_21048340	0	1	.	.	.	GT	0/0	0/0	0/0	0/0	0/0	0/0	0/0	0/0	0/0	0/0	0/0	0/0	0/0	0/0	1/1	1/1	0/0	0/0	1/1	0/0	0/0	0/0	0/0	0/0	0/0	0/0	0/0	0/0	0/0	0/0	0/0	0/0	0/0	0/0	0/0	0/0	0/0	0/0	0/0	0/0	0/0
3	21112078	Block_3_21112078_21207264	0	1,2,3,4	.	.	.	GT	0/0	0/0	0/0	0/0	0/0	0/0	0/0	0/0	0/0	0/0	0/0	0/0	4/4	0/0	1/1	1/1	0/0	0/0	1/1	0/0	0/0	0/0	0/0	2/2	0/0	0/0	0/0	0/0	0/0	0/0	0/0	0/0	0/0	0/0	0/0	0/0	2/2	0/0	2/2	0/0	0/2
3	21347065	Block_3_21347065_21347099	0	1,2	.	.	.	GT	0/0	0/0	0/0	0/0	0/0	0/0	0/0	0/0	0/0	0/0	0/0	0/0	0/0	0/0	1/1	1/1	0/0	0/0	1/1	0/0	0/0	0/0	0/0	1/1	0/0	0/0	0/0	0/0	0/0	0/0	0/0	0/0	0/0	0/0	0/0	0/0	1/1	0/0	1/1	0/0	./.
3	21389058	3_21389058	0	1	.	.	.	GT	0/0	0/0	0/0	0/0	0/0	0/0	0/0	0/0	0/0	0/0	0/0	0/0	0/0	0/0	1/1	1/1	0/0	0/0	1/1	0/0	0/0	0/0	0/0	1/1	0/0	0/0	0/0	0/0	0/0	0/0	0/0	0/0	0/0	0/0	0/0	0/0	1/1	0/0	1/1	0/0	./.
3	21477882	Block_3_21477882_21499049	0	1,2	.	.	.	GT	0/0	0/0	0/0	0/0	0/0	0/0	0/0	0/0	0/0	0/0	0/0	0/0	0/0	0/0	1/1	1/1	0/0	0/0	1/1	0/0	0/0	0/0	0/0	1/1	0/0	0/0	0/0	0/0	0/0	0/0	0/0	0/0	0/0	0/0	0/0	0/0	1/1	0/0	1/1	0/0	0/1
3	21560251	Block_3_21560251_21560262	0	1	.	.	.	GT	0/0	0/1	0/1	0/0	0/1	0/1	0/1	0/1	0/1	0/1	0/1	0/0	0/0	0/1	0/1	0/1	0/0	0/1	0/1	0/1	0/1	0/1	0/0	0/1	0/1	0/1	0/1	0/1	0/1	0/1	0/1	0/1	0/1	0/1	0/1	0/1	0/1	0/1	0/1	1/1	0/1
3	21608757	3_21608757	0	1	.	.	.	GT	0/0	0/0	0/0	0/0	0/0	0/0	0/0	0/0	0/0	0/0	0/0	0/0	0/0	0/0	1/1	1/1	0/0	0/0	1/1	0/0	0/0	0/0	0/0	1/1	0/0	0/0	0/0	0/0	0/0	0/0	0/0	0/0	0/0	0/0	0/0	0/0	1/1	0/0	1/1	0/0	./.
3	21629879	3_21629879	0	1	.	.	.	GT	0/0	./.	0/0	0/0	0/0	0/0	0/0	0/0	0/0	0/0	0/0	0/0	0/0	0/0	1/1	1/1	0/0	0/0	1/1	0/0	0/0	0/0	0/0	1/1	./.	0/0	0/0	0/0	0/0	0/0	0/0	0/0	0/0	0/0	0/0	0/0	1/1	0/0	1/1	0/0	./.
3	21681015	3_21681015	0	1	.	.	.	GT	0/0	0/0	0/0	0/0	0/0	0/0	0/0	0/0	0/0	0/0	0/0	0/0	./.	0/0	./.	./.	0/0	0/0	0/1	0/0	0/0	0/0	0/0	1/1	0/0	0/0	0/0	0/0	0/0	0/0	0/0	0/0	0/0	0/0	0/0	0/0	1/1	0/0	1/1	0/0	0/1
3	21918775	3_21918775	0	1	.	.	.	GT	0/0	0/0	0/0	0/0	1/1	0/0	0/0	0/0	0/0	0/0	0/1	0/0	0/0	0/0	0/0	0/0	0/0	0/0	0/0	0/0	0/0	0/0	0/0	1/1	0/0	0/0	1/1	0/0	0/0	1/1	0/0	1/1	0/0	0/0	0/0	1/1	1/1	0/0	1/1	1/1	1/1
3	21933941	Block_3_21933941_21960960	0	1,2,3,4,5	.	.	.	GT	0/0	0/0	0/0	0/0	1/1	0/0	0/0	0/0	0/0	0/0	5/4	0/0	0/0	0/0	2/2	2/2	0/0	0/0	2/2	0/0	0/0	0/0	0/0	3/3	0/0	0/0	1/1	0/0	0/0	1/1	0/0	1/1	0/0	0/0	0/0	1/1	3/3	0/0	3/3	1/1	1/1
3	21960988	Block_3_21960988_22050794	0	1,2,3,4,5,6	.	.	.	GT	0/0	0/0	0/0	0/0	1/1	0/0	0/0	0/0	0/0	0/0	4/5	0/0	0/0	0/0	2/2	2/2	0/0	0/0	2/2	0/0	0/0	0/0	0/0	2/2	0/0	0/0	1/1	0/0	0/0	1/1	0/0	1/1	0/0	0/0	0/0	1/1	2/2	0/0	2/2	1/1	0/1
3	22101158	3_22101158	0	1	.	.	.	GT	0/0	0/0	0/0	0/0	1/1	0/0	0/0	0/0	0/0	0/0	./.	0/0	0/0	0/0	0/0	0/0	0/0	0/0	0/0	0/0	0/0	0/0	0/0	1/1	0/0	0/0	1/1	0/0	0/0	1/1	0/0	1/1	0/0	0/0	0/0	1/1	1/1	0/0	1/1	1/1	1/1
3	22189671	Block_3_22189671_22241044	0	1,2,3,4	.	.	.	GT	0/0	0/0	0/0	0/0	1/1	0/0	0/0	0/0	0/0	0/0	4/4	0/0	0/0	0/0	3/3	3/3	0/0	0/0	3/3	0/0	0/0	0/0	0/0	1/1	0/0	0/0	1/1	0/0	0/0	1/1	0/0	1/1	0/0	0/0	0/0	1/1	1/1	0/0	1/1	1/1	1/1
3	22295981	Block_3_22295981_22371830	0	1,2	.	.	.	GT	0/0	0/0	0/0	0/0	0/0	0/0	0/0	0/0	0/0	0/0	0/0	0/0	0/0	0/0	2/2	2/2	0/0	0/0	2/2	0/0	0/0	0/0	0/0	0/0	0/0	0/0	0/0	0/0	0/0	0/0	0/0	0/0	0/0	0/0	0/0	0/0	0/0	0/0	0/0	0/0	0/0
3	22491681	Block_3_22491681_22495609	0	1,2,3,4	.	.	.	GT	4/4	0/0	0/0	0/0	0/0	0/0	0/0	0/0	0/0	0/0	0/0	3/3	0/0	0/0	2/2	2/2	0/0	0/0	2/2	0/0	0/0	0/0	0/0	0/0	0/0	0/0	0/0	0/0	0/0	0/0	0/0	0/0	0/0	0/0	0/0	0/0	0/0	0/0	0/0	0/0	0/0
3	22600009	Block_3_22600009_22693625	0	1,2,3,4	.	.	.	GT	1/1	0/0	1/1	0/0	0/0	0/0	0/0	0/0	0/0	1/1	0/0	1/1	0/0	0/0	3/3	3/3	0/0	1/1	3/3	1/1	0/0	0/0	0/0	0/0	0/0	0/0	0/0	1/1	0/0	0/0	0/0	0/0	1/1	0/0	0/0	0/0	0/0	0/0	0/0	0/0	0/0
3	22757735	3_22757735	0	1	.	.	.	GT	0/0	0/0	0/0	0/0	0/0	0/0	0/0	0/0	0/0	0/0	0/0	0/0	0/0	0/0	1/1	1/1	0/0	0/0	1/1	0/0	0/0	0/0	0/0	0/0	0/0	0/0	0/0	0/0	0/0	0/0	0/0	0/0	0/0	0/0	0/0	0/0	0/0	0/0	0/0	0/0	0/0
3	22757767	Block_3_22757767_22836785	0	1,2,3,4	.	.	.	GT	1/1	0/0	1/1	0/0	1/1	0/0	0/0	0/0	0/0	1/1	4/4	1/1	0/0	0/0	3/3	3/3	0/0	1/1	3/3	1/1	0/0	0/0	0/0	1/1	0/0	0/0	1/1	1/1	0/0	1/1	0/0	1/1	1/1	0/0	0/0	1/1	1/1	0/0	1/1	1/1	1/1
3	23189334	Block_3_23189334_23273874	0	1,2,3,4,5,6	.	.	.	GT	5/5	0/0	0/0	0/0	1/1	0/0	0/0	0/0	0/0	0/0	4/4	0/0	5/5	0/0	3/3	3/3	0/0	0/0	3/3	0/0	0/0	0/0	0/0	1/1	0/0	0/0	1/1	0/0	0/0	1/1	0/0	1/1	0/0	0/0	0/0	1/1	1/1	0/0	1/1	1/1	1/1
3	23324209	3_23324209	0	1	.	.	.	GT	0/0	0/0	0/0	0/0	0/0	0/0	0/0	0/0	0/0	0/0	0/0	0/0	0/0	0/0	1/1	1/1	0/0	0/0	1/1	0/0	0/0	0/0	0/0	0/0	0/0	0/0	0/0	0/0	0/0	0/0	0/0	0/0	0/0	0/0	0/0	0/0	0/0	0/0	0/0	0/0	0/0
3	23502976	3_23502976	0	1	.	.	.	GT	0/0	0/0	0/0	0/0	0/0	1/1	1/1	0/0	0/0	0/0	0/0	0/0	0/0	0/0	./.	./.	1/1	0/0	./.	0/0	0/0	0/0	0/0	0/0	0/0	0/0	0/0	0/0	0/0	0/0	1/1	0/0	0/0	1/1	1/1	0/0	0/0	1/1	0/0	0/0	0/0
3	23636106	Block_3_23636106_23736088	0	1,2	.	.	.	GT	0/0	0/0	0/0	0/0	0/0	0/0	0/0	0/0	0/0	0/0	0/1	0/0	1/1	0/0	2/2	2/2	0/0	1/1	2/2	0/0	0/0	0/0	0/0	0/0	0/0	0/0	0/0	0/0	0/0	0/0	0/0	0/0	0/0	0/0	0/0	0/0	1/1	0/0	0/0	0/0	0/0
3	23737854	Block_3_23737854_23800309	0	1,2,3,4	.	.	.	GT	0/0	1/1	1/1	1/1	0/0	0/0	0/0	1/1	1/1	0/0	0/2	0/0	2/2	1/1	3/3	3/3	1/1	2/2	3/3	0/0	0/0	0/0	1/1	0/0	4/4	1/1	0/0	0/0	0/0	0/0	1/1	0/0	0/0	1/1	1/1	0/0	2/2	0/0	1/1	0/0	4/4
3	23800328	3_23800328	0	1	.	.	.	GT	0/0	0/0	0/0	0/0	0/0	0/0	0/0	0/0	0/0	0/0	0/0	0/0	./.	0/0	1/1	1/1	0/0	1/1	1/1	0/0	0/0	0/0	0/0	0/0	0/0	0/0	0/0	0/0	0/0	0/0	0/0	0/0	0/0	0/0	0/0	0/0	1/1	0/0	0/0	0/0	0/0
3	24210952	Block_3_24210952_24303212	0	1,2,3	.	.	.	GT	0/0	0/0	0/0	0/0	0/0	0/0	0/0	0/0	0/0	0/0	0/1	0/0	1/1	0/0	2/2	3/3	0/0	1/1	3/3	0/0	0/0	0/0	0/0	0/0	0/0	0/0	0/0	0/0	0/0	0/0	0/0	0/0	0/0	0/0	0/0	0/0	1/1	0/0	0/0	0/0	0/0
3	24482771	3_24482771	0	1	.	.	.	GT	0/0	0/0	0/0	0/0	0/0	0/0	0/0	0/0	0/0	0/0	0/0	0/0	0/0	0/0	1/1	1/1	0/0	0/0	1/1	0/0	0/0	0/0	0/0	0/0	0/0	0/0	0/0	0/0	0/0	0/0	0/0	0/0	0/0	0/0	0/0	0/0	0/0	0/0	0/0	0/0	0/0
3	24482797	Block_3_24482797_24574840	0	1,2,3,4,5,6	.	.	.	GT	0/0	1/1	1/1	1/1	0/0	0/0	0/0	1/1	1/1	0/0	0/4	0/0	2/2	1/1	4/4	4/4	3/3	2/2	4/4	0/0	6/6	0/0	1/1	0/0	1/1	1/1	0/0	0/0	0/0	0/0	3/3	0/0	0/0	3/3	0/0	0/0	2/2	0/0	3/3	0/0	3/3
3	24623414	Block_3_24623414_24623462	0	1,2	.	.	.	GT	0/0	0/0	0/0	0/0	0/0	0/0	0/0	0/0	0/0	0/0	0/1	0/0	1/1	0/0	2/2	2/2	0/0	1/1	2/2	0/0	0/0	0/0	0/0	0/0	0/0	0/0	0/0	0/0	0/0	0/0	0/0	0/0	0/0	0/0	0/0	0/0	1/1	0/0	0/0	0/0	0/0
3	24781258	Block_3_24781258_24826154	0	1,2,3,4,5,6	.	.	.	GT	0/0	2/2	2/2	2/2	0/0	1/1	1/1	2/2	2/2	0/0	1/0	0/0	3/3	2/2	5/5	5/5	4/4	3/3	5/5	1/1	6/6	1/1	2/2	0/0	2/2	2/2	0/0	0/0	0/0	0/0	4/4	0/0	4/4	4/4	4/4	0/0	3/3	1/1	4/4	0/0	1/0
3	24963407	Block_3_24963407_24975325	0	1,2,3	.	.	.	GT	3/3	0/0	0/0	0/0	0/0	0/0	0/0	0/0	0/0	1/1	0/0	1/1	3/3	0/0	2/2	2/2	0/0	1/1	2/2	0/0	0/0	0/0	0/0	1/1	0/0	0/0	0/0	0/0	0/0	0/0	0/0	0/0	0/0	0/0	0/0	0/0	1/1	0/0	0/0	0/0	0/0
3	24981950	Block_3_24981950_25079557	0	1,2,3,4,5	.	.	.	GT	2/2	0/0	0/0	4/4	0/0	1/1	1/1	0/0	4/4	2/2	0/2	2/2	2/2	0/0	3/3	3/3	0/0	2/2	3/3	1/1	0/0	0/0	0/0	2/2	4/4	0/0	0/0	0/0	0/0	0/0	0/0	0/0	0/0	0/0	4/4	0/0	2/2	1/1	0/0	0/0	0/0
3	25157184	Block_3_25157184_25157275	0	1,2,3,4	.	.	.	GT	1/1	2/2	2/2	2/2	0/0	0/0	0/0	2/2	2/2	1/1	0/1	1/1	1/1	2/2	3/3	3/3	0/0	1/1	3/3	0/0	4/4	0/0	2/2	1/1	2/2	2/2	0/0	0/0	0/0	0/0	0/0	0/0	0/0	0/0	0/3	0/0	1/1	0/0	0/0	0/0	0/0
3	25274090	Block_3_25274090_25274179	0	1	.	.	.	GT	0/0	0/0	0/0	0/0	1/1	0/0	0/0	0/0	0/0	0/0	0/1	0/0	./.	0/0	0/0	0/0	0/0	0/0	0/0	1/1	0/0	0/0	0/0	0/0	0/0	0/0	1/1	1/1	1/1	1/1	0/0	1/1	0/0	0/0	0/0	1/1	0/0	0/0	0/0	1/1	0/1
3	25313294	Block_3_25313294_25408129	0	1,2,3,4,5,6	.	.	.	GT	1/1	2/2	2/2	2/2	0/0	4/4	4/4	2/2	2/2	1/1	0/0	1/1	1/1	2/2	6/6	6/6	3/3	1/1	6/6	0/0	2/2	5/5	2/2	1/1	2/2	2/2	0/0	0/0	0/0	0/0	3/3	0/0	3/3	3/3	3/3	0/0	1/1	4/4	3/3	0/0	0/0
3	25415721	3_25415721	0	1	.	.	.	GT	0/0	0/0	0/0	0/0	0/0	1/1	1/1	0/0	0/0	0/0	0/0	0/0	0/0	0/0	0/0	0/0	0/0	0/0	0/0	0/0	0/0	0/0	0/0	0/0	0/0	0/0	0/0	0/0	0/0	0/0	0/0	0/0	0/0	0/0	0/0	0/0	0/0	1/1	0/0	0/0	0/0
3	25476922	3_25476922	0	1	.	.	.	GT	0/0	0/0	0/0	0/0	0/0	1/1	1/1	0/0	0/0	0/0	0/0	0/0	0/0	0/0	0/0	0/0	0/0	0/0	0/0	0/0	0/0	0/0	0/0	0/0	0/0	0/0	0/0	0/0	0/0	0/0	0/0	0/0	0/0	0/0	0/0	0/0	0/0	1/1	0/0	0/0	0/0
3	25671761	Block_3_25671761_25733828	0	1,2,3,4,5,6,7	.	.	.	GT	1/1	2/2	2/2	2/2	0/0	4/4	4/4	2/2	2/2	1/1	0/1	1/1	1/1	2/2	5/5	5/5	3/3	1/1	5/5	0/0	7/7	3/3	2/2	1/1	2/2	2/2	0/0	0/0	0/0	0/0	3/3	0/0	3/3	3/3	3/3	0/0	1/1	4/4	3/3	0/0	6/6
3	25862729	Block_3_25862729_25864273	0	1,2,3,4,5,6,7	.	.	.	GT	2/2	1/1	1/1	1/1	0/0	4/4	4/4	1/1	1/1	2/2	1/3	2/2	7/7	1/1	3/3	3/3	1/0	2/2	3/3	0/0	1/1	1/1	1/1	2/2	6/6	1/1	0/0	0/0	0/0	0/0	1/1	0/0	1/1	1/1	1/1	0/0	2/2	4/4	1/1	0/0	0/0
3	26079574	Block_3_26079574_26123065	0	1,2,3,4,5	.	.	.	GT	1/1	2/2	2/2	2/2	0/0	4/4	4/4	2/2	2/2	1/1	3/0	1/1	3/1	2/2	5/5	5/5	3/3	1/1	5/5	0/0	3/3	3/3	2/2	1/1	2/2	2/2	0/0	0/0	0/0	0/0	3/3	0/0	3/3	3/3	3/3	0/0	1/1	4/4	3/3	0/0	3/0
3	26323836	Block_3_26323836_26323882	0	1,2,3,4	.	.	.	GT	1/1	0/0	0/0	0/0	0/0	0/0	0/0	0/0	0/0	1/1	3/4	1/1	4/4	0/0	2/2	2/2	0/0	1/1	2/2	0/0	0/0	0/0	0/0	1/1	0/0	0/0	0/0	0/0	0/0	0/0	0/0	0/0	0/0	0/0	0/0	0/0	1/1	0/0	0/0	0/0	0/0
3	26323883	3_26323883	0	1	.	.	.	GT	0/0	0/0	0/0	0/0	0/0	1/1	1/1	0/0	0/0	0/0	0/0	0/0	0/0	0/0	0/0	0/0	0/0	0/0	0/0	0/0	0/0	0/0	0/0	0/0	0/0	0/0	0/0	0/0	0/0	0/0	0/0	0/0	0/0	0/0	0/0	0/0	0/0	1/1	0/0	0/0	0/0
3	26338370	Block_3_26338370_26433786	0	1,2,3,4,5	.	.	.	GT	2/2	1/1	1/1	1/1	0/0	0/0	0/0	1/1	1/1	2/2	0/2	2/2	2/2	1/1	3/3	3/3	4/4	2/2	3/3	0/0	0/1	0/0	1/1	2/2	4/4	1/1	0/0	0/0	0/0	0/0	1/1	0/0	1/1	1/1	1/1	0/0	2/2	0/0	1/1	0/0	0/1
3	26737781	Block_3_26737781_26772143	0	1,2,3,4,5,6	.	.	.	GT	6/6	2/2	2/2	2/2	0/0	0/0	0/0	2/2	2/2	1/1	0/0	1/1	0/1	2/2	1/1	1/1	3/3	1/1	1/1	0/0	4/4	0/0	2/2	1/1	2/2	2/2	0/0	0/0	0/0	0/0	3/3	0/0	3/3	3/3	3/3	0/0	1/1	0/0	3/3	0/0	0/0
3	26784483	3_26784483	0	1	.	.	.	GT	1/1	0/0	0/0	0/0	0/0	0/0	0/0	0/0	0/0	1/1	0/1	1/1	1/1	0/0	0/0	0/0	0/0	1/1	0/0	0/0	0/0	0/0	0/0	1/1	0/0	0/0	0/0	0/0	0/0	0/0	0/0	0/0	0/0	0/0	0/0	0/0	1/1	0/0	0/0	0/0	0/0
3	26784494	3_26784494	0	1	.	.	.	GT	0/0	0/0	0/0	0/0	0/0	0/0	0/0	0/0	0/0	0/0	0/0	0/0	0/0	0/0	0/0	0/0	0/0	0/0	0/0	0/0	0/0	0/0	0/0	0/0	0/0	0/0	0/0	0/0	1/1	0/0	0/0	0/0	0/0	0/0	0/0	0/0	0/0	0/0	0/0	0/0	0/0
3	26870836	3_26870836	0	1	.	.	.	GT	1/1	0/0	0/0	0/0	0/0	0/0	0/0	0/0	0/0	./.	./.	./.	./.	0/0	0/0	0/0	0/0	./.	0/0	0/0	0/0	0/0	0/0	1/1	0/0	0/0	0/0	0/0	0/0	0/0	0/0	0/0	0/0	0/0	0/0	0/0	1/1	0/0	0/0	0/0	0/0
3	26870866	3_26870866	0	1	.	.	.	GT	0/0	1/1	./.	./.	0/0	0/0	0/0	1/1	./.	0/0	0/0	0/0	./.	./.	0/0	0/0	0/0	0/0	0/0	0/0	./.	0/0	./.	0/0	./.	1/1	0/0	0/0	0/0	0/0	0/0	0/0	0/0	0/0	0/0	0/0	0/0	0/0	0/0	0/0	0/0
3	27021460	3_27021460	0	1	.	.	.	GT	0/0	0/0	0/0	0/0	1/1	0/0	0/0	0/0	0/0	0/0	0/1	0/0	0/0	0/0	0/0	0/0	0/0	0/0	0/0	1/1	0/0	0/0	0/0	0/0	0/0	0/0	1/1	1/1	1/1	1/1	0/0	1/1	0/0	0/0	0/0	1/1	0/0	0/0	0/0	1/1	0/1
3	27094171	3_27094171	0	1	.	.	.	GT	./.	0/0	0/0	0/0	0/0	0/0	0/0	0/0	0/0	1/1	./.	1/1	1/1	0/0	1/1	1/1	0/0	1/1	1/1	0/0	0/0	0/0	0/0	1/1	0/0	0/0	0/0	0/0	0/0	0/0	0/0	0/0	0/0	0/0	0/0	0/0	1/1	0/0	0/0	0/0	0/0
3	27094190	Block_3_27094190_27176235	0	1,2,3,4,5,6,7,8,9,10,11	.	.	.	GT	8/8	2/2	2/2	2/2	0/0	3/3	3/3	2/2	2/2	1/1	11/11	1/1	8/8	2/2	5/5	5/5	4/4	1/1	5/5	0/0	2/2	3/3	2/2	1/1	2/2	2/2	0/0	0/0	0/0	0/0	4/4	0/0	4/4	4/4	4/4	0/0	1/1	3/3	4/4	0/0	0/0
3	27214388	3_27214388	0	1	.	.	.	GT	0/0	0/0	0/0	0/0	0/0	0/0	0/0	0/0	0/0	0/0	0/0	0/0	0/0	0/0	0/0	0/0	1/1	0/0	0/0	0/0	0/0	0/0	0/0	0/0	0/0	0/0	0/0	0/0	0/0	0/0	1/1	0/0	1/1	1/1	1/1	0/0	0/0	0/0	1/1	0/0	./.
3	27214398	3_27214398	0	1	.	.	.	GT	0/0	0/0	0/0	0/0	0/0	1/1	1/1	0/0	0/0	0/0	0/0	0/0	0/0	0/0	0/0	0/0	0/0	0/0	0/0	0/0	0/0	0/0	0/0	0/0	0/0	0/0	0/0	0/0	0/0	0/0	0/0	0/0	0/0	0/0	0/0	0/0	0/0	1/1	0/0	0/0	0/0
3	27214399	3_27214399	0	1	.	.	.	GT	0/0	0/0	0/0	0/0	0/0	0/0	0/0	0/0	0/0	0/0	0/0	0/0	0/0	0/0	0/0	0/0	1/1	0/0	0/0	0/0	0/0	0/0	0/0	0/0	0/0	0/0	0/0	0/0	0/0	0/0	1/1	0/0	1/1	1/1	1/1	0/0	0/0	0/0	1/1	0/0	./.
3	27230906	Block_3_27230906_27313672	0	1,2,3,4,5,6,7	.	.	.	GT	1/1	2/2	2/2	2/2	0/0	4/4	4/4	2/2	2/2	1/1	0/1	1/1	1/1	2/2	5/5	5/5	3/3	1/1	5/5	0/0	2/2	6/6	2/2	1/1	2/2	2/2	0/0	0/0	0/0	0/0	3/3	0/0	3/3	3/3	3/3	0/0	1/1	4/4	3/3	0/0	3/0
3	27355156	Block_3_27355156_27383515	0	1,2,3,4	.	.	.	GT	2/2	1/1	1/1	1/1	0/0	0/0	0/0	1/1	1/1	2/2	4/4	2/2	2/2	1/1	1/1	1/1	1/1	2/2	1/1	0/0	1/1	3/3	1/1	2/2	1/1	1/1	0/0	0/0	0/0	0/0	1/1	0/0	1/1	1/1	1/1	0/0	2/2	0/0	1/1	0/0	0/1
3	27383534	3_27383534	0	1	.	.	.	GT	0/0	0/0	0/0	0/0	0/0	1/1	1/1	0/0	0/0	0/0	0/0	0/0	0/0	0/0	0/0	0/0	0/0	0/0	0/0	0/0	0/0	./.	0/0	0/0	0/0	0/0	0/0	0/0	0/0	0/0	0/0	0/0	0/0	0/0	0/0	0/0	0/0	1/1	0/0	0/0	0/0
3	27462109	3_27462109	0	1	.	.	.	GT	0/0	0/0	0/0	0/0	0/0	1/1	1/1	0/0	0/0	0/0	0/0	0/0	0/0	0/0	0/0	0/0	0/0	0/0	0/0	0/0	0/0	0/0	0/0	0/0	0/0	0/0	0/0	0/0	0/0	0/0	0/0	0/0	0/0	0/0	0/0	0/0	0/0	1/1	0/0	0/0	0/0
3	27462111	3_27462111	0	1	.	.	.	GT	0/0	1/1	1/1	1/1	0/0	0/0	0/0	1/1	1/1	0/0	0/0	0/0	0/0	1/1	0/0	0/0	0/0	0/0	0/0	0/0	./.	0/0	1/1	0/0	1/1	1/1	0/0	0/0	0/0	0/0	0/0	0/0	0/0	0/0	0/0	0/0	0/0	0/0	0/0	0/0	0/0
3	27462145	Block_3_27462145_27528005	0	1,2,3,4,5	.	.	.	GT	1/1	0/0	0/0	0/0	0/0	2/2	2/2	0/0	0/0	1/1	0/1	1/1	1/1	0/0	3/3	3/3	0/0	1/1	3/3	0/0	5/5	3/3	0/0	1/1	0/0	0/0	0/0	0/0	0/0	0/0	0/0	0/0	0/0	0/0	0/0	0/0	1/1	2/2	0/0	0/0	0/0
3	27556165	Block_3_27556165_27556193	0	1,2,3	.	.	.	GT	1/1	1/1	1/1	1/1	0/0	2/2	2/2	1/1	1/1	1/1	1/0	1/1	1/1	1/1	1/1	1/1	2/2	1/1	1/1	0/0	1/1	1/1	1/1	1/1	1/1	1/1	0/0	0/0	0/0	0/0	2/2	0/0	2/2	2/2	2/2	0/0	1/1	1/1	2/2	0/0	0/0
3	27556219	3_27556219	0	1	.	.	.	GT	1/1	0/0	0/0	0/0	0/0	0/0	0/0	0/0	0/0	1/1	0/1	1/1	1/1	0/0	0/0	0/0	0/0	1/1	0/0	0/0	0/0	0/0	0/0	1/1	0/0	0/0	0/0	0/0	0/0	0/0	0/0	0/0	0/0	0/0	0/0	0/0	1/1	0/0	0/0	0/0	0/0
3	27582438	Block_3_27582438_27682209	0	1,2,3,4,5,6,7,8,9,10	.	.	.	GT	10/10	2/2	2/2	2/2	0/0	3/3	3/3	2/2	2/2	1/1	0/1	1/1	10/10	2/2	5/5	5/5	3/3	1/1	5/5	0/0	2/7	7/7	2/2	1/1	2/2	2/2	0/0	0/0	0/0	0/0	3/3	0/0	3/3	3/3	3/3	0/0	1/1	6/6	3/3	0/0	3/0
3	27689513	Block_3_27689513_27689544	0	1,2	.	.	.	GT	1/1	0/0	0/0	0/0	0/0	0/0	0/0	0/0	0/0	1/1	0/1	1/1	1/1	0/0	0/0	0/0	0/0	1/1	0/0	0/0	0/2	2/2	0/0	1/1	0/0	0/0	0/0	0/0	0/0	0/0	0/0	0/0	0/0	0/0	0/0	0/0	1/1	0/0	0/0	0/0	0/0
3	27830914	Block_3_27830914_27911018	0	1,2	.	.	.	GT	1/1	0/0	0/0	0/0	0/0	0/0	0/0	0/0	0/0	1/1	0/1	1/1	0/1	0/0	0/0	0/0	0/0	1/1	0/0	0/0	0/2	2/2	0/0	1/1	0/0	0/0	0/0	0/0	0/0	0/0	0/0	0/0	0/0	0/0	0/0	0/0	1/1	0/0	0/0	0/0	0/0
3	27967713	Block_3_27967713_27967791	0	1,2,3,4,5,6,7	.	.	.	GT	1/1	2/2	2/2	2/2	0/0	3/3	3/3	2/2	2/2	1/1	6/7	1/1	1/1	2/2	1/1	1/1	./.	1/1	1/1	0/0	0/4	4/4	2/2	1/1	2/2	2/2	0/0	0/0	0/0	0/0	3/3	0/0	3/3	3/3	./.	0/0	1/1	3/3	3/3	0/0	0/0
3	28148684	Block_3_28148684_28187536	0	1,2,3,4,5,6,7,8	.	.	.	GT	1/1	0/0	0/0	2/2	0/0	0/0	0/0	0/0	0/0	1/1	0/5	1/1	1/1	0/0	3/3	3/3	0/0	1/1	3/3	0/0	0/5	5/5	0/0	1/1	8/8	0/0	0/0	0/0	0/0	0/0	0/0	0/0	0/0	0/0	0/0	0/0	1/1	0/0	0/0	0/0	0/0
3	28302670	Block_3_28302670_28315373	0	1,2,3,4,5,6,7	.	.	.	GT	2/2	1/1	1/1	1/1	0/0	3/3	3/3	1/1	1/1	2/2	3/0	2/2	2/2	1/1	4/4	4/4	3/3	2/2	4/4	0/0	1/6	6/6	1/1	2/2	1/1	1/1	0/0	0/0	0/0	0/0	3/3	0/0	3/3	3/3	3/3	0/0	2/2	3/3	3/3	0/0	3/0
3	28315382	Block_3_28315382_28414908	0	1,2,3,4	.	.	.	GT	0/0	0/0	0/0	0/0	1/1	2/2	2/2	0/0	0/0	0/0	0/1	0/0	0/0	0/0	3/3	3/3	2/2	0/0	3/3	1/1	0/4	4/4	0/0	0/0	0/0	0/0	1/1	1/1	1/1	1/1	2/2	1/1	2/2	2/2	2/2	1/1	0/0	2/2	2/2	1/1	0/2
3	28448734	Block_3_28448734_28525227	0	1,2,3,4,5,6	.	.	.	GT	2/2	1/1	1/1	1/1	0/0	0/0	0/0	1/1	1/1	2/2	0/3	2/2	2/2	1/1	3/3	3/3	0/0	2/2	3/3	0/0	4/5	4/4	1/1	2/2	1/1	1/1	0/0	0/0	0/0	0/0	0/0	0/0	0/0	0/0	0/0	0/0	2/2	0/0	0/0	0/0	0/0
3	28525262	3_28525262	0	1	.	.	.	GT	./.	0/0	0/0	0/0	0/0	0/0	0/0	0/0	0/0	1/1	0/1	1/1	1/1	0/0	1/1	1/1	0/0	1/1	0/1	0/0	0/0	0/0	0/0	1/1	0/0	0/0	0/0	0/0	0/0	0/0	0/0	0/0	0/0	0/0	0/0	0/0	1/1	0/0	0/0	0/0	0/0
3	28571850	Block_3_28571850_28671844	0	1,2,3,4,5	.	.	.	GT	3/3	2/2	2/2	2/2	0/0	1/1	1/1	2/2	2/2	3/3	0/3	3/3	3/3	2/2	4/4	4/4	1/1	3/3	4/4	0/0	1/1	1/1	2/2	3/3	2/2	2/2	0/0	0/0	1/1	0/0	1/1	0/0	1/1	1/1	1/1	0/0	3/3	1/1	1/1	0/0	0/0
3	28671856	Block_3_28671856_28678555	0	1,2,3,4	.	.	.	GT	2/2	1/1	1/1	1/1	0/0	0/0	0/0	1/1	1/1	2/2	0/2	2/2	2/2	1/1	3/3	3/3	0/0	2/2	3/3	0/0	4/3	4/4	1/1	2/2	1/1	1/1	0/0	0/0	0/0	0/0	0/0	0/0	0/0	0/0	0/0	0/0	2/2	0/0	0/0	0/0	0/0
3	28699991	Block_3_28699991_28794283	0	1,2	.	.	.	GT	1/1	0/0	0/0	0/0	0/0	0/0	0/0	0/0	0/0	1/1	0/1	1/1	1/1	0/0	1/1	1/1	0/0	1/1	1/1	0/0	0/0	0/0	0/0	1/1	0/0	0/0	0/0	0/0	0/0	0/0	0/0	0/0	0/0	0/0	0/0	0/0	1/1	0/0	0/0	0/0	0/0
3	28837099	Block_3_28837099_28925099	0	1,2,3,4,5	.	.	.	GT	3/3	1/1	1/1	1/1	0/0	2/2	2/2	1/1	1/1	5/4	0/0	5/4	5/3	1/1	4/4	3/3	2/2	3/3	3/3	0/0	1/1	1/1	1/1	4/4	1/1	1/1	0/0	0/0	0/0	0/0	2/2	0/0	2/2	2/2	2/2	0/0	3/3	0/0	2/2	0/0	1/0
3	28962185	Block_3_28962185_29060976	0	1,2,3,4	.	.	.	GT	4/4	0/0	0/0	0/0	0/0	0/0	0/0	0/0	0/0	1/1	0/1	1/1	0/1	0/0	2/2	2/2	0/0	1/1	2/2	0/0	0/0	0/0	0/0	1/1	0/0	0/0	0/0	0/0	0/0	0/0	0/0	0/0	0/0	0/0	0/0	0/0	1/1	0/0	0/0	0/0	0/0
3	29129594	Block_3_29129594_29191357	0	1,2,3,4,5,6	.	.	.	GT	2/2	0/0	0/0	0/0	0/0	1/1	1/1	0/0	0/0	2/2	0/2	2/2	2/2	0/0	3/3	3/3	1/1	2/2	3/3	0/0	4/4	1/1	0/0	2/2	0/0	0/0	0/0	0/0	0/0	0/0	1/1	0/0	1/1	1/1	1/1	0/0	2/2	0/0	1/1	0/0	4/4
3	29375154	Block_3_29375154_29406873	0	1,2,3,4,5,6,7,8	.	.	.	GT	2/2	3/3	0/0	3/3	0/0	1/1	1/1	3/3	3/3	2/2	3/2	2/2	2/2	3/3	4/4	4/4	8/8	2/2	4/4	0/0	6/6	1/1	3/3	2/2	3/3	3/3	0/0	0/0	0/0	0/0	1/1	0/0	1/1	1/1	8/8	0/0	2/2	0/0	1/1	0/0	6/0
3	29588552	Block_3_29588552_29588563	0	1,2	.	.	.	GT	1/1	0/0	2/2	0/0	0/0	0/0	0/0	0/0	0/0	1/1	0/0	1/1	1/1	0/0	2/2	2/2	0/0	1/1	2/2	0/0	0/0	0/0	0/0	1/1	0/0	0/0	0/0	0/0	0/0	0/0	0/0	0/0	0/0	0/0	0/0	0/0	1/1	0/0	0/0	0/0	0/0
3	29588574	Block_3_29588574_29619929	0	1,2,3,4,5,6,7,8	.	.	.	GT	6/6	1/1	3/3	1/1	0/0	1/1	1/1	1/1	5/5	2/2	5/2	2/2	2/6	1/1	4/4	4/4	1/1	2/2	4/4	0/0	1/1	1/1	1/1	2/2	5/5	1/1	0/0	0/0	0/0	0/0	1/1	0/0	1/1	1/1	5/5	0/0	2/2	0/0	1/1	0/0	1/0
3	29628708	Block_3_29628708_29628783	0	1,2	.	.	.	GT	0/0	0/0	2/2	0/0	0/0	1/1	1/1	0/0	0/0	0/0	0/0	0/0	0/0	0/0	1/1	1/1	1/1	0/0	1/1	0/0	0/0	0/0	0/0	0/0	0/0	0/0	0/0	0/0	0/0	0/0	1/1	0/0	1/1	1/1	1/1	0/0	0/0	0/0	1/1	0/0	0/1
3	29819324	Block_3_29819324_29904745	0	1,2,3,4	.	.	.	GT	1/1	0/0	2/2	0/0	0/0	3/3	3/3	0/0	0/0	1/1	0/1	1/1	1/1	0/0	4/4	4/4	3/3	1/1	4/4	0/0	0/0	0/0	0/0	1/1	0/0	0/0	0/0	0/0	0/0	0/0	3/3	0/0	3/3	3/3	3/3	0/0	1/1	0/0	3/3	0/0	0/0
3	29904758	Block_3_29904758_30003981	0	1,2,3,4,5,6	.	.	.	GT	1/1	2/2	3/3	2/2	0/0	4/4	4/4	2/2	2/2	1/1	0/1	1/1	1/1	2/2	5/5	5/5	4/4	1/1	5/5	0/0	2/2	6/6	2/2	1/1	2/2	2/2	0/0	0/0	0/0	0/0	4/4	0/0	4/4	4/4	2/2	0/0	1/1	0/0	4/4	0/0	2/0
3	30042923	Block_3_30042923_30102846	0	1,2,3,4,5,6,7,8	.	.	.	GT	5/5	2/2	4/4	2/2	0/0	3/3	3/3	2/2	2/2	1/1	0/1	1/1	1/1	2/2	1/1	1/1	3/3	1/1	1/1	0/0	7/7	0/0	2/2	1/1	0/0	2/2	0/0	0/0	0/0	0/0	3/3	0/0	3/3	3/3	3/3	0/0	1/1	0/0	3/3	0/0	0/0
3	30290399	Block_3_30290399_30364128	0	1,2,3,4	.	.	.	GT	1/1	0/0	2/2	0/0	0/0	0/0	0/0	0/0	0/0	1/1	0/1	1/1	1/1	0/0	3/3	3/3	0/0	1/1	3/3	0/0	0/3	3/3	0/0	1/1	4/4	0/0	0/0	0/0	0/0	0/0	0/0	0/0	0/0	0/0	0/0	0/0	1/1	0/0	0/0	0/0	0/0
3	30364146	Block_3_30364146_30373586	0	1,2,3,4,5	.	.	.	GT	4/4	1/1	0/0	1/1	0/0	0/0	0/0	1/1	1/1	0/0	0/0	0/0	0/0	1/1	0/0	0/0	0/0	0/0	0/0	0/0	1/1	1/1	1/1	0/0	3/3	1/1	0/0	0/0	2/2	0/0	0/0	0/0	0/0	0/0	0/0	0/0	0/0	2/2	0/0	0/0	0/0
3	30422075	Block_3_30422075_30504279	0	1,2,3,4,5,6	.	.	.	GT	4/4	2/2	3/3	2/2	0/0	0/0	0/0	2/2	2/2	1/1	0/0	1/1	1/1	2/2	1/1	1/1	0/0	1/1	1/1	0/0	6/5	0/0	2/2	4/4	2/2	2/2	0/0	0/0	4/4	0/0	0/0	0/0	0/0	0/0	0/0	0/0	4/4	1/1	0/0	0/0	0/0
3	30529037	Block_3_30529037_30565010	0	1,2,3,4,5,6,7	.	.	.	GT	1/1	2/2	3/3	2/2	0/0	0/0	0/0	2/2	2/2	1/1	7/1	1/1	6/6	2/2	4/4	4/4	0/0	1/1	4/4	0/0	0/2	0/0	2/2	1/1	2/2	2/2	0/0	0/0	5/5	0/0	0/0	0/0	0/0	0/0	0/0	0/0	1/1	5/5	0/0	0/0	0/0
3	30565025	Block_3_30565025_30565047	0	1	.	.	.	GT	1/1	1/1	0/0	1/1	0/0	0/0	0/0	1/1	1/1	1/1	./.	1/1	1/1	1/1	0/0	0/0	0/0	1/1	0/0	0/0	./.	0/0	1/1	1/1	1/1	1/1	0/0	0/0	1/1	0/0	0/0	0/0	0/0	0/0	0/0	0/0	1/1	1/1	0/0	0/0	0/0
3	30580391	Block_3_30580391_30660806	0	1,2,3,4,5,6,7	.	.	.	GT	1/1	2/2	3/3	2/2	0/0	0/0	0/0	2/2	2/2	1/1	0/1	1/1	5/5	2/2	3/3	3/3	0/0	1/1	3/3	0/0	0/0	0/0	2/2	1/1	2/2	2/2	0/0	0/0	1/1	0/0	0/0	0/0	0/0	0/0	0/0	0/0	1/1	1/1	0/0	0/0	0/0
3	30712976	Block_3_30712976_30720077	0	1,2,3	.	.	.	GT	1/1	0/0	2/2	0/0	0/0	0/0	0/0	0/0	0/0	1/1	0/1	1/1	1/1	0/0	1/1	1/1	0/0	1/1	1/1	0/0	0/0	0/0	0/0	1/1	0/0	0/0	0/0	0/0	1/1	0/0	0/0	0/0	0/0	0/0	0/0	0/0	1/1	1/1	0/0	0/0	0/0
3	30758899	Block_3_30758899_30809885	0	1,2,3	.	.	.	GT	1/1	0/0	2/2	0/0	0/0	0/0	0/0	0/0	0/0	1/1	0/0	1/1	1/1	0/0	1/1	1/1	0/0	1/1	1/1	0/0	0/0	0/0	0/0	1/1	0/0	0/0	0/0	0/0	1/1	0/0	0/0	3/3	0/0	3/3	3/3	0/0	1/1	2/2	0/0	0/0	0/0
3	30816591	3_30816591	0	1	.	.	.	GT	0/0	0/0	1/1	0/0	0/0	1/1	1/1	0/0	0/0	0/0	0/0	0/0	0/0	0/0	0/0	0/0	0/0	0/0	0/0	0/0	0/0	0/0	0/0	0/0	0/0	0/0	0/0	0/0	0/0	0/0	0/0	0/0	0/0	0/0	0/0	0/0	0/0	1/1	0/0	0/0	0/0
3	30816595	Block_3_30816595_30914995	0	1,2,3,4,5	.	.	.	GT	1/1	0/0	2/2	0/0	0/0	3/3	3/3	0/0	0/0	1/1	0/0	1/1	0/0	0/0	1/1	1/1	0/0	1/1	1/1	0/0	0/0	0/0	0/0	1/1	0/0	0/0	0/0	0/0	1/1	0/0	0/0	0/0	0/0	1/1	1/1	0/0	1/1	2/2	0/0	0/0	0/0
3	30955790	Block_3_30955790_30969290	0	1,2,3	.	.	.	GT	1/1	0/0	2/2	0/0	0/0	0/0	0/0	0/0	0/0	1/1	0/0	1/1	0/0	0/0	1/1	1/1	0/0	1/1	0/0	0/0	0/0	0/0	0/0	1/1	0/0	0/0	0/0	0/0	1/1	0/0	0/0	3/3	0/0	1/1	1/1	0/0	1/1	2/2	0/0	0/0	0/0
3	31071894	Block_3_31071894_31077299	0	1,2,3,4,5,6,7,8	.	.	.	GT	0/0	0/0	0/0	0/0	0/0	3/3	3/3	0/0	0/0	1/1	0/0	1/1	2/2	0/0	0/0	0/0	0/0	1/1	0/0	0/0	0/0	0/0	0/0	1/1	0/0	0/0	0/0	0/0	1/1	0/0	0/0	1/1	0/0	5/5	5/5	0/0	1/1	0/0	0/0	0/0	0/0
3	31136061	Block_3_31136061_31136087	0	1	.	.	.	GT	1/1	0/0	1/1	0/0	0/0	0/0	0/0	0/0	0/0	1/1	0/0	1/1	0/0	0/0	1/1	1/1	0/0	1/1	0/0	0/0	0/0	0/0	0/0	1/1	0/0	0/0	0/0	0/0	1/1	0/0	0/0	1/1	0/0	0/0	0/0	0/0	1/1	1/1	0/0	0/0	0/0
3	31158393	Block_3_31158393_31240472	0	1,2,3,4,5,6,7,8	.	.	.	GT	1/1	6/6	2/2	0/0	0/0	3/3	3/3	0/0	0/0	1/1	0/0	1/1	5/5	0/0	4/4	4/4	0/0	1/1	0/0	0/0	0/0	0/0	0/0	1/1	6/6	0/0	0/0	0/0	1/1	0/0	0/0	1/1	0/0	3/3	3/3	0/0	1/1	2/2	0/0	0/0	0/0
3	31274574	3_31274574	0	1	.	.	.	GT	0/0	0/0	1/1	0/0	0/0	0/0	0/0	0/0	0/0	0/0	0/0	0/0	0/0	0/0	0/0	0/0	0/0	0/0	0/0	0/0	0/0	0/0	0/0	0/0	0/0	0/0	0/0	0/0	0/0	0/0	0/0	0/0	0/0	1/1	1/1	0/0	0/0	1/1	0/0	0/0	0/0
3	31274586	Block_3_31274586_31336944	0	1,2,3,4,5	.	.	.	GT	1/1	3/3	0/0	0/0	0/0	0/0	0/0	0/0	0/0	1/1	0/0	1/1	0/0	0/0	0/0	0/0	0/0	1/1	0/0	0/0	0/0	0/0	0/0	1/1	4/4	0/0	0/0	0/0	1/1	0/0	0/0	1/1	0/0	2/2	2/2	0/0	1/1	2/2	0/0	0/0	0/0
3	31413651	Block_3_31413651_31504818	0	1,2,3,4	.	.	.	GT	1/1	0/0	0/0	0/0	0/0	0/0	0/0	0/0	0/0	1/1	0/0	1/1	0/0	0/0	2/2	2/2	0/0	1/1	0/0	0/0	0/0	0/0	0/0	1/1	4/4	0/0	0/0	0/0	1/1	0/0	0/0	1/1	0/0	2/2	2/2	0/0	1/1	2/2	0/0	0/0	0/0
3	31578486	Block_3_31578486_31578525	0	1,2	.	.	.	GT	./.	1/1	1/1	1/1	0/0	1/1	1/1	1/1	1/1	0/0	1/1	0/0	1/1	1/1	0/0	0/0	1/1	0/0	1/1	0/0	1/1	1/1	1/1	0/0	1/1	1/1	0/0	0/0	0/0	0/0	1/1	0/0	1/1	1/1	1/1	1/1	0/0	1/1	1/1	0/0	./.
3	31578527	3_31578527	0	1	.	.	.	GT	0/0	0/0	0/0	0/0	0/0	0/0	0/0	0/0	0/0	0/0	0/0	0/0	0/0	0/0	1/1	1/1	0/0	0/0	0/0	0/0	0/0	0/0	0/0	0/0	0/0	0/0	0/0	0/0	0/0	0/0	0/0	0/0	0/0	1/1	1/1	0/0	0/0	1/1	0/0	0/0	0/0
3	31578566	Block_3_31578566_31580998	0	1,2,3,4	.	.	.	GT	2/2	0/0	0/0	0/0	1/1	0/0	0/0	0/0	0/0	2/2	4/0	1/1	3/3	0/0	1/1	1/1	0/0	1/1	0/0	1/1	0/0	0/0	0/0	1/1	0/0	0/0	1/1	1/1	1/1	1/1	0/0	1/1	0/0	0/0	0/0	0/0	1/1	0/0	0/0	1/1	2/3
3	31711406	Block_3_31711406_31768387	0	1,2,3,4,5,6,7,8,9	.	.	.	GT	6/6	0/0	0/0	0/0	1/1	0/0	0/0	0/0	0/0	1/1	1/0	1/1	0/0	0/0	4/4	4/4	0/0	1/1	0/0	1/1	0/0	0/0	0/0	1/1	0/0	0/0	1/1	1/1	3/3	1/1	0/0	1/1	0/0	2/2	2/2	9/9	1/1	2/2	0/0	7/7	1/0
3	31775392	3_31775392	0	1	.	.	.	GT	0/0	1/1	1/1	1/1	0/0	1/1	1/1	1/1	1/1	0/0	0/1	0/0	1/1	1/1	0/0	0/0	1/1	0/0	1/1	0/0	1/1	1/1	1/1	0/0	1/1	1/1	0/0	0/0	0/0	0/0	1/1	0/0	1/1	0/0	./.	0/0	0/0	1/1	1/1	0/0	0/1
3	31775393	3_31775393	0	1	.	.	.	GT	0/0	0/0	0/0	0/0	0/0	0/0	0/0	0/0	0/0	0/0	0/0	0/0	0/0	0/0	1/1	1/1	0/0	0/0	0/0	0/0	0/0	0/0	0/0	0/0	0/0	0/0	0/0	0/0	0/0	0/0	0/0	0/0	0/0	0/0	./.	0/0	0/0	0/0	0/0	0/0	0/0
3	31775414	Block_3_31775414_31785096	0	1,2,3,4,5,6	.	.	.	GT	0/0	1/1	1/1	1/1	0/0	1/1	1/1	1/1	1/1	0/0	4/5	0/0	1/1	1/1	2/2	2/2	1/1	0/0	1/1	0/0	1/1	1/1	1/1	0/0	1/1	1/1	0/0	0/0	0/0	0/0	1/1	0/0	1/1	2/2	2/2	0/0	0/0	1/1	1/1	0/0	4/5
3	31785123	3_31785123	0	1	.	.	.	GT	0/0	0/0	0/0	0/0	0/0	0/0	0/0	0/0	0/0	0/0	0/0	0/0	0/0	0/0	1/1	1/1	0/0	0/0	0/0	0/0	0/0	0/0	0/0	0/0	0/0	0/0	0/0	0/0	0/0	0/0	0/0	0/0	0/0	1/1	1/1	0/0	0/0	0/0	0/0	0/0	0/0
3	31831618	Block_3_31831618_31901531	0	1,2,3,4,5,6,7	.	.	.	GT	3/3	6/6	0/0	0/0	0/0	0/0	0/0	0/0	6/6	4/2	0/0	4/2	0/0	0/0	5/5	5/5	0/0	3/3	0/0	0/0	0/0	0/0	0/0	4/2	6/6	0/0	0/0	0/0	1/1	0/0	0/0	0/0	0/0	1/1	7/7	4/2	4/2	0/0	0/0	0/0	0/0
3	31901551	Block_3_31901551_31901559	0	1,2	.	.	.	GT	1/1	0/0	0/0	0/0	0/0	0/0	0/0	0/0	0/0	0/0	0/0	0/2	0/0	0/0	2/2	2/2	0/0	./.	0/0	0/0	0/0	0/0	0/0	0/1	0/0	0/0	0/0	0/0	0/0	0/0	0/0	0/0	0/0	0/0	0/0	0/1	0/1	0/0	0/0	0/0	0/0
3	31936228	Block_3_31936228_32022121	0	1,2,3	.	.	.	GT	1/1	0/0	0/0	0/0	0/0	0/0	0/0	0/0	0/0	1/1	0/0	1/1	0/0	0/0	3/3	3/3	0/0	1/1	0/0	0/0	0/0	0/0	0/0	1/1	0/0	0/0	0/0	0/0	0/0	0/0	0/0	0/0	0/0	2/2	2/2	1/1	1/1	0/0	0/0	0/0	0/0
3	32091711	Block_3_32091711_32135786	0	1,2,3,4,5	.	.	.	GT	1/1	0/0	0/0	0/0	0/0	0/0	0/0	0/0	0/0	1/1	0/0	1/1	5/5	0/0	2/2	2/2	0/0	1/1	0/0	0/0	0/0	0/0	0/0	1/1	0/0	0/0	0/0	0/0	0/0	0/0	0/0	0/0	0/0	2/2	2/2	1/1	1/1	0/0	0/0	0/0	0/0
3	32239171	Block_3_32239171_32330668	0	1,2,3,4	.	.	.	GT	1/1	0/0	0/0	0/0	0/0	0/0	0/0	0/0	0/0	1/1	0/0	1/1	0/0	0/0	3/3	3/3	0/0	1/1	0/0	0/0	0/0	0/0	0/0	1/1	0/0	0/0	0/0	0/0	0/0	0/0	0/0	0/0	0/0	2/2	2/2	1/1	1/1	0/0	0/0	0/0	0/0
3	32377748	Block_3_32377748_32449298	0	1,2,3,4,5	.	.	.	GT	1/1	0/0	0/0	0/0	0/0	0/0	0/0	0/0	0/0	1/1	0/0	1/1	0/0	0/0	2/2	2/2	0/0	1/1	0/0	0/0	0/0	0/0	0/0	1/1	0/0	0/0	0/0	0/0	0/0	0/0	0/0	0/0	0/0	3/3	5/5	1/1	1/1	0/0	0/0	0/0	0/0
3	32553932	Block_3_32553932_32576791	0	1,2,3	.	.	.	GT	1/1	0/0	0/0	0/0	0/0	0/0	0/0	0/0	0/0	1/1	0/0	1/1	0/0	0/0	2/2	2/2	0/0	1/1	0/0	0/0	0/0	0/0	0/0	1/1	0/0	0/0	0/0	0/0	0/0	0/0	0/0	0/0	0/0	3/3	3/3	1/1	1/1	0/0	0/0	0/0	0/0
3	32620322	Block_3_32620322_32718965	0	1,2,3,4	.	.	.	GT	1/1	0/0	0/0	0/0	0/0	0/0	0/0	0/0	0/0	1/1	0/0	1/1	0/0	0/0	2/2	2/2	0/0	1/1	0/0	0/0	0/0	0/0	0/0	1/1	0/0	0/0	0/0	0/0	0/0	0/0	0/0	0/0	0/0	2/2	2/2	1/1	1/1	0/0	0/0	0/0	0/0
3	32720668	Block_3_32720668_32730321	0	1,2	.	.	.	GT	2/2	0/0	0/0	0/0	0/0	0/0	0/0	0/0	0/0	1/1	0/0	1/1	0/0	0/0	1/1	1/1	0/0	1/1	0/0	0/0	0/0	0/0	0/0	1/1	0/0	0/0	0/0	0/0	0/0	0/0	0/0	0/0	0/0	1/1	1/1	1/1	1/1	0/0	0/0	0/0	0/0
3	32845250	Block_3_32845250_32871460	0	1,2,3	.	.	.	GT	1/1	0/0	0/0	0/0	0/0	0/0	0/0	0/0	0/0	1/1	0/0	1/1	0/0	0/0	1/1	1/1	0/0	1/1	0/0	0/0	0/0	0/0	0/0	1/1	0/0	0/0	0/0	0/0	0/0	0/0	0/0	0/0	0/0	2/2	2/2	1/1	1/1	0/0	0/0	0/0	0/0
3	32910328	Block_3_32910328_33010067	0	1,2,3,4,5,6	.	.	.	GT	1/1	0/0	0/0	0/0	0/0	0/0	0/0	0/0	0/0	1/1	0/4	1/1	1/1	0/0	1/1	1/1	0/0	1/1	0/0	0/0	0/0	0/0	0/0	1/1	5/5	0/0	0/0	0/0	0/0	0/0	0/0	0/0	0/0	2/2	2/2	1/1	1/1	0/0	0/0	0/0	0/0
3	33057234	Block_3_33057234_33057251	0	1,2	.	.	.	GT	0/0	0/0	0/0	0/0	1/1	0/0	0/0	0/0	0/0	0/0	1/1	0/0	2/2	0/0	0/0	0/0	./.	0/0	0/0	1/1	0/0	0/0	0/0	0/0	0/0	0/0	1/1	1/1	1/1	1/1	1/1	1/1	1/1	0/0	0/0	0/0	0/0	0/0	1/1	1/1	1/1
3	33057264	Block_3_33057264_33146729	0	1,2,3,4	.	.	.	GT	0/0	0/0	0/0	0/0	2/2	0/0	0/0	0/0	0/0	0/0	2/1	0/0	1/1	0/0	1/1	1/1	4/4	0/0	0/0	1/1	0/0	0/0	0/0	0/0	0/0	0/0	2/2	1/1	1/1	2/2	1/1	1/1	1/1	0/0	3/3	0/0	0/0	0/0	1/1	2/2	2/2
3	33175893	Block_3_33175893_33256800	0	1,2,3,4,5,6,7	.	.	.	GT	0/0	0/0	0/0	0/0	0/0	0/0	0/0	0/0	0/0	0/0	7/5	3/3	1/1	0/0	2/2	2/2	1/1	0/0	0/0	1/1	0/0	0/0	0/0	0/0	0/0	0/0	0/0	1/1	1/1	0/0	1/1	1/1	1/1	0/0	6/6	0/0	0/0	0/0	1/1	0/0	7/5
3	33399114	3_33399114	0	1	.	.	.	GT	0/1	0/0	0/0	0/0	0/1	0/0	0/0	0/0	0/0	0/1	0/1	0/1	0/0	0/0	0/1	0/1	0/0	0/0	0/0	0/0	0/0	0/0	0/0	0/0	0/0	0/0	0/0	0/0	0/1	0/1	0/1	0/0	0/0	0/0	0/0	0/1	0/0	0/1	0/0	0/1	0/1
3	33403585	Block_3_33403585_33403655	0	1,2,3,4	.	.	.	GT	./.	2/2	0/0	0/0	0/0	0/0	0/0	0/0	2/2	0/0	4/4	0/0	3/3	0/0	0/0	0/0	1/1	0/0	0/0	1/1	0/0	0/0	0/0	0/0	0/0	0/0	0/0	1/1	1/1	0/0	1/1	1/1	1/1	0/0	0/0	0/0	0/0	0/0	1/1	0/0	0/0
3	33534941	3_33534941	0	1	.	.	.	GT	0/0	0/0	0/0	0/0	0/0	0/0	0/0	0/0	0/0	0/0	0/1	0/0	1/1	0/0	1/1	1/1	0/0	0/0	0/0	1/1	0/0	0/0	0/0	0/0	./.	0/0	0/0	1/1	1/1	0/0	1/1	1/1	1/1	0/0	0/0	0/0	0/0	0/0	1/1	0/0	0/0
3	34024620	Block_3_34024620_34024635	0	1,2,3,4	.	.	.	GT	0/0	0/0	0/0	0/0	1/1	0/0	0/0	0/0	0/0	0/0	4/3	0/0	0/0	0/0	2/2	2/2	1/1	0/0	0/0	1/1	0/0	0/0	0/0	0/0	0/0	0/0	1/1	1/1	1/1	1/1	1/1	1/1	1/1	0/0	0/0	0/0	0/0	1/1	1/1	1/1	1/1
3	34039198	Block_3_34039198_34118959	0	1,2,3,4,5,6	.	.	.	GT	5/5	2/2	0/0	2/2	0/0	0/0	0/0	0/0	2/2	0/0	0/0	0/0	0/3	2/2	4/4	4/4	1/1	0/0	2/2	1/1	0/3	0/0	2/2	0/0	2/2	2/2	0/0	1/1	1/1	0/0	1/1	1/1	1/1	0/0	5/5	0/0	0/0	0/0	1/1	0/0	0/0
3	34187595	Block_3_34187595_34187745	0	1,2,3	.	.	.	GT	0/0	0/0	0/0	0/0	0/0	0/0	0/0	0/0	0/0	0/0	0/1	0/0	1/1	0/0	2/2	2/2	0/0	0/0	0/0	0/0	0/0	0/0	0/0	0/0	0/0	0/0	0/0	0/0	0/0	0/0	0/0	0/0	0/0	0/0	0/0	0/0	0/0	0/0	0/0	0/0	0/0
3	34367600	Block_3_34367600_34376457	0	1,2	.	.	.	GT	0/0	0/0	0/0	0/0	0/0	0/0	0/0	0/0	0/0	0/0	0/1	0/0	1/1	0/0	2/2	2/2	0/0	0/0	0/0	0/0	0/0	0/0	0/0	1/1	0/0	0/0	0/0	0/0	0/0	0/0	0/0	0/0	0/0	0/0	0/0	0/0	0/0	0/0	0/0	0/0	0/0
3	34597764	Block_3_34597764_34597777	0	1,2	.	.	.	GT	0/0	0/0	0/0	0/0	0/0	0/0	0/0	0/0	0/0	0/0	0/0	0/0	1/1	0/0	2/2	2/2	0/0	0/0	0/0	0/0	0/0	0/0	0/0	1/1	0/0	0/0	0/0	0/0	0/0	0/0	0/0	0/0	0/0	0/0	0/0	0/0	0/0	0/0	0/0	0/0	0/0
3	34686340	Block_3_34686340_34686430	0	1,2	.	.	.	GT	0/0	0/0	1/1	0/0	0/0	0/0	0/0	0/0	0/0	0/0	0/2	0/0	0/1	0/0	0/0	0/0	0/0	0/0	0/0	0/0	0/0	0/0	0/0	1/1	0/0	0/0	0/0	0/0	0/0	0/0	0/0	0/0	0/0	0/0	0/0	0/0	0/0	0/0	0/0	0/0	0/0
3	34742348	3_34742348	0	1	.	.	.	GT	0/0	0/0	0/0	0/0	0/0	0/0	0/0	0/0	0/0	0/0	0/1	0/0	1/1	0/0	0/0	0/0	0/0	0/0	0/0	0/0	0/0	0/0	0/0	1/1	0/0	0/0	0/0	0/0	0/0	0/0	0/0	0/0	0/0	0/0	0/0	0/0	0/0	0/0	0/0	0/0	0/0
3	34742411	Block_3_34742411_34812071	0	1,2,3,4,5,6,7	.	.	.	GT	0/0	0/0	1/1	0/0	1/1	3/3	3/3	0/0	0/0	0/0	1/2	0/0	2/2	0/0	4/4	4/4	0/0	0/0	0/0	0/0	0/0	0/0	0/0	2/2	0/0	0/0	1/1	0/0	0/0	1/1	0/0	0/0	0/0	0/0	0/0	0/0	0/0	0/0	0/0	1/1	6/5
3	34848965	Block_3_34848965_34848991	0	1	.	.	.	GT	0/0	1/1	1/1	1/1	0/0	0/0	0/0	1/1	1/1	0/0	0/0	0/0	0/0	1/1	1/1	1/1	0/0	0/0	1/1	1/1	0/1	0/0	1/1	0/0	1/1	1/1	0/0	0/0	1/1	0/0	0/0	0/0	1/1	1/1	1/1	1/1	0/0	1/1	1/1	0/0	0/1
3	34865486	3_34865486	0	1	.	.	.	GT	0/0	0/1	0/0	0/0	0/0	0/0	0/0	0/1	0/1	0/0	0/0	0/0	0/0	0/1	1/1	1/1	0/1	0/0	0/1	0/1	0/1	0/0	0/1	0/0	0/1	0/1	0/1	0/1	0/0	0/0	0/0	0/0	0/0	0/1	0/1	0/0	0/0	0/1	0/0	0/0	0/0
3	34865517	3_34865517	0	1	.	.	.	GT	0/0	1/1	1/1	1/1	0/0	0/0	0/0	1/1	1/1	0/0	0/0	0/0	0/0	1/1	1/1	1/1	0/1	0/0	1/1	1/1	0/1	0/0	1/1	0/1	1/1	1/1	0/1	0/1	1/1	0/0	0/0	0/0	1/1	1/1	1/1	1/1	0/0	1/1	1/1	0/0	0/0
3	34867963	Block_3_34867963_34867995	0	1,2	.	.	.	GT	0/1	0/1	0/0	0/0	0/0	0/0	0/0	0/1	0/1	0/0	0/1	0/1	0/1	0/1	2/2	2/2	0/1	0/0	0/1	0/1	0/0	0/0	0/1	0/1	0/1	0/1	0/1	0/1	0/0	0/1	0/0	0/0	0/1	0/1	0/1	0/0	0/0	0/1	0/0	0/0	0/0
3	34978611	Block_3_34978611_35073077	0	1,2,3,4	.	.	.	GT	0/0	1/1	1/1	1/1	0/0	2/2	2/2	1/1	1/1	0/0	2/0	0/0	2/2	1/1	3/3	3/3	4/4	0/0	1/1	1/1	0/1	0/0	1/1	0/0	1/1	1/1	0/0	0/0	1/1	0/0	0/0	0/0	1/1	1/1	1/1	1/1	1/1	1/1	1/1	0/0	2/3
3	35143748	Block_3_35143748_35204441	0	1,2,3,4,5,6,7	.	.	.	GT	0/0	1/1	1/1	1/1	0/0	3/3	3/3	1/1	1/1	0/0	2/0	0/0	2/2	1/1	4/4	4/4	6/6	0/0	1/1	1/1	0/1	0/0	1/1	0/0	1/1	1/1	0/0	0/0	1/1	0/0	0/0	0/0	1/1	5/5	1/1	1/1	1/1	1/1	1/1	0/0	0/6
3	35204447	Block_3_35204447_35299753	0	1,2,3,4,5,6	.	.	.	GT	0/0	1/1	1/1	1/1	0/0	2/2	2/2	1/1	1/1	0/0	0/0	0/0	0/0	1/1	1/1	1/1	0/0	0/0	1/1	1/1	4/5	0/0	1/1	0/0	1/1	1/1	0/0	0/0	1/1	0/0	0/0	0/0	1/1	1/1	1/1	1/1	1/1	1/1	1/1	0/0	4/5
3	35299758	3_35299758	0	1	.	.	.	GT	0/0	0/0	0/0	0/0	0/0	0/0	0/0	0/0	0/0	0/0	0/0	0/0	0/0	0/0	0/0	0/0	0/0	0/0	0/0	0/0	0/0	0/0	0/0	0/0	0/0	0/0	0/0	0/0	0/0	0/0	0/0	0/0	0/0	0/0	0/0	0/0	0/0	0/0	0/0	0/0	0/0
3	35299761	Block_3_35299761_35345736	0	1,2,3,4,5	.	.	.	GT	0/0	0/0	0/0	0/0	1/1	0/0	0/0	0/0	0/0	0/0	1/1	0/0	1/1	0/0	2/2	2/2	0/0	0/0	0/0	0/0	0/0	0/0	0/0	0/0	0/0	0/0	1/1	1/1	0/0	1/1	0/0	0/0	0/0	0/0	0/0	0/0	0/0	0/0	0/0	1/1	4/3
3	35345761	3_35345761	0	1	.	.	.	GT	0/0	0/0	0/0	0/0	1/1	0/0	0/0	0/0	0/0	0/0	1/1	0/0	1/1	0/0	./.	./.	0/0	0/0	0/0	0/0	0/0	0/0	0/0	0/0	0/0	0/0	1/1	1/1	0/0	1/1	0/0	0/0	0/0	0/0	0/0	0/0	0/0	0/0	0/0	1/1	0/1
3	35345809	Block_3_35345809_35349236	0	1,2,3,4,5	.	.	.	GT	0/0	2/2	0/0	2/2	1/1	0/0	0/0	2/2	2/2	0/0	1/1	0/0	4/4	2/2	3/3	3/3	0/0	0/0	2/2	0/0	0/2	0/0	2/2	0/0	2/2	2/2	1/1	1/1	2/2	1/1	0/0	0/0	2/2	2/2	2/2	0/0	0/0	2/2	2/2	1/1	0/1
3	35361647	Block_3_35361647_35460595	0	1,2,3,4,5,6,7	.	.	.	GT	0/0	0/0	0/0	0/0	1/1	0/0	0/0	0/0	0/0	0/0	5/5	0/0	1/1	0/0	2/2	2/2	0/0	0/0	0/0	0/0	0/0	0/0	0/0	0/0	0/0	0/0	1/1	1/1	0/0	1/1	0/0	0/0	0/0	0/0	0/0	4/4	0/0	0/0	0/0	1/1	7/1
3	35463246	Block_3_35463246_35474886	0	1,2,3	.	.	.	GT	0/0	0/0	0/0	0/0	1/1	0/0	0/0	0/0	0/0	0/0	1/1	0/0	1/1	0/0	2/2	2/2	0/0	0/0	0/0	0/0	0/0	0/0	0/0	0/0	0/0	0/0	1/1	1/1	0/0	1/1	0/0	0/0	0/0	0/0	0/0	0/0	0/0	0/0	0/0	1/1	0/1
3	35516341	3_35516341	0	1	.	.	.	GT	0/0	0/0	0/0	0/0	1/1	0/0	0/0	0/0	0/0	0/0	1/1	0/0	1/1	0/0	0/0	0/0	0/0	0/0	0/0	0/0	0/0	0/0	0/0	0/0	0/0	0/0	1/1	1/1	0/0	1/1	1/1	0/0	0/0	0/0	0/0	0/0	0/0	1/1	0/0	1/1	./.
3	35546465	Block_3_35546465_35546539	0	1,2,3,4,5	.	.	.	GT	1/1	0/0	0/0	0/0	0/0	0/0	0/0	0/0	0/0	1/1	0/2	1/1	2/2	0/0	3/3	3/3	1/1	1/1	0/0	2/2	0/2	1/1	0/0	1/1	0/0	0/0	0/0	2/2	1/1	0/0	3/3	1/1	1/1	0/0	0/0	0/0	0/0	3/3	0/0	0/0	0/0
3	35552535	Block_3_35552535_35564954	0	1,2,3,4	.	.	.	GT	0/0	0/0	0/0	0/0	0/0	3/3	3/3	0/0	0/0	0/0	0/1	0/0	1/1	0/0	2/2	2/2	0/0	0/0	0/0	1/1	0/1	0/0	0/0	0/0	0/0	0/0	0/0	2/2	0/0	0/0	3/3	0/0	0/0	4/4	4/4	0/0	0/0	3/3	0/0	0/0	0/0
3	35639144	Block_3_35639144_35650298	0	1,2,3,4,5,6	.	.	.	GT	1/1	2/2	0/0	2/2	0/0	3/3	3/3	2/2	2/2	1/1	0/0	1/1	0/0	2/2	0/0	0/0	2/2	1/1	2/2	0/0	6/5	1/1	2/2	1/1	2/2	2/2	0/0	1/1	1/1	0/0	3/3	1/1	1/1	2/2	2/2	0/0	0/0	3/3	2/2	0/0	6/5
3	35710735	Block_3_35710735_35733456	0	1,2,3,4	.	.	.	GT	0/0	0/0	1/1	0/0	1/1	2/2	2/2	0/0	0/0	0/0	1/1	0/0	0/0	0/0	2/2	2/2	0/0	0/0	0/0	1/1	4/3	0/0	0/0	0/0	0/0	0/0	1/1	1/1	0/0	1/1	2/2	0/0	0/0	0/0	0/0	1/1	1/1	2/2	0/0	1/1	4/3
3	35780758	3_35780758	0	1	.	.	.	GT	0/0	0/0	0/0	0/0	0/0	0/0	0/0	0/0	0/0	0/0	0/0	0/0	0/0	0/0	1/1	1/1	0/0	0/0	0/0	0/0	0/0	0/0	0/0	0/0	0/0	0/0	0/0	0/0	0/0	0/0	1/1	0/0	0/0	1/1	1/1	0/0	0/0	1/1	0/0	0/0	0/0
3	35780766	Block_3_35780766_35880506	0	1,2,3,4,5,6	.	.	.	GT	0/0	0/0	1/1	0/0	0/0	0/0	0/0	0/0	0/0	0/0	0/0	0/0	0/0	0/0	2/2	2/2	0/0	1/1	0/0	1/1	0/1	0/0	0/0	0/0	0/0	0/0	0/0	1/1	0/0	0/0	2/2	0/0	0/0	2/2	2/2	1/1	1/1	5/5	0/0	0/0	0/0
3	35882688	Block_3_35882688_35882720	0	1,2	.	.	.	GT	0/0	0/0	1/1	0/0	0/0	0/0	0/0	0/0	0/0	0/0	0/1	0/0	0/0	0/0	0/0	0/0	0/0	1/1	0/0	1/1	0/1	0/0	0/0	0/0	0/0	0/0	0/0	1/1	0/0	0/0	0/0	0/0	0/0	0/0	0/0	1/1	1/1	2/2	0/0	0/0	0/0
3	35913867	Block_3_35913867_35996065	0	1,2,3	.	.	.	GT	0/0	0/0	1/1	0/0	0/0	0/0	0/0	0/0	0/0	0/0	0/1	0/0	0/0	0/0	0/0	0/0	0/0	1/1	0/0	1/1	0/1	0/0	0/0	0/0	0/0	0/0	0/0	1/1	0/0	0/0	0/0	0/0	0/0	0/0	0/0	1/1	1/1	2/2	0/0	0/0	0/0
3	36009450	Block_3_36009450_36009638	0	1,2,3	.	.	.	GT	1/1	0/0	0/0	0/0	3/3	0/0	0/0	0/0	3/3	1/1	0/0	0/0	1/1	0/0	0/0	0/0	1/1	0/0	0/0	0/0	1/1	0/0	0/0	0/0	0/0	0/0	0/0	0/0	0/0	0/0	0/0	0/0	0/0	1/1	0/0	0/0	0/0	2/2	0/0	0/0	0/0
3	36037328	Block_3_36037328_36042172	0	1,2,3,4,5,6	.	.	.	GT	1/1	2/2	0/0	2/2	1/1	1/1	1/1	0/0	2/2	0/0	4/3	0/0	2/2	2/2	0/0	0/0	1/1	0/0	2/2	0/0	0/2	1/1	2/2	0/0	2/2	2/2	1/1	0/0	0/0	1/1	1/1	0/0	0/0	1/1	1/1	0/0	0/0	1/1	0/0	1/1	4/3
3	36042207	Block_3_36042207_36141513	0	1,2,3,4,5,6,7,8	.	.	.	GT	2/2	3/3	1/1	3/3	2/2	0/0	0/0	0/0	3/3	0/0	0/1	0/0	3/3	3/3	0/0	0/0	0/0	1/1	3/3	1/1	1/1	0/0	3/3	0/0	5/5	3/3	2/2	1/1	0/0	2/2	0/0	1/1	0/0	0/0	0/0	1/1	1/1	0/0	0/0	2/2	4/6
3	36200379	Block_3_36200379_36201359	0	1,2,3	.	.	.	GT	1/1	0/0	1/1	0/0	1/1	0/0	0/0	0/0	0/0	0/0	1/1	0/0	0/0	0/0	0/0	0/0	0/0	1/1	0/0	1/1	3/2	0/0	0/0	0/0	0/0	0/0	1/1	1/1	0/0	1/1	0/0	0/0	0/0	0/0	0/0	1/1	1/1	0/0	0/0	1/1	3/2
3	36226840	3_36226840	0	1	.	.	.	GT	1/1	0/0	1/1	0/0	1/1	0/0	0/0	0/0	0/0	0/0	./.	0/0	0/0	0/0	0/0	0/0	0/0	0/0	0/0	1/1	./.	0/0	0/0	0/0	0/0	0/0	1/1	1/1	0/0	1/1	0/0	1/1	0/0	0/0	0/0	0/0	1/1	0/0	0/0	1/1	./.
3	36235101	Block_3_36235101_36331551	0	1,2,3,4,5,6,7,8,9,10	.	.	.	GT	1/1	0/0	2/2	0/0	1/1	4/4	4/4	0/0	0/0	6/6	8/9	6/6	0/0	0/0	0/0	0/0	3/3	0/0	0/0	1/1	8/1	4/4	0/0	3/3	0/0	0/0	1/1	1/1	3/3	1/1	0/0	2/2	3/3	4/4	4/4	0/0	2/2	0/0	0/0	1/1	8/9
3	36331591	Block_3_36331591_36337985	0	1	.	.	.	GT	0/0	0/0	1/1	0/0	0/0	0/0	0/0	0/0	0/0	0/0	0/0	0/0	0/0	0/0	0/0	0/0	0/0	0/0	0/0	0/0	0/0	0/0	0/0	0/0	0/0	0/0	0/0	0/0	0/0	0/0	0/0	1/1	0/0	0/0	0/0	0/0	1/1	0/0	0/0	0/0	0/0
3	36369502	3_36369502	0	1	.	.	.	GT	0/0	0/0	0/0	0/0	0/0	0/0	0/0	0/0	0/0	0/0	0/0	0/0	0/0	0/0	0/0	0/0	0/0	0/0	0/0	0/0	0/0	1/1	0/0	0/0	0/0	0/0	0/0	0/0	0/0	0/0	0/0	./.	0/0	0/0	0/0	0/0	0/0	0/0	0/0	0/0	0/0
3	36384790	Block_3_36384790_36384935	0	1,2,3,4,5,6,7,8	.	.	.	GT	0/0	0/0	3/3	0/0	0/0	2/2	2/2	0/0	0/0	8/8	0/0	2/2	0/0	0/0	0/0	0/0	0/0	0/0	0/0	0/0	0/0	4/4	0/0	1/1	0/0	0/0	0/0	0/0	2/2	0/0	1/1	3/3	2/2	0/0	0/0	0/0	3/3	1/1	0/0	0/0	0/0
3	36384954	Block_3_36384954_36417707	0	1,2,3,4,5,6,7,8	.	.	.	GT	0/0	0/0	8/8	0/0	0/0	1/1	1/1	0/0	5/5	6/6	0/2	1/1	0/0	0/0	0/0	0/0	5/5	0/0	0/0	0/0	0/0	2/2	0/0	1/1	0/0	0/0	0/0	0/0	1/1	0/0	1/1	0/0	1/1	4/4	0/0	0/0	3/3	1/1	0/0	0/0	0/0
3	36421652	Block_3_36421652_36421719	0	1,2,3	.	.	.	GT	0/0	0/0	1/1	0/0	0/0	1/1	1/1	0/0	0/0	1/1	0/0	1/1	2/2	0/0	0/0	0/0	2/2	0/0	0/0	0/0	0/0	0/0	0/0	1/1	0/0	0/0	0/0	0/0	1/1	0/0	1/1	0/0	1/1	0/0	0/0	0/0	1/1	0/0	0/0	0/0	0/0
3	36434840	Block_3_36434840_36435021	0	1,2,3	.	.	.	GT	0/0	0/0	0/0	0/0	0/0	0/0	0/0	0/0	0/0	0/0	0/1	0/0	0/0	0/0	0/0	0/0	0/0	0/0	0/0	0/0	0/0	1/1	0/0	0/0	0/0	0/0	0/0	0/0	0/0	0/0	0/0	0/0	0/0	0/0	0/0	0/0	0/0	3/3	0/0	0/0	0/0
3	36467997	Block_3_36467997_36468052	0	1,2	.	.	.	GT	0/0	0/0	1/1	0/0	0/0	1/1	1/1	0/0	0/0	1/1	0/2	1/1	0/0	0/0	0/0	0/0	0/0	0/0	0/0	0/0	0/0	2/2	0/0	1/1	0/0	0/0	0/0	0/0	1/1	0/0	1/1	0/0	1/1	0/0	0/0	0/0	1/1	1/1	0/0	0/0	0/0
3	36521690	Block_3_36521690_36529976	0	1,2	.	.	.	GT	0/0	0/0	0/0	0/0	0/0	0/0	0/0	0/0	0/0	0/0	0/1	0/0	0/0	0/0	0/0	0/0	0/0	0/0	0/0	0/0	0/0	1/1	0/0	0/0	0/0	0/0	0/0	0/0	0/0	0/0	0/0	1/1	0/0	0/0	0/0	0/0	0/0	2/2	0/0	0/0	0/0
3	36553944	3_36553944	0	1	.	.	.	GT	1/1	0/0	1/1	0/0	1/1	0/0	0/0	0/0	0/0	0/0	./.	0/0	0/0	0/0	0/0	0/0	0/0	0/0	0/0	0/0	./.	0/0	0/0	0/0	0/0	0/0	1/1	0/0	1/1	1/1	1/1	0/0	1/1	0/0	0/0	0/0	1/1	0/0	0/0	1/1	./.
3	36569208	Block_3_36569208_36569250	0	1,2,3,4	.	.	.	GT	1/1	0/0	1/1	0/0	1/1	1/1	1/1	0/0	0/0	1/1	4/4	1/1	0/0	0/0	0/0	0/0	0/0	0/0	0/0	0/0	4/0	2/2	0/0	1/1	0/0	0/0	1/1	0/0	0/0	1/1	1/1	2/2	0/0	0/0	0/0	0/0	1/1	0/0	0/0	1/1	2/0
3	36569286	Block_3_36569286_36604360	0	1,2,3,4,5,6	.	.	.	GT	1/1	0/0	1/1	0/0	1/1	2/2	2/2	0/0	0/0	3/3	1/1	3/3	6/6	0/0	0/0	0/0	0/0	0/0	0/0	0/0	3/0	1/1	0/0	2/2	0/0	0/0	1/1	0/0	0/0	1/1	1/1	1/1	0/0	0/0	0/0	0/0	1/1	5/5	0/0	1/1	3/5
3	36614284	3_36614284	0	1	.	.	.	GT	1/1	0/0	1/1	0/0	1/1	1/1	1/1	0/0	0/0	0/0	0/1	0/0	0/0	0/0	0/0	0/0	0/0	0/0	0/0	0/0	0/0	0/0	0/0	1/1	0/0	0/0	1/1	0/0	0/0	1/1	1/1	0/0	0/0	0/0	0/0	0/0	1/1	1/1	0/0	1/1	0/1
3	36634361	Block_3_36634361_36688381	0	1,2,3,4,5,6,7,8	.	.	.	GT	1/1	2/2	1/1	2/2	1/1	1/1	1/1	0/0	2/2	0/0	0/0	0/0	2/2	2/2	0/0	0/0	0/0	0/0	2/2	0/0	0/2	4/4	2/2	1/1	2/2	2/2	1/1	0/0	0/0	1/1	3/3	0/0	0/0	0/0	0/0	0/0	1/1	6/6	0/0	1/1	5/5
3	36714581	Block_3_36714581_36725245	0	1,2	.	.	.	GT	0/0	1/1	1/1	1/1	0/0	1/1	1/1	0/0	1/1	0/0	0/0	0/0	1/1	1/1	0/0	0/0	0/0	0/0	0/0	0/0	2/1	0/0	1/1	1/1	1/1	1/1	0/0	0/0	0/0	0/0	1/1	0/0	0/0	0/0	0/0	1/1	1/1	0/0	0/0	0/0	0/0
3	36728289	3_36728289	0	1	.	.	.	GT	0/0	0/0	0/0	0/0	0/0	0/0	0/0	0/0	0/0	0/0	./.	0/0	./.	0/0	0/0	0/0	0/0	0/0	1/1	0/0	0/0	1/1	0/0	0/0	0/0	0/0	0/0	0/0	0/0	0/0	0/0	0/0	1/1	0/0	0/0	0/0	0/0	0/0	0/0	0/0	0/0
3	36728366	Block_3_36728366_36816027	0	1,2,3,4	.	.	.	GT	0/0	1/1	1/1	1/1	0/0	1/1	1/1	0/0	1/1	0/0	0/0	0/0	1/1	1/1	0/0	0/0	0/0	0/0	2/2	0/0	0/4	2/2	1/1	1/1	1/1	1/1	0/0	0/0	0/0	0/0	1/1	0/0	2/2	0/0	0/0	0/0	1/1	1/1	0/0	0/0	0/0
3	36816038	3_36816038	0	1	.	.	.	GT	0/0	0/0	0/0	0/0	0/0	0/0	0/0	0/0	0/0	0/0	0/0	0/0	0/0	0/0	0/0	0/0	0/0	0/0	1/1	0/0	0/0	1/1	0/0	0/0	0/0	0/0	0/0	0/0	0/0	0/0	0/0	0/0	1/1	0/0	0/0	0/0	0/0	1/1	0/0	0/0	0/0
3	36816043	Block_3_36816043_36864833	0	1,2,3,4,5	.	.	.	GT	0/0	1/1	2/2	1/1	0/0	2/2	2/2	0/0	1/1	0/0	0/0	0/0	1/1	1/1	0/0	0/0	0/0	0/0	3/3	0/0	4/4	3/3	1/1	2/2	1/1	1/1	0/0	0/0	0/0	0/0	1/1	0/0	3/3	0/0	0/0	0/0	2/2	5/5	0/0	0/0	0/0
3	36881806	Block_3_36881806_36881845	0	1	.	.	.	GT	0/0	0/0	0/0	0/0	0/0	0/0	0/0	0/0	0/0	0/0	0/0	0/0	0/0	0/0	1/1	1/1	0/0	0/0	1/1	1/1	0/0	1/1	0/0	0/0	0/0	0/0	0/0	1/1	0/0	0/0	0/0	0/0	1/1	0/0	0/0	0/0	0/0	0/0	0/0	0/0	0/0
3	36899295	Block_3_36899295_36988153	0	1,2,3,4,5	.	.	.	GT	0/0	1/1	0/0	1/1	0/0	2/2	2/2	0/0	1/1	0/0	0/0	0/0	1/1	1/1	3/3	3/3	0/0	0/0	3/3	3/3	1/1	3/3	1/1	2/2	1/1	1/1	0/0	3/3	0/0	0/0	0/0	1/1	3/3	0/0	0/0	0/0	0/0	4/4	0/0	0/0	0/0
3	37024877	Block_3_37024877_37024889	0	1,2,3,4	.	.	.	GT	0/0	2/2	1/1	2/2	0/0	0/0	0/0	1/1	2/2	1/1	3/3	1/1	2/2	2/2	2/2	2/2	1/1	1/1	0/0	0/0	2/2	1/1	2/2	0/0	2/2	2/2	0/0	0/0	1/1	0/0	1/1	2/2	0/0	1/1	1/1	1/1	1/1	1/1	1/1	0/0	3/3
3	37047457	Block_3_37047457_37109965	0	1,2,3,4,5	.	.	.	GT	3/3	1/1	1/1	1/1	3/3	0/0	0/0	2/2	3/3	2/2	0/1	2/2	1/1	1/1	1/1	1/1	5/5	2/2	1/1	0/0	0/4	0/1	3/3	0/0	3/3	1/1	1/1	0/0	2/2	1/1	1/1	1/1	2/2	2/2	2/2	1/1	1/1	2/2	2/2	1/1	2/2
3	37109969	Block_3_37109969_37115329	0	1,2,3,4,5,6	.	.	.	GT	3/3	2/2	4/4	2/2	3/3	0/0	0/0	1/1	2/2	1/1	3/1	1/1	6/6	2/2	2/2	2/2	1/1	1/1	3/3	0/0	0/0	4/4	2/2	0/0	2/2	2/2	3/3	0/0	1/1	3/3	4/4	2/2	1/1	1/1	1/1	4/4	4/4	5/5	1/1	3/3	3/1
3	37129435	3_37129435	0	1	.	.	.	GT	1/1	0/0	1/1	0/0	1/1	0/0	0/0	1/1	0/0	1/1	1/1	1/1	0/0	0/0	0/0	0/0	1/1	0/0	0/0	0/0	0/0	1/1	0/0	0/0	0/0	0/0	1/1	0/0	1/1	1/1	1/1	0/0	1/1	1/1	1/1	1/1	1/1	1/1	1/1	1/1	1/1
3	37129467	Block_3_37129467_37227689	0	1,2,3,4,5,6,7,8	.	.	.	GT	3/3	1/1	4/4	1/1	3/3	0/0	0/0	2/2	1/1	2/2	3/2	2/2	1/1	1/1	1/1	1/1	2/2	0/0	7/7	0/0	8/0	4/4	1/1	0/0	1/1	1/1	3/3	0/0	2/2	3/3	5/5	1/1	2/2	2/2	2/2	4/4	4/4	6/6	2/2	3/3	3/2
3	37232800	Block_3_37232800_37232833	0	1,2,3	.	.	.	GT	0/0	0/0	0/0	0/0	0/0	1/1	1/1	2/2	0/0	2/2	1/0	2/2	0/0	0/0	0/0	0/0	2/2	1/1	0/0	1/1	1/1	0/0	0/0	1/1	0/0	0/0	0/0	1/1	2/2	0/0	1/1	0/0	2/2	2/2	2/2	0/0	0/0	0/0	2/2	0/0	3/0
3	37267825	Block_3_37267825_37366286	0	1,2,3,4,5,6	.	.	.	GT	0/0	1/1	0/0	1/1	0/0	0/0	0/0	0/0	1/1	0/0	0/0	0/0	1/1	1/1	1/1	1/1	0/0	3/3	2/2	2/2	0/1	0/0	1/1	0/0	1/1	1/1	0/0	3/3	0/0	0/0	2/2	1/1	0/0	0/0	0/0	0/0	0/0	0/0	0/0	0/0	0/0
3	37366290	Block_3_37366290_37366406	0	1,2,3,4,5	.	.	.	GT	3/3	1/2	0/0	1/2	3/3	0/0	0/0	0/0	1/2	0/0	4/0	0/0	1/2	1/2	1/2	1/2	0/0	1/2	3/3	0/0	1/2	0/0	1/1	0/0	1/2	1/2	3/3	1/2	0/0	3/3	3/3	1/2	0/0	0/0	0/0	0/0	0/0	0/0	0/0	3/3	4/0
3	37366411	Block_3_37366411_37369787	0	1,2,3,4,5	.	.	.	GT	2/2	1/1	3/3	1/1	2/2	0/0	0/0	0/0	1/1	0/0	4/2	0/0	1/1	1/1	1/1	1/1	0/3	1/1	2/2	0/0	1/1	0/0	1/1	0/0	1/1	1/1	2/2	1/1	0/0	2/2	2/2	1/1	0/0	0/0	0/0	0/0	3/3	0/0	0/0	2/2	4/2
3	37416709	Block_3_37416709_37416818	0	1,2,3,4,5,6	.	.	.	GT	5/5	1/1	2/2	1/1	5/5	4/4	0/0	0/0	3/3	0/0	2/0	0/0	3/3	1/1	1/1	1/1	0/0	1/1	2/2	0/0	3/3	0/0	1/1	0/0	1/1	1/1	2/2	1/1	0/0	2/2	2/2	2/2	0/0	0/0	4/4	2/2	2/2	6/6	0/0	2/2	2/0
3	37476101	Block_3_37476101_37557555	0	1,2,3,4,5,6,7,8,9	.	.	.	GT	0/0	2/2	0/0	2/2	0/0	1/1	1/1	0/0	2/2	1/1	0/0	1/1	2/2	2/2	5/5	5/5	0/0	3/3	4/4	0/0	0/1	1/1	2/2	1/1	2/2	2/2	0/0	5/5	1/1	0/0	0/0	4/4	0/0	0/0	0/0	0/0	0/0	9/9	0/0	0/0	0/0
3	37562560	Block_3_37562560_37598039	0	1,2,3,4	.	.	.	GT	0/0	0/0	0/0	0/0	0/0	1/1	1/1	0/0	0/0	1/1	0/0	1/1	0/0	0/0	3/3	3/3	0/0	2/2	0/0	0/0	0/1	1/1	0/0	0/0	0/0	0/0	0/0	2/2	1/1	0/0	0/0	0/0	0/0	0/0	0/0	0/0	0/0	1/1	0/0	0/0	0/0
3	37654429	Block_3_37654429_37746233	0	1,2,3,4,5,6	.	.	.	GT	0/0	0/0	0/0	0/0	0/0	0/0	0/0	0/0	0/0	1/1	0/0	1/1	6/6	0/0	0/0	0/0	0/0	0/0	0/0	0/0	0/0	0/0	0/0	0/0	0/0	0/0	0/0	0/0	3/3	0/0	0/0	0/0	0/0	2/2	2/2	0/0	0/0	1/1	1/1	0/0	0/1
3	37783493	Block_3_37783493_37786197	0	1	.	.	.	GT	0/0	0/0	0/0	0/0	0/0	0/0	0/0	0/0	0/0	1/1	0/0	1/1	0/0	0/0	0/0	0/0	0/0	0/0	0/0	0/0	0/0	0/0	0/0	1/1	0/0	0/0	0/0	0/0	0/0	0/0	0/0	0/0	0/0	1/1	1/1	0/0	0/0	1/1	0/0	0/0	0/0
3	37819388	Block_3_37819388_37825011	0	1,2	.	.	.	GT	0/0	0/0	0/0	0/0	0/0	0/0	0/0	0/0	0/0	0/0	0/0	0/0	0/0	0/0	0/0	0/0	0/0	0/0	0/0	0/0	0/0	0/0	0/0	0/0	0/0	0/0	0/0	0/0	0/0	0/0	0/0	0/0	0/0	0/0	0/0	0/0	0/0	1/1	0/0	0/0	0/0
3	37827399	Block_3_37827399_37887818	0	1,2,3	.	.	.	GT	0/0	1/1	0/0	1/1	0/0	0/0	0/0	0/0	1/1	0/0	0/0	0/0	1/1	1/1	0/0	0/0	0/0	0/0	1/1	0/0	0/0	0/0	1/1	0/0	1/1	1/1	0/0	0/0	0/0	0/0	0/0	0/0	3/3	0/0	0/0	0/0	0/0	2/2	0/0	0/0	0/0
3	37965016	Block_3_37965016_38007403	0	1,2,3,4,5,6,7	.	.	.	GT	5/5	1/1	0/0	1/1	0/0	0/0	0/0	0/0	1/1	0/0	0/0	0/0	1/1	1/1	0/0	0/0	0/0	0/0	1/1	0/0	0/1	0/0	1/1	0/0	1/1	1/1	0/0	0/0	0/0	0/0	0/0	0/0	4/4	0/0	0/0	0/0	0/0	0/0	0/0	0/0	0/0
3	38033795	Block_3_38033795_38036879	0	1,2,3,4	.	.	.	GT	2/2	2/2	0/0	2/2	0/0	0/0	0/0	0/0	0/0	0/0	0/0	2/2	3/3	0/0	0/0	0/0	3/3	1/1	0/0	0/0	0/0	0/0	0/0	0/0	3/3	0/0	0/0	0/0	0/0	0/0	0/0	0/0	0/0	0/0	4/4	0/0	0/0	0/0	0/0	0/0	0/0
3	38036906	Block_3_38036906_38097067	0	1,2,3,4	.	.	.	GT	0/0	1/1	0/0	1/1	0/0	1/1	1/1	0/0	1/1	0/0	0/0	0/0	1/1	1/1	0/0	0/0	0/0	4/4	1/1	1/1	1/0	0/0	1/1	1/1	1/1	1/1	0/0	1/1	2/2	0/0	0/0	0/0	2/2	0/0	0/0	0/0	0/0	2/2	1/1	0/0	0/0
3	38106115	Block_3_38106115_38117485	0	1,2,3,4,5	.	.	.	GT	1/1	2/2	4/4	2/2	3/3	0/0	0/0	1/1	2/2	1/1	5/5	1/1	2/2	2/2	1/1	1/1	1/1	2/2	2/2	0/0	0/2	3/3	2/2	2/2	2/2	2/2	1/1	0/0	0/0	3/3	1/1	1/1	0/0	1/1	1/1	3/3	3/3	0/0	0/0	3/3	3/3
3	38140978	Block_3_38140978_38231602	0	1,2,3,4,5,6,7,8	.	.	.	GT	0/0	0/0	1/1	0/0	1/1	3/2	3/2	0/0	0/0	0/0	8/6	0/0	0/0	0/0	3/2	3/2	0/0	4/4	5/5	0/0	0/1	1/1	0/0	3/2	0/0	0/0	3/2	0/0	3/2	1/1	0/0	0/0	0/0	0/0	0/0	1/1	1/1	0/0	3/2	1/1	1/1
3	38244979	Block_3_38244979_38245040	0	1	.	.	.	GT	0/0	0/0	0/0	0/0	0/0	1/1	1/1	0/0	0/0	0/0	0/0	0/0	0/0	0/0	1/1	1/1	0/0	0/0	0/0	0/0	0/0	0/0	0/0	1/1	0/0	0/0	1/1	0/0	1/1	0/0	0/0	0/0	0/0	0/0	0/0	0/0	0/0	0/0	1/1	0/0	0/0
3	38265117	Block_3_38265117_38265135	0	1	.	.	.	GT	0/0	0/0	0/0	0/0	0/0	0/0	0/0	0/0	0/0	0/0	0/0	0/0	0/0	0/0	0/0	0/0	0/0	0/0	0/0	0/0	0/0	0/0	0/0	0/0	0/0	0/0	0/0	0/0	0/0	0/0	0/0	0/0	0/0	0/0	0/0	0/0	0/0	1/1	0/0	0/0	0/0
3	38324960	Block_3_38324960_38415575	0	1,2,3,4	.	.	.	GT	0/0	0/0	0/0	0/0	0/0	1/1	1/1	0/0	0/0	0/0	0/0	0/0	0/0	0/0	1/1	1/1	0/0	0/0	3/3	0/0	0/0	0/0	0/0	1/1	0/0	0/0	1/1	1/1	1/1	0/0	0/0	0/0	0/0	0/0	0/0	0/0	0/0	4/4	1/1	0/0	0/0
3	38415618	Block_3_38415618_38429431	0	1,2	.	.	.	GT	0/0	0/0	0/0	0/0	0/0	1/1	1/1	0/0	0/0	0/0	0/0	0/0	0/0	0/0	1/1	1/1	0/0	0/0	0/0	0/0	0/0	0/0	0/0	1/1	0/0	0/0	1/1	1/1	1/1	0/0	0/0	0/0	0/0	0/0	0/0	0/0	0/0	2/2	1/1	0/0	0/0
3	38469667	Block_3_38469667_38469975	0	1,2	.	.	.	GT	1/1	1/1	1/1	1/1	0/0	0/0	0/0	1/1	1/1	1/1	0/1	1/1	1/1	1/1	0/0	0/0	1/1	1/1	2/2	2/2	1/1	1/1	1/1	0/0	1/1	1/1	0/0	0/0	0/0	0/0	1/1	1/1	1/1	1/1	1/1	0/0	0/0	0/0	0/0	0/0	0/0
3	38469994	Block_3_38469994_38508785	0	1,2,3,4,5,6,7,8	.	.	.	GT	0/0	0/0	0/0	0/0	2/2	1/1	1/1	0/0	0/0	0/0	8/7	0/0	0/0	0/0	1/1	1/1	0/0	0/0	5/5	1/1	6/6	3/3	0/0	1/1	0/0	0/0	1/1	0/0	1/1	2/2	0/0	0/0	0/0	0/0	0/0	2/2	2/2	2/2	1/1	2/2	2/2
3	38526701	3_38526701	0	1	.	.	.	GT	0/0	0/0	0/0	0/0	0/0	1/1	1/1	0/0	0/0	0/0	0/0	0/0	0/0	0/0	1/1	1/1	0/0	0/0	0/0	1/1	0/0	0/0	0/0	1/1	0/0	0/0	1/1	0/0	1/1	0/0	0/0	0/0	0/0	0/0	0/0	0/0	0/0	1/1	1/1	0/0	0/0
3	38678903	3_38678903	0	1	.	.	.	GT	0/0	0/0	0/0	0/0	1/1	0/0	0/0	0/0	0/0	0/0	./.	0/0	./.	0/0	0/0	0/0	0/0	0/0	0/0	0/0	./.	1/1	0/0	0/0	0/0	0/0	0/0	0/0	0/0	1/1	0/0	0/0	0/0	0/0	0/0	1/1	1/1	0/0	0/0	1/1	1/1
3	38689365	Block_3_38689365_38718710	0	1,2,3,4,5,6	.	.	.	GT	3/3	0/0	0/0	0/0	1/1	0/0	0/0	0/0	0/0	0/0	5/4	0/0	3/3	0/0	0/0	0/0	0/0	0/0	0/0	0/0	6/1	1/1	0/0	0/0	0/0	0/0	1/1	0/0	0/0	1/1	0/0	0/0	0/0	0/0	0/0	1/1	1/1	0/0	0/0	1/1	1/1
3	38821800	Block_3_38821800_38862467	0	1,2,3,4,5	.	.	.	GT	0/0	0/0	5/5	0/0	1/1	2/2	2/2	0/0	0/0	0/0	4/3	0/0	0/0	0/0	2/2	2/2	0/0	0/0	0/0	2/2	4/3	1/1	0/0	2/2	0/0	0/0	1/1	0/0	2/2	1/1	0/0	1/1	0/0	0/0	0/0	1/1	1/1	2/2	2/2	1/1	1/1
3	38991542	Block_3_38991542_38991617	0	1,2,3	.	.	.	GT	0/0	0/0	1/1	0/0	1/1	0/0	0/0	0/0	0/0	0/0	3/2	0/0	0/0	0/0	0/0	0/0	1/1	0/0	0/0	0/0	3/2	1/1	0/0	0/0	0/0	0/0	1/1	0/0	0/0	1/1	0/0	1/1	0/0	0/0	0/0	1/1	1/1	0/0	0/0	1/1	1/1
3	38998478	3_38998478	0	1	.	.	.	GT	0/1	0/1	0/1	0/1	0/0	0/1	0/0	0/1	0/1	0/1	0/1	0/1	0/0	0/1	0/1	0/1	0/1	0/1	0/1	0/1	0/1	0/1	0/1	0/1	0/0	0/1	0/1	0/1	0/1	0/1	0/1	0/1	0/1	0/1	0/1	0/1	0/1	0/1	0/1	0/1	0/1
3	39350062	Block_3_39350062_39381162	0	1,2,3,4,5	.	.	.	GT	0/0	0/0	2/2	0/0	0/0	1/1	1/1	0/0	0/0	0/0	0/0	0/0	0/0	0/0	0/0	0/0	0/0	0/0	0/0	0/0	0/3	3/3	0/0	0/0	0/0	0/0	0/0	0/0	0/0	0/0	1/1	0/0	5/5	0/0	0/0	0/0	0/0	0/0	1/1	0/0	0/0
3	39478842	Block_3_39478842_39484916	0	1,2,3	.	.	.	GT	0/0	1/1	1/1	1/1	1/1	0/0	0/0	0/0	1/1	0/0	2/3	0/0	1/1	1/1	0/0	0/0	0/0	0/0	0/0	0/0	0/0	0/0	1/1	0/0	1/1	1/1	0/0	0/0	0/0	1/1	0/0	0/0	1/1	0/0	0/0	1/1	1/1	1/1	0/0	1/1	1/1
3	39491355	3_39491355	0	1	.	.	.	GT	0/0	1/1	1/1	1/1	1/1	1/1	1/1	0/0	1/1	0/0	./.	0/0	1/1	1/1	0/0	0/0	0/0	0/0	0/0	0/0	./.	0/0	1/1	0/0	1/1	1/1	0/0	0/0	0/0	1/1	1/1	0/0	1/1	0/0	0/0	1/1	1/1	1/1	1/1	1/1	1/1
3	39542270	Block_3_39542270_39559139	0	1,2,3	.	.	.	GT	1/1	2/2	2/2	2/2	0/0	1/1	1/1	3/3	2/2	1/1	0/0	1/1	2/2	2/2	0/0	0/0	0/0	0/0	0/0	0/0	2/2	2/2	2/2	1/1	2/2	2/2	0/0	0/0	1/1	0/0	0/0	1/1	2/2	0/0	0/0	0/0	0/0	0/0	3/3	0/0	0/0
3	39562613	Block_3_39562613_39657172	0	1,2,3,4,5,6	.	.	.	GT	1/1	2/2	2/2	2/2	0/0	1/1	1/1	3/3	1/1	1/1	0/0	1/1	2/2	2/2	0/0	0/0	0/0	5/5	0/0	0/0	2/2	2/2	2/2	1/1	2/2	2/2	0/0	0/0	1/1	0/0	0/0	1/1	2/2	0/0	0/0	0/0	0/0	0/0	4/4	0/0	0/0
3	39681638	3_39681638	0	1	.	.	.	GT	./.	0/0	0/0	0/0	0/0	1/1	1/1	0/0	0/0	0/0	0/0	0/0	0/0	0/0	0/0	0/0	0/0	0/0	0/0	0/0	0/0	0/0	0/0	0/0	./.	0/0	0/0	0/0	0/0	0/0	0/0	0/0	0/0	0/0	0/0	0/0	0/0	0/0	0/0	0/0	0/0
3	39860174	Block_3_39860174_39945298	0	1,2,3,4	.	.	.	GT	2/2	0/0	0/0	0/0	0/0	1/1	1/1	1/1	0/0	2/2	0/0	4/4	0/0	0/0	1/1	1/1	1/1	2/2	1/1	0/0	0/0	0/0	0/0	1/1	0/0	0/0	0/0	1/1	2/2	0/0	1/1	2/2	2/2	1/1	1/1	0/0	0/0	0/0	1/1	0/0	0/0
3	39998620	Block_3_39998620_40052612	0	1,2,3,4	.	.	.	GT	2/2	0/0	0/0	0/0	0/0	1/1	1/1	1/1	0/0	2/2	0/0	2/2	0/0	0/0	1/1	1/1	1/1	2/2	1/1	0/0	0/1	1/1	0/0	1/1	0/0	0/0	0/0	3/3	2/2	0/0	1/1	2/2	2/2	1/1	1/1	0/0	0/0	0/0	1/1	0/0	0/0
3	40057766	Block_3_40057766_40155632	0	1,2,3,4,5,6,7,8,9	.	.	.	GT	3/3	0/0	5/5	0/0	1/1	6/6	6/6	2/2	0/0	3/3	9/9	3/3	0/0	0/0	2/2	2/2	8/8	0/0	2/2	1/1	0/2	2/2	0/0	6/6	0/0	0/0	1/1	5/5	3/3	1/1	2/2	3/3	1/1	2/2	2/2	1/1	1/1	1/1	2/2	1/1	1/1
3	40172927	3_40172927	0	1	.	.	.	GT	0/0	0/0	0/0	0/0	1/1	1/1	1/1	0/0	0/0	0/0	0/1	0/0	0/0	0/0	0/0	0/0	0/0	0/0	0/0	1/1	0/0	0/0	0/0	1/1	0/0	0/0	1/1	0/0	0/0	1/1	0/0	0/0	0/0	0/0	0/0	1/1	1/1	1/1	0/0	1/1	1/1
3	40197079	Block_3_40197079_40197155	0	1	.	.	.	GT	0/0	0/0	0/0	0/0	0/0	0/0	0/0	1/1	0/0	0/0	0/0	0/0	0/0	0/0	1/1	1/1	1/1	0/0	1/1	0/0	1/1	1/1	0/0	0/0	0/0	0/0	0/0	0/0	0/0	0/0	1/1	0/0	0/0	1/1	1/1	0/0	0/0	0/0	1/1	0/0	0/0
3	40204884	Block_3_40204884_40234186	0	1,2,3,4,5,6,7,8	.	.	.	GT	0/0	0/0	0/0	0/0	0/0	0/0	0/0	1/1	0/0	0/0	0/0	0/0	5/5	0/0	4/4	4/4	6/6	0/0	0/0	3/3	0/1	1/1	0/0	7/7	0/0	0/0	0/0	0/0	0/0	0/0	0/0	0/0	3/3	1/1	1/1	0/0	0/0	0/0	1/1	0/0	0/0
3	40234193	3_40234193	0	1	.	.	.	GT	0/0	0/0	0/0	0/0	0/0	1/1	1/1	0/0	0/0	0/0	0/0	0/0	0/0	0/0	0/0	0/0	1/1	0/0	1/1	0/0	0/0	0/0	0/0	1/1	0/0	0/0	0/0	0/0	0/0	0/0	1/1	0/0	0/0	0/0	0/0	0/0	0/0	0/0	0/0	0/0	0/0
3	40234219	Block_3_40234219_40308815	0	1,2,3,4,5,6	.	.	.	GT	0/0	0/0	0/0	0/0	0/0	3/3	3/3	2/2	0/0	0/0	0/0	0/0	0/0	0/0	1/1	1/1	3/3	0/0	5/5	1/1	0/2	2/2	0/0	4/4	0/0	0/0	0/0	0/0	0/0	0/0	5/5	0/0	3/3	2/2	2/2	0/0	0/0	0/0	2/2	0/0	0/0
3	40323334	Block_3_40323334_40323414	0	1	.	.	.	GT	0/0	0/0	0/0	0/0	0/0	1/1	1/1	0/0	0/0	0/0	0/0	0/0	0/0	0/0	1/1	1/1	1/1	1/1	0/0	1/1	0/0	0/0	0/0	1/1	0/0	0/0	0/0	0/0	0/0	0/0	0/0	0/0	0/0	0/0	0/0	0/0	0/0	0/0	0/0	0/0	0/0
3	40333760	Block_3_40333760_40363539	0	1,2,3,4,5,6,7,8	.	.	.	GT	3/3	0/0	0/0	6/6	0/0	2/2	2/2	1/1	0/0	0/0	0/0	0/0	4/4	0/0	0/0	0/0	7/7	0/0	1/1	0/0	0/1	1/1	0/0	2/2	0/0	0/0	0/0	0/0	0/0	0/0	1/1	0/0	1/1	1/1	8/8	0/0	0/0	0/0	1/1	0/0	0/0
3	40404452	3_40404452	0	1	.	.	.	GT	0/0	0/0	0/0	0/0	0/0	1/1	1/1	0/0	0/0	0/0	0/0	0/0	0/0	0/0	0/0	0/0	1/1	0/0	0/0	0/0	0/0	0/0	0/0	1/1	0/0	0/0	0/0	0/0	0/0	0/0	0/0	0/0	0/0	1/1	1/1	0/0	0/0	0/0	0/0	0/0	0/0
3	40404464	3_40404464	0	1	.	.	.	GT	0/0	0/0	0/0	0/0	0/0	0/0	0/0	0/0	0/0	0/0	0/0	0/0	0/0	0/0	0/0	0/0	0/0	0/0	1/1	0/0	./.	1/1	0/0	0/0	0/0	0/0	0/0	0/0	0/0	0/0	1/1	1/1	1/1	0/0	0/0	0/0	0/0	0/0	1/1	0/0	0/0
3	40404489	Block_3_40404489_40466493	0	1,2,3,4,5	.	.	.	GT	0/0	0/0	0/0	0/0	0/0	2/2	2/2	0/0	0/0	0/0	0/0	0/0	0/0	0/0	0/0	0/0	2/2	0/0	1/1	0/0	0/1	1/1	0/0	2/2	0/0	0/0	0/0	0/0	0/0	0/0	1/1	0/0	1/1	3/3	3/3	0/0	0/0	0/0	1/1	0/0	0/0
3	40494556	Block_3_40494556_40593882	0	1,2,3,4,5,6,7	.	.	.	GT	0/0	1/1	0/0	5/5	5/5	6/6	2/2	1/1	1/1	0/0	0/0	0/0	1/1	1/1	1/1	1/1	2/2	0/0	3/3	0/0	2/3	2/2	1/1	2/2	1/1	1/1	0/0	0/0	0/0	0/0	3/3	1/1	2/2	4/4	4/4	0/0	0/0	0/0	2/2	0/0	0/0
3	40593905	Block_3_40593905_40593926	0	1	.	.	.	GT	0/0	0/0	0/0	0/0	0/0	1/1	1/1	0/0	0/0	0/0	0/0	0/0	0/0	0/0	0/0	0/0	1/1	0/0	0/0	0/0	./.	1/1	0/0	1/1	0/0	0/0	0/0	0/0	0/0	0/0	0/0	0/0	1/1	1/1	1/1	0/0	0/0	0/0	1/1	0/0	0/0
3	40597323	Block_3_40597323_40606905	0	1,2,3,4,5,6,7	.	.	.	GT	3/3	5/5	0/0	7/7	3/3	2/2	2/2	1/1	6/6	3/3	0/0	0/0	6/6	1/1	1/1	1/1	4/4	3/3	1/1	0/0	2/1	2/2	1/1	2/2	5/5	1/1	0/0	0/0	0/0	0/0	1/1	1/1	2/2	4/4	2/2	0/0	0/0	0/0	2/2	0/0	0/0
3	40606965	Block_3_40606965_40700660	0	1,2,3,4	.	.	.	GT	2/2	1/1	0/0	0/0	0/0	3/3	3/3	4/4	1/1	2/2	0/0	2/2	1/1	1/1	1/1	1/1	3/3	0/0	1/1	2/2	1/2	3/3	1/1	3/3	1/1	1/1	0/0	0/0	2/2	0/0	1/1	0/0	3/3	3/3	3/3	0/0	0/0	0/0	3/3	0/0	0/0
3	40727780	Block_3_40727780_40751602	0	1,2,3,4,5	.	.	.	GT	1/1	0/0	0/0	0/0	2/2	4/4	1/1	1/1	0/0	1/1	0/0	1/1	2/2	0/0	2/2	2/2	1/1	0/0	0/0	1/1	5/1	1/1	0/0	1/1	0/0	2/2	0/0	1/1	1/1	0/0	2/2	3/3	1/1	1/1	1/1	0/0	0/0	0/0	1/1	0/0	0/0
3	40767242	Block_3_40767242_40767255	0	1,2,3,4	.	.	.	GT	1/1	2/2	0/0	0/0	0/0	1/1	1/1	1/1	2/2	1/1	0/0	1/1	2/2	2/2	2/2	2/2	1/1	0/0	2/2	1/1	./.	1/1	2/2	1/1	2/2	2/2	0/0	1/1	1/1	0/0	2/2	2/2	1/1	2/2	2/2	0/0	0/0	0/0	1/1	0/0	0/0
3	40767276	Block_3_40767276_40848575	0	1,2,3,4	.	.	.	GT	1/1	2/2	0/0	0/0	0/0	1/1	1/1	1/1	2/2	1/1	0/0	1/1	3/3	2/2	2/2	2/2	2/2	0/0	2/2	1/1	1/1	1/1	2/2	1/1	2/2	2/2	0/0	1/1	1/1	0/0	2/2	2/2	2/2	1/1	1/1	0/0	0/0	0/0	2/2	0/0	0/0
3	40874888	Block_3_40874888_40900668	0	1,2,3,4,5,6	.	.	.	GT	2/2	1/1	0/0	0/0	0/0	2/2	2/2	3/3	1/1	2/2	0/0	2/2	1/1	1/1	1/1	1/1	1/1	6/6	1/1	2/2	3/3	3/3	1/1	2/2	1/1	1/1	0/0	2/2	2/2	0/0	1/1	3/3	1/1	3/3	3/3	0/0	0/0	0/0	1/1	0/0	0/0
3	40904542	Block_3_40904542_40904610	0	1,2	.	.	.	GT	1/1	0/0	0/0	0/0	0/0	1/1	1/1	2/2	0/0	1/1	0/0	1/1	0/0	0/0	0/0	0/0	1/1	1/1	0/0	1/1	0/0	0/0	0/0	1/1	0/0	0/0	0/0	1/1	1/1	0/0	0/0	2/2	1/1	2/2	2/2	0/0	0/0	0/0	1/1	0/0	0/0
3	40910014	3_40910014	0	1	.	.	.	GT	0/0	0/0	0/0	0/0	0/0	0/0	0/0	0/0	0/0	0/0	0/0	0/0	0/0	0/0	0/0	0/0	1/1	1/1	0/0	0/0	0/0	0/0	0/0	0/0	0/0	0/0	0/0	0/0	0/0	0/0	0/0	0/0	1/1	0/0	0/0	0/0	0/0	0/0	1/1	0/0	0/0
3	40910046	3_40910046	0	1	.	.	.	GT	0/0	0/0	0/0	0/0	0/0	0/0	0/0	1/1	0/0	0/0	0/0	0/0	0/0	0/0	0/0	0/0	0/0	0/0	1/1	0/0	0/0	0/0	0/0	0/0	0/0	0/0	0/0	0/0	0/0	0/0	1/1	1/1	0/0	1/1	1/1	0/0	0/0	0/0	0/0	0/0	0/0
3	40921431	Block_3_40921431_40921507	0	1,2	.	.	.	GT	1/1	0/0	0/0	0/0	0/0	1/1	1/1	0/0	0/0	1/1	0/0	1/1	0/0	0/0	0/0	0/0	2/2	2/2	0/0	1/1	0/0	0/0	0/0	1/1	0/0	0/0	0/0	1/1	1/1	0/0	0/0	0/0	2/2	0/0	0/0	0/0	0/0	0/0	2/2	0/0	0/0
3	40923103	3_40923103	0	1	.	.	.	GT	0/0	0/0	0/0	0/0	0/0	1/1	1/1	1/1	0/0	0/0	0/0	0/0	0/0	0/0	0/0	0/0	1/1	1/1	1/1	0/0	0/0	0/0	0/0	0/0	0/0	0/0	0/0	0/0	0/0	0/0	1/1	1/1	1/1	1/1	1/1	0/0	0/0	0/0	1/1	0/0	0/0
3	40923146	Block_3_40923146_40954857	0	1,2,3	.	.	.	GT	2/2	0/0	0/0	0/0	0/0	1/1	1/1	3/3	0/0	2/2	0/1	2/2	0/0	0/0	0/0	0/0	1/1	1/1	3/3	2/2	0/0	0/0	0/0	2/2	0/0	0/0	0/0	2/2	2/2	0/0	3/3	3/3	1/1	3/3	3/3	0/0	0/0	0/0	1/1	0/0	0/0
3	40971656	Block_3_40971656_40971830	0	1	.	.	.	GT	0/0	0/0	0/0	1/1	1/1	1/1	1/1	0/0	0/0	0/0	1/1	0/0	0/0	0/0	0/0	0/0	1/1	1/1	0/0	0/0	0/0	0/0	0/0	0/0	0/0	0/0	1/1	0/0	0/0	1/1	0/0	0/0	1/1	0/0	0/0	1/1	1/1	1/1	1/1	1/1	1/1
3	40981318	Block_3_40981318_41031623	0	1,2,3,4,5,6,7,8,9	.	.	.	GT	1/1	2/2	1/1	0/0	0/0	0/0	0/0	5/5	2/2	1/1	0/0	1/1	2/2	2/2	1/1	1/1	2/2	0/0	2/2	1/1	1/2	1/1	2/2	1/1	2/2	2/2	0/0	1/1	1/1	0/0	2/2	2/2	0/0	2/2	2/2	0/0	0/0	0/0	0/0	0/0	6/6
3	41044049	Block_3_41044049_41062799	0	1,2,3,4	.	.	.	GT	2/2	0/0	1/1	1/1	1/1	0/0	0/0	0/0	0/0	2/2	4/0	2/2	0/0	0/0	2/2	2/2	0/0	0/0	0/0	3/3	4/0	1/1	0/0	2/2	0/0	0/0	1/1	2/2	2/2	1/1	0/0	0/0	4/4	0/0	0/0	1/1	1/1	1/1	0/0	1/1	1/1
3	41070116	Block_3_41070116_41070226	0	1,2,3,4,5	.	.	.	GT	2/2	0/0	1/1	./.	0/1	0/0	0/0	0/0	0/0	2/2	0/0	2/2	0/0	0/0	2/2	2/2	0/0	0/0	0/0	2/2	0/1	1/1	0/0	2/2	0/0	0/0	1/1	2/2	2/2	1/1	0/0	0/0	1/1	0/0	0/0	1/1	1/1	1/1	0/0	1/1	1/1
3	41075023	3_41075023	0	1	.	.	.	GT	0/0	0/0	0/0	0/0	0/0	0/0	0/0	0/0	0/0	0/0	0/0	0/0	0/0	0/0	0/0	0/0	0/0	0/0	0/0	1/1	0/0	0/0	0/0	0/0	0/0	0/0	0/0	0/0	0/0	0/0	0/0	0/0	0/0	0/0	0/0	0/0	0/0	0/0	0/0	0/0	0/0
3	41121895	Block_3_41121895_41121907	0	1,2,3,4	.	.	.	GT	0/0	0/0	1/1	1/1	1/1	0/0	0/0	0/0	0/0	0/0	4/3	0/0	0/0	0/0	0/0	0/0	0/0	0/0	0/0	2/2	4/3	1/1	0/0	0/0	0/0	0/0	1/1	0/0	0/0	1/1	0/0	0/0	0/0	0/0	0/0	1/1	1/1	1/1	0/0	1/1	1/1
3	41121948	3_41121948	0	1	.	.	.	GT	0/0	0/0	0/0	0/0	0/0	0/0	0/0	0/0	0/0	0/0	0/0	0/0	0/0	0/0	0/0	0/0	0/0	0/0	0/0	0/0	0/0	0/0	0/0	0/0	0/0	0/0	0/0	0/0	0/0	0/0	0/0	0/0	0/0	0/0	0/0	0/0	0/0	0/0	0/0	0/0	0/0
3	41135466	Block_3_41135466_41234338	0	1,2,3,4,5,6,7,8,9,10,11	.	.	.	GT	0/0	0/0	1/1	1/1	1/1	0/0	0/0	0/0	0/0	10/10	0/1	11/11	2/2	0/0	0/0	0/0	0/0	0/0	0/0	5/5	0/1	1/1	0/0	0/0	0/0	0/0	1/1	0/0	0/0	1/1	0/0	0/0	0/0	0/0	0/0	1/1	6/6	1/1	0/0	1/1	1/1
3	41245296	Block_3_41245296_41263391	0	1,2	.	.	.	GT	0/0	0/0	1/1	1/1	1/1	2/2	2/2	2/2	0/0	0/0	0/0	0/0	0/0	0/0	0/0	0/0	0/0	0/0	0/0	2/2	0/1	1/1	0/0	0/0	0/0	0/0	1/1	0/0	0/0	1/1	2/2	0/0	2/2	0/0	0/0	1/1	1/1	1/1	0/0	1/1	1/1
3	41305132	Block_3_41305132_41305201	0	1,2,3	.	.	.	GT	0/0	0/0	1/1	1/1	1/1	1/1	1/1	1/1	0/0	0/0	3/3	0/0	0/0	0/0	2/2	2/2	0/0	0/0	0/0	1/1	3/3	1/1	0/0	2/2	0/0	0/0	1/1	0/0	0/0	1/1	1/1	0/0	0/0	0/0	0/0	1/1	1/1	1/1	0/0	1/1	1/1
3	41319363	3_41319363	0	1	.	.	.	GT	0/0	0/0	1/1	1/1	1/1	1/1	1/1	1/1	0/0	0/0	./.	0/0	0/0	0/0	0/0	0/0	0/0	0/0	0/0	1/1	./.	1/1	0/0	0/0	0/0	0/0	1/1	0/0	0/0	1/1	1/1	0/0	0/0	0/0	0/0	1/1	1/1	1/1	0/0	1/1	1/1
3	41367360	Block_3_41367360_41402370	0	1,2,3,4,5,6,7,8,9	.	.	.	GT	0/0	0/0	1/1	1/1	1/1	0/0	0/0	0/0	0/0	0/0	8/6	0/0	0/0	0/0	4/2	4/2	0/0	0/0	0/0	0/0	8/6	1/1	0/0	4/2	0/0	0/0	1/1	0/0	0/0	1/1	0/0	0/0	0/0	0/0	3/3	1/1	1/1	1/1	0/0	1/1	1/1
3	41402389	3_41402389	0	1	.	.	.	GT	0/0	0/0	0/0	0/0	0/0	0/0	0/0	0/0	0/0	0/0	0/0	0/0	0/0	0/0	1/1	1/1	0/0	0/0	0/0	0/0	0/0	0/0	0/0	1/1	0/0	0/0	0/0	0/0	0/0	0/0	0/0	0/0	0/0	0/0	0/0	0/0	0/0	0/0	0/0	0/0	0/0
3	41404463	Block_3_41404463_41476980	0	1,2,3,4,5	.	.	.	GT	0/0	0/0	1/1	1/1	1/1	2/2	2/2	2/2	0/0	0/0	0/4	0/0	0/0	0/0	3/3	3/3	0/0	0/0	0/0	2/2	0/1	1/1	0/0	3/3	0/0	0/0	1/1	0/0	0/0	1/1	2/2	0/0	0/0	0/0	0/0	1/1	1/1	1/1	0/0	1/1	1/1
3	41570279	Block_3_41570279_41570310	0	1,2	.	.	.	GT	0/0	0/0	0/0	0/0	0/0	0/0	0/0	0/0	0/0	0/0	0/0	0/0	0/0	0/0	2/2	2/2	0/0	0/0	0/0	0/0	0/0	0/0	0/0	0/0	0/0	0/0	0/0	0/0	1/1	0/0	0/0	0/0	0/0	0/0	0/0	0/0	0/0	0/0	0/0	0/0	0/0
3	41605796	Block_3_41605796_41705654	0	1,2,3,4,5	.	.	.	GT	0/0	0/0	0/0	0/0	0/0	1/1	1/1	0/0	0/0	0/0	0/0	0/0	0/0	0/0	3/3	3/3	0/0	0/0	0/0	1/1	0/0	0/0	0/0	0/0	0/0	0/0	0/0	0/0	2/2	0/0	1/1	0/0	1/1	0/0	0/0	0/0	0/0	0/0	3/3	0/0	0/0
3	41732140	Block_3_41732140_41739860	0	1,2	.	.	.	GT	0/0	0/0	0/0	0/0	0/0	0/0	0/0	0/0	0/0	0/0	0/0	0/0	0/0	0/0	0/0	0/0	0/0	0/0	0/0	1/1	0/0	0/0	0/0	0/0	0/0	0/0	0/0	0/0	2/2	0/0	1/1	0/0	0/0	0/0	0/0	0/0	0/0	0/0	0/0	0/0	0/0
3	41766495	Block_3_41766495_41825529	0	1,2,3,4,5	.	.	.	GT	0/0	0/0	0/0	0/0	0/0	0/0	0/0	0/0	0/0	0/0	0/0	0/0	3/3	0/0	2/2	2/2	0/0	0/0	0/0	0/0	0/0	0/0	0/0	2/2	0/0	0/0	0/0	0/0	1/1	0/0	0/0	0/0	0/0	0/0	0/0	0/0	0/0	0/0	4/4	0/0	0/0
3	41825555	Block_3_41825555_41825632	0	1,2	.	.	.	GT	0/0	0/0	0/0	0/0	0/0	0/0	0/0	0/0	0/0	0/0	0/0	0/0	0/0	0/0	0/0	0/0	0/0	0/0	0/0	1/1	0/0	0/0	0/0	0/0	0/0	0/0	0/0	0/0	2/2	0/0	1/1	0/0	1/1	0/0	0/0	0/0	0/0	0/0	0/0	0/0	0/0
3	41862084	Block_3_41862084_41957953	0	1,2,3,4	.	.	.	GT	4/4	2/2	0/0	2/2	0/0	0/0	0/0	0/0	0/0	0/0	0/0	0/0	0/0	0/0	0/0	0/0	3/3	0/0	0/0	0/0	0/0	0/0	0/0	0/0	3/3	0/0	0/0	0/0	1/1	0/0	0/0	0/0	0/0	0/0	2/2	0/0	0/0	0/0	0/0	0/0	3/3
3	41992031	Block_3_41992031_42006671	0	1,2,3,4,5,6	.	.	.	GT	0/0	0/0	0/0	1/1	1/1	0/0	0/0	1/1	0/0	0/0	1/1	0/0	0/0	0/0	1/1	1/1	5/5	1/1	0/0	0/0	2/4	1/1	0/0	0/0	0/0	0/0	1/1	0/0	3/3	1/1	3/3	1/1	2/2	0/0	0/0	1/1	1/1	1/1	1/1	1/1	1/1
3	42073780	3_42073780	0	1	.	.	.	GT	0/1	0/0	0/0	0/0	0/0	0/0	0/0	0/0	0/0	0/0	0/1	0/0	0/0	0/0	0/0	0/0	0/0	0/0	0/0	0/0	0/0	0/0	0/0	0/0	0/0	0/0	0/0	0/0	1/1	0/0	1/1	0/1	0/0	0/0	0/0	0/1	0/0	0/0	0/0	0/0	0/0
3	42113429	3_42113429	0	1	.	.	.	GT	0/0	0/0	0/0	0/0	0/0	0/0	0/0	0/0	0/0	0/0	./.	0/0	0/0	0/0	0/0	0/0	0/0	0/0	0/0	0/0	0/0	0/0	0/0	0/0	0/0	0/0	0/0	0/0	1/1	0/0	1/1	0/0	0/0	0/0	0/0	0/0	0/0	0/0	0/0	0/0	0/0
3	42148379	Block_3_42148379_42244849	0	1,2,3,4	.	.	.	GT	2/2	0/0	0/0	1/1	1/1	0/0	2/2	1/1	0/0	0/0	1/1	0/0	2/2	0/0	3/3	3/3	1/1	0/0	0/0	1/1	4/3	3/3	0/0	0/0	2/2	0/0	1/1	0/0	0/0	1/1	0/0	0/0	1/1	2/2	0/0	1/1	1/1	1/1	3/3	1/1	1/1
3	42307146	Block_3_42307146_42308959	0	1,2	.	.	.	GT	0/0	0/0	1/1	1/1	1/1	0/0	0/0	1/1	0/0	0/0	1/1	0/0	0/0	0/0	0/0	0/0	1/1	0/0	0/0	1/1	0/1	1/1	0/0	0/0	0/0	0/0	1/1	0/0	1/1	1/1	1/1	1/1	1/1	0/0	0/0	1/1	1/1	1/1	0/0	1/1	1/1
3	42452532	3_42452532	0	1	.	.	.	GT	1/1	0/0	0/0	0/0	0/0	0/0	0/0	0/0	0/0	1/1	0/0	1/1	0/0	0/0	0/0	0/0	0/0	0/0	1/1	0/0	0/0	0/0	0/0	1/1	0/0	0/0	0/0	0/0	0/0	0/0	0/0	0/0	0/0	0/0	0/0	0/0	0/0	0/0	0/0	0/0	0/0
3	42584217	Block_3_42584217_42632899	0	1,2,3	.	.	.	GT	1/1	0/0	0/0	0/0	0/0	0/0	0/0	0/0	2/2	1/1	0/0	1/1	0/0	0/0	0/0	0/0	2/2	0/0	1/1	0/0	0/0	0/0	0/0	1/1	0/0	0/0	0/0	0/0	0/0	0/0	0/0	0/0	0/0	0/0	3/3	0/0	0/0	0/0	0/0	0/0	0/0
3	42661245	Block_3_42661245_42755025	0	1,2,3	.	.	.	GT	3/3	0/0	1/1	0/0	0/0	0/0	0/0	1/1	0/0	3/3	0/0	2/2	0/0	0/0	0/0	0/0	1/1	0/0	2/2	0/0	0/0	0/0	0/0	2/2	0/0	0/0	0/0	0/0	0/0	0/0	0/0	0/0	0/0	0/0	0/0	0/0	0/0	0/0	1/1	0/0	0/0
3	42791290	Block_3_42791290_42791368	0	1	.	.	.	GT	1/1	0/0	0/0	0/0	0/0	0/0	0/0	0/0	0/0	1/1	0/0	1/1	0/0	0/0	0/0	0/0	0/0	0/0	1/1	0/0	0/0	0/0	0/0	1/1	0/0	0/0	0/0	0/0	0/0	0/0	0/0	0/0	0/0	0/0	0/0	0/0	0/0	0/0	0/0	0/0	0/0
3	42926505	Block_3_42926505_43015915	0	1,2	.	.	.	GT	2/2	0/0	0/0	0/0	0/0	1/1	1/1	0/0	0/0	2/2	0/0	2/2	0/0	0/0	0/0	0/0	0/0	0/0	2/2	1/1	0/0	0/0	0/0	2/2	0/0	0/0	0/0	1/1	1/1	0/0	0/0	1/1	1/1	1/1	1/1	0/0	0/0	0/0	1/1	0/0	0/0
3	43118162	Block_3_43118162_43175154	0	1,2,3,4,5	.	.	.	GT	1/1	2/2	0/0	0/0	0/0	0/0	0/0	0/0	2/2	1/1	0/0	1/1	2/2	2/2	1/1	1/1	0/0	3/3	1/1	1/1	5/4	0/0	2/2	1/1	2/2	2/2	0/0	1/1	1/1	0/0	3/3	1/1	1/1	1/1	1/1	0/0	0/0	0/0	1/1	0/0	0/0
3	43238265	Block_3_43238265_43242012	0	1,2,3	.	.	.	GT	3/3	0/0	0/0	0/0	0/0	0/0	0/0	0/0	0/0	0/0	2/2	0/0	0/0	0/0	0/0	0/0	0/0	1/1	0/0	0/0	0/0	0/0	0/0	0/0	2/2	0/0	0/0	0/0	0/0	0/0	1/1	0/0	0/0	0/0	0/0	0/0	0/0	0/0	0/0	0/0	0/0
3	43341179	Block_3_43341179_43344614	0	1,2	.	.	.	GT	0/0	1/1	0/0	0/0	0/0	0/0	0/0	0/0	1/1	0/0	0/0	0/0	1/1	1/1	0/0	0/0	0/0	1/1	0/0	0/0	0/2	0/0	1/1	0/0	1/1	1/1	0/0	0/0	0/0	0/0	0/0	0/0	0/0	0/0	0/0	0/0	0/0	0/0	0/0	0/0	0/0
3	43420445	Block_3_43420445_43516218	0	1,2,3	.	.	.	GT	0/0	0/0	0/0	0/0	0/0	0/0	0/0	0/0	0/0	0/0	0/0	0/0	0/0	0/0	0/0	0/0	0/0	2/2	0/0	0/0	0/0	0/0	0/0	0/0	0/0	0/0	0/0	0/0	0/0	0/0	1/1	0/0	1/1	1/1	1/1	0/0	0/0	0/0	0/0	0/0	0/0
3	43573316	3_43573316	0	1	.	.	.	GT	0/0	0/0	0/0	0/0	0/0	0/0	0/0	0/0	0/0	0/0	0/0	0/0	0/0	0/0	0/0	0/0	0/0	0/0	0/0	0/0	0/0	0/0	0/0	0/0	0/0	0/0	0/0	0/0	0/0	0/0	1/1	0/0	1/1	1/1	1/1	0/0	0/0	0/0	0/0	0/0	0/0
3	43703079	Block_3_43703079_43724045	0	1,2,3,4	.	.	.	GT	0/0	0/0	1/1	0/0	0/0	0/0	0/0	1/1	0/0	0/0	0/0	0/0	3/3	0/0	2/2	2/2	1/1	0/0	0/0	0/0	0/0	0/0	0/0	0/0	4/4	0/0	0/0	0/0	0/0	0/0	0/0	0/0	0/0	0/0	0/0	0/0	0/0	0/0	1/1	0/0	1/1
3	43823720	Block_3_43823720_43838447	0	1,2,3	.	.	.	GT	0/0	0/0	1/1	0/0	0/0	0/0	0/0	1/1	0/0	0/0	0/0	0/0	0/0	0/0	2/2	2/2	1/1	0/0	0/0	0/0	0/0	0/0	0/0	0/0	0/0	0/0	0/0	0/0	0/0	0/0	0/0	0/0	0/0	0/0	0/0	0/0	0/0	0/0	1/1	0/0	1/1
3	44011017	Block_3_44011017_44011169	0	1,2	.	.	.	GT	0/0	0/0	1/1	0/0	0/0	0/0	0/0	1/1	0/0	0/0	0/0	0/0	2/2	0/0	0/0	0/0	1/1	2/2	0/0	0/0	0/0	0/0	0/0	0/0	0/0	0/0	0/0	0/0	0/0	0/0	0/0	0/0	0/0	0/0	0/0	0/0	0/0	0/0	1/1	0/0	1/1
3	44022463	Block_3_44022463_44043495	0	1,2,3,4	.	.	.	GT	0/0	0/0	0/0	0/0	0/0	1/1	1/1	0/0	0/0	0/0	0/0	0/0	4/4	0/0	0/0	2/2	3/3	1/1	0/0	0/0	0/0	0/0	0/0	0/0	0/0	0/0	0/0	0/0	0/0	0/0	1/1	1/1	0/0	1/1	1/1	0/0	0/0	0/0	0/0	0/0	0/0
3	44067383	Block_3_44067383_44067417	0	1	.	.	.	GT	0/0	1/1	1/1	0/0	0/0	0/0	0/0	1/1	1/1	0/0	0/0	0/0	1/1	1/1	0/0	1/1	0/0	0/0	0/0	0/0	1/1	1/1	1/1	0/0	1/1	1/1	0/0	0/0	0/0	0/0	0/0	0/0	0/0	0/0	0/0	0/0	0/0	0/0	1/1	0/0	1/1
3	44127089	Block_3_44127089_44150969	0	1,2,3,4	.	.	.	GT	3/3	0/0	1/1	0/0	0/0	1/1	1/1	1/1	0/0	0/0	0/0	0/0	0/0	0/0	0/0	1/1	1/1	1/1	0/0	1/1	0/0	0/0	0/0	0/0	0/0	0/0	0/0	0/0	0/0	0/0	1/1	1/1	0/0	0/0	0/0	0/0	0/0	0/0	1/1	0/0	1/1
3	44166992	Block_3_44166992_44174676	0	1,2,3,4	.	.	.	GT	3/3	4/4	1/1	3/3	0/0	1/1	1/1	1/1	0/0	2/2	0/0	2/2	0/0	0/0	0/0	0/0	1/1	1/1	2/2	0/0	0/0	0/0	0/0	2/2	0/0	0/0	0/0	0/0	1/1	0/0	1/1	0/0	0/0	0/0	0/0	0/0	0/0	0/0	1/1	0/0	1/1
3	44198345	3_44198345	0	1	.	.	.	GT	1/1	0/0	0/0	0/0	0/0	0/0	0/0	0/0	0/0	1/1	0/0	1/1	0/0	0/0	0/0	0/0	0/0	0/0	1/1	0/0	0/0	0/0	0/0	1/1	0/0	0/0	0/0	0/0	0/0	0/0	0/0	0/0	0/0	0/0	0/0	0/0	0/0	0/0	0/0	0/0	0/0
3	44465956	Block_3_44465956_44475419	0	1,2	.	.	.	GT	0/0	0/0	0/0	0/0	0/0	0/0	0/0	0/0	0/0	0/0	0/0	0/0	0/0	0/0	0/0	0/0	0/0	0/0	0/0	0/0	0/0	0/0	0/0	0/0	0/0	0/0	0/0	1/1	0/0	0/0	2/2	0/0	2/2	0/0	0/0	0/0	0/0	0/0	0/0	0/0	0/0
3	44510110	Block_3_44510110_44598768	0	1,2,3,4	.	.	.	GT	0/0	0/0	1/1	2/2	2/2	1/1	1/1	1/1	0/0	0/0	0/2	0/0	0/0	0/0	0/0	0/0	1/1	0/0	0/0	0/0	0/0	4/4	0/0	0/0	0/0	0/0	2/2	2/2	2/2	2/2	3/3	0/0	3/3	1/1	1/1	2/2	2/2	2/2	1/1	2/2	1/1
3	44598772	3_44598772	0	1	.	.	.	GT	0/0	0/0	0/0	1/1	1/1	0/0	0/0	0/0	0/0	0/0	./.	0/0	0/0	0/0	0/0	0/0	0/0	0/0	0/0	0/0	./.	1/1	0/0	0/0	0/0	0/0	1/1	1/1	1/1	1/1	0/0	0/0	0/0	0/0	0/0	1/1	1/1	1/1	0/0	1/1	0/0
3	44617443	3_44617443	0	1	.	.	.	GT	1/1	0/0	0/0	1/1	1/1	0/0	0/0	0/0	0/0	1/1	1/1	1/1	0/0	0/0	1/1	1/1	0/0	1/1	1/1	1/1	0/0	0/0	0/0	1/1	0/0	0/0	1/1	0/0	1/1	1/1	0/0	1/1	0/0	0/0	0/0	1/1	1/1	1/1	0/0	1/1	0/0
3	44642458	3_44642458	0	1	.	.	.	GT	0/0	0/0	0/0	0/0	0/0	0/0	0/0	0/0	0/0	0/0	0/1	0/0	0/0	0/0	0/0	0/0	0/0	0/0	0/0	0/0	0/1	1/1	0/0	0/0	0/0	0/0	0/0	1/1	0/0	0/0	1/1	0/0	0/0	0/0	0/0	0/0	0/0	0/0	0/0	0/0	0/0
3	44703553	3_44703553	0	1	.	.	.	GT	0/0	0/0	0/0	0/0	0/0	0/0	0/0	0/0	0/0	0/0	0/0	0/0	0/0	0/0	0/0	0/0	0/0	0/0	0/0	0/0	0/0	0/0	0/0	0/0	0/0	0/0	0/0	0/0	0/0	0/0	1/1	0/0	1/1	0/0	0/0	0/0	0/0	0/0	0/0	0/0	0/0
3	44703573	Block_3_44703573_44725854	0	1,2,3,4,5	.	.	.	GT	3/3	0/0	0/0	0/0	0/0	0/0	0/0	0/0	0/0	0/0	0/1	0/0	0/0	0/0	0/0	0/0	0/0	0/0	0/0	0/0	0/1	1/1	0/0	0/0	0/0	0/0	0/0	1/1	0/0	0/0	5/5	0/0	2/2	0/0	0/0	0/0	0/0	0/0	0/0	0/0	0/0
3	44790322	Block_3_44790322_44866291	0	1,2,3,4	.	.	.	GT	1/1	1/1	0/0	2/2	2/2	0/0	0/0	0/0	1/1	1/1	0/2	1/1	1/1	1/1	1/1	1/1	0/0	2/2	1/1	1/1	0/1	2/2	1/1	1/1	1/1	1/1	2/2	2/2	2/2	2/2	4/4	1/1	1/1	0/0	0/0	2/2	2/2	2/2	0/0	2/2	0/0
3	44875071	Block_3_44875071_44970902	0	1,2,3,4	.	.	.	GT	1/1	1/1	0/0	0/0	0/0	0/0	0/0	0/0	1/1	1/1	0/0	1/1	1/1	1/1	1/1	1/1	0/0	0/0	1/1	1/1	0/1	0/0	1/1	1/1	1/1	1/1	0/0	0/0	0/0	0/0	2/2	1/1	1/1	0/0	0/0	0/0	0/0	0/0	0/0	0/0	0/0
3	44998153	Block_3_44998153_45092180	0	1,2,3,4,5	.	.	.	GT	5/5	1/1	0/0	2/2	2/2	0/0	0/0	0/0	1/1	5/5	2/2	1/1	1/1	1/1	3/3	3/3	0/0	0/0	1/1	1/1	0/1	0/0	1/1	1/1	1/1	1/1	2/2	0/0	2/2	2/2	1/1	1/1	1/1	0/0	0/0	2/2	2/2	2/2	0/0	2/2	0/0
3	45102795	Block_3_45102795_45108104	0	1,2	.	.	.	GT	1/1	1/1	0/0	0/0	0/0	0/0	0/0	0/0	1/1	1/1	0/0	1/1	1/1	1/1	0/0	0/0	0/0	0/0	1/1	1/1	0/1	0/0	1/1	1/1	1/1	1/1	0/0	0/0	0/0	0/0	1/1	1/1	1/1	0/0	0/0	0/0	0/0	0/0	0/0	0/0	0/0
3	45121102	Block_3_45121102_45217524	0	1,2,3,4,5,6,7,8	.	.	.	GT	2/2	1/1	0/0	4/4	0/0	0/0	0/0	0/0	1/1	2/2	8/8	2/2	1/1	1/1	0/0	0/0	7/6	0/0	2/2	1/1	0/1	0/0	1/1	2/2	1/1	1/1	0/0	0/0	0/0	0/0	1/1	1/1	1/1	0/0	0/0	0/0	0/0	0/0	0/0	0/0	0/0
3	45234427	Block_3_45234427_45333698	0	1,2,3	.	.	.	GT	0/0	0/0	0/0	0/0	0/0	0/0	0/0	0/0	0/0	0/0	0/1	0/0	3/3	0/0	2/2	0/0	0/0	2/2	0/0	2/2	0/0	0/0	0/0	0/0	0/0	0/0	0/0	0/0	0/0	0/0	0/0	0/0	0/0	0/0	0/0	0/0	0/0	0/0	0/0	0/0	0/0
3	45338680	Block_3_45338680_45346577	0	1	.	.	.	GT	0/0	0/0	0/0	0/0	0/0	0/0	0/0	0/0	0/0	0/0	0/1	0/0	0/0	0/0	1/1	0/0	0/0	0/0	0/0	1/1	0/0	0/0	0/0	0/0	0/0	0/0	0/0	0/0	0/0	0/0	0/0	0/0	0/0	0/0	0/0	0/0	0/0	0/0	0/0	0/0	0/0
3	45391078	3_45391078	0	1	.	.	.	GT	0/0	1/1	0/0	0/0	0/0	0/0	0/0	0/0	1/1	0/0	0/0	0/0	1/1	1/1	0/0	0/0	0/0	0/0	0/0	0/0	0/1	0/0	1/1	0/0	1/1	1/1	0/0	0/0	0/0	0/0	1/1	1/1	0/0	0/0	0/0	0/0	0/0	0/0	0/0	0/0	0/0
3	45416367	3_45416367	0	1	.	.	.	GT	0/0	1/1	0/0	0/0	0/0	0/0	0/0	0/0	1/1	0/0	0/0	0/0	1/1	1/1	0/0	0/0	0/0	0/0	0/0	0/0	./.	0/0	1/1	0/0	1/1	1/1	0/0	0/0	0/0	0/0	1/1	1/1	0/0	0/0	0/0	0/0	0/0	0/0	0/0	0/0	0/0
3	45488992	3_45488992	0	1	.	.	.	GT	0/0	1/1	0/0	0/0	0/0	0/0	0/0	0/0	1/1	0/0	0/0	0/0	1/1	1/1	0/0	0/0	0/0	1/1	0/0	0/0	0/0	0/0	1/1	0/0	1/1	1/1	0/0	0/0	0/0	0/0	0/0	1/1	1/1	0/0	0/0	0/0	0/0	0/0	0/0	0/0	0/0
3	45517466	3_45517466	0	1	.	.	.	GT	0/0	1/1	0/0	0/0	0/0	0/0	0/0	0/0	1/1	0/0	0/0	0/0	1/1	1/1	0/0	0/0	0/0	1/1	0/0	0/0	./.	0/0	1/1	0/0	1/1	1/1	0/0	0/0	0/0	0/0	0/0	1/1	0/0	0/0	0/0	0/0	0/0	0/0	0/0	0/0	0/0
3	45543052	Block_3_45543052_45621470	0	1,2,3,4,5,6	.	.	.	GT	0/0	2/2	0/0	1/1	1/1	0/0	0/0	0/0	2/2	0/0	1/1	0/0	5/5	2/2	1/1	0/0	0/0	0/0	0/0	1/1	0/4	0/0	2/2	0/0	2/2	2/2	1/1	1/1	1/1	1/1	1/1	2/2	2/2	0/0	0/0	1/1	1/1	1/1	0/0	1/1	0/0
3	45668148	Block_3_45668148_45668307	0	1,2,3,4	.	.	.	GT	2/2	0/0	2/2	1/1	1/1	0/0	0/0	0/0	2/2	2/2	1/1	2/2	2/2	0/0	1/1	0/0	2/2	3/3	0/0	1/1	2/2	0/0	0/0	0/0	0/0	0/0	1/1	1/1	1/1	1/1	1/1	0/0	0/0	2/2	2/2	1/1	1/1	1/1	0/0	1/1	2/2
3	45803929	Block_3_45803929_45816714	0	1,2	.	.	.	GT	0/0	0/0	0/0	1/1	1/1	0/0	0/0	0/0	0/0	0/0	0/1	0/0	0/0	0/0	0/0	0/0	0/0	1/1	0/0	0/0	0/0	0/0	0/0	0/0	0/0	0/0	1/1	0/0	1/1	1/1	0/0	0/0	1/1	0/0	0/0	1/1	1/1	1/1	0/0	1/1	0/0
3	45863869	Block_3_45863869_45957696	0	1,2,3,4,5	.	.	.	GT	3/3	3/3	0/0	1/1	1/1	0/0	0/0	0/0	0/0	0/0	0/1	0/0	0/0	0/0	0/0	0/0	0/0	0/0	0/0	4/4	0/0	0/0	3/3	0/0	0/0	0/0	1/1	0/0	1/1	1/1	2/2	0/0	1/1	0/0	0/0	1/1	1/1	1/1	0/0	1/1	3/3
3	45972644	Block_3_45972644_46068467	0	1,2,3,4,5,6,7	.	.	.	GT	0/0	0/0	2/2	1/1	1/1	0/0	0/0	0/0	0/0	0/0	2/1	0/0	0/0	0/0	0/0	0/0	0/0	2/2	0/0	4/4	0/0	0/0	7/7	0/0	6/6	0/0	1/1	3/3	1/1	1/1	1/1	0/0	4/4	2/2	2/2	1/1	1/1	1/1	0/0	1/1	0/0
3	46068473	3_46068473	0	1	.	.	.	GT	0/0	0/0	0/0	0/0	0/0	0/0	0/0	0/0	0/0	0/0	0/0	0/0	0/0	0/0	0/0	0/0	0/0	0/0	0/0	1/1	0/0	0/0	0/0	0/0	0/0	0/0	0/0	0/0	0/0	0/0	0/0	0/0	1/1	0/0	0/0	0/0	0/0	0/0	0/0	0/0	0/0
3	46159828	Block_3_46159828_46199484	0	1,2,3,4,5	.	.	.	GT	2/2	0/0	0/0	0/0	0/0	0/0	0/0	0/0	0/0	2/2	0/0	0/0	0/0	0/0	1/1	0/0	0/0	2/2	0/0	3/3	0/0	1/1	0/0	0/0	0/0	0/0	0/0	0/0	0/0	0/0	0/0	1/1	3/3	0/0	2/2	0/0	0/0	0/0	0/0	0/0	0/0
3	46201777	Block_3_46201777_46209325	0	1,2,3	.	.	.	GT	0/0	0/0	0/0	0/0	0/0	0/0	0/0	0/0	0/0	0/0	0/0	0/0	0/0	0/0	0/0	0/0	0/0	0/0	0/0	2/2	0/0	0/0	0/0	0/0	0/0	0/0	0/0	0/0	0/0	0/0	0/0	0/0	0/0	0/0	0/0	0/0	0/0	0/0	0/0	0/0	0/0
3	46211031	Block_3_46211031_46211035	0	1	.	.	.	GT	0/0	0/0	0/0	0/0	0/0	0/0	0/0	0/0	0/0	0/0	0/0	0/0	0/0	0/0	0/0	0/0	0/0	0/0	0/0	1/1	0/0	0/0	0/0	0/0	0/0	0/0	0/0	0/0	0/0	0/0	0/0	0/0	0/0	0/0	0/0	0/0	0/0	0/0	0/0	0/0	0/0
3	46211062	Block_3_46211062_46214081	0	1,2	.	.	.	GT	0/0	0/0	0/0	0/0	0/0	0/0	0/0	0/0	0/0	0/0	0/0	0/0	0/0	0/0	1/1	0/0	0/0	0/0	0/0	2/2	0/1	1/1	0/0	0/0	0/0	0/0	0/0	0/0	0/0	0/0	0/0	1/1	0/0	0/0	0/0	0/0	0/0	0/0	0/0	0/0	0/0
3	46214163	Block_3_46214163_46233842	0	1,2,3,4,5	.	.	.	GT	4/4	0/0	0/0	0/0	0/0	0/0	0/0	0/0	0/0	0/0	0/0	0/0	5/5	0/0	1/1	0/0	0/0	0/0	0/0	3/3	0/1	1/1	0/0	0/0	0/0	0/0	0/0	0/0	0/0	0/0	0/0	1/1	2/2	0/0	0/0	0/0	0/0	0/0	0/0	0/0	0/0
3	46233843	Block_3_46233843_46233883	0	1	.	.	.	GT	0/0	0/0	0/0	0/0	0/0	0/0	0/0	0/0	0/0	0/0	0/0	0/0	0/0	0/0	1/1	0/0	0/0	0/0	0/0	1/1	0/0	0/0	0/0	0/0	0/0	0/0	0/0	0/0	0/0	0/0	0/0	1/1	1/1	0/0	0/0	0/0	0/0	0/0	0/0	0/0	0/0
3	46233889	Block_3_46233889_46261464	0	1,2,3	.	.	.	GT	0/0	0/0	0/0	0/0	0/0	0/0	0/0	0/0	0/0	0/0	0/0	0/0	0/0	0/0	2/2	0/0	0/0	0/0	0/0	2/2	0/0	0/0	0/0	0/0	0/0	0/0	0/0	0/0	0/0	0/0	0/0	2/2	3/3	0/0	0/0	0/0	0/0	0/0	0/0	0/0	0/0
3	46286774	3_46286774	0	1	.	.	.	GT	0/0	0/0	0/0	0/0	0/0	0/0	0/0	0/0	0/0	0/0	0/0	0/0	0/0	0/0	0/0	0/0	0/0	1/1	0/0	0/0	0/1	1/1	0/0	0/0	0/0	0/0	0/0	0/0	0/0	0/0	0/0	0/0	0/0	0/0	0/0	0/0	0/0	0/0	0/0	0/0	0/0
3	46286802	3_46286802	0	1	.	.	.	GT	0/0	0/0	0/0	0/0	0/0	0/0	0/0	0/0	0/0	0/0	0/0	0/0	0/0	0/0	0/0	0/0	0/0	0/0	0/0	0/0	0/0	0/0	0/0	0/0	0/0	0/0	0/0	0/0	0/0	0/0	0/0	0/0	1/1	0/0	0/0	0/0	0/0	0/0	0/0	0/0	0/0
3	46286812	Block_3_46286812_46290231	0	1,2,3	.	.	.	GT	0/0	0/0	0/0	0/0	0/0	0/0	0/0	0/0	0/0	0/0	0/0	0/0	0/0	0/0	0/0	0/0	0/0	1/1	0/0	0/0	0/1	1/1	0/0	0/0	0/0	0/0	0/0	0/0	0/0	0/0	0/0	0/0	0/0	0/0	0/0	0/0	0/0	0/0	0/0	0/0	0/0
3	46290261	Block_3_46290261_46299754	0	1,2,3	.	.	.	GT	0/0	0/0	0/0	0/0	0/0	0/0	0/0	0/0	0/0	0/0	0/0	0/0	0/0	0/0	2/2	0/0	0/0	0/0	0/0	0/0	0/0	0/0	0/0	0/0	3/3	0/0	0/0	0/0	0/0	0/0	0/0	2/2	1/1	0/0	0/0	0/0	0/0	0/0	0/0	0/0	0/0
3	46337239	Block_3_46337239_46355690	0	1,2	.	.	.	GT	0/0	0/0	0/0	0/0	0/0	0/0	0/0	0/0	0/0	0/0	0/0	0/0	0/0	0/0	1/1	0/0	0/0	2/2	0/0	0/0	0/0	0/0	0/0	0/0	0/0	0/0	0/0	0/0	0/0	0/0	0/0	1/1	1/1	0/0	0/0	0/0	0/0	0/0	0/0	0/0	0/0
3	46375038	Block_3_46375038_46474538	0	1,2,3,4,5,6	.	.	.	GT	0/0	0/0	0/0	0/0	0/0	0/0	0/0	0/0	0/0	0/0	0/0	0/0	0/0	0/0	1/1	0/0	1/1	2/2	0/0	0/0	6/6	0/0	0/0	0/0	0/0	0/0	0/0	0/0	0/0	0/0	4/4	1/1	5/5	4/4	4/4	0/0	0/0	0/0	0/0	0/0	0/0
3	46508111	Block_3_46508111_46590828	0	1,2,3,4,5,6	.	.	.	GT	3/3	0/0	0/0	1/1	1/1	0/0	0/0	0/0	3/3	3/3	0/1	0/0	0/0	0/0	2/2	0/0	4/4	1/1	0/0	0/0	0/0	0/0	0/0	0/0	0/0	0/0	1/1	0/0	0/0	1/1	2/2	2/2	0/0	2/2	2/2	1/1	1/1	0/0	0/0	1/1	0/0
3	46612334	Block_3_46612334_46709263	0	1,2,3,4	.	.	.	GT	3/3	0/0	0/0	0/0	0/0	0/0	0/0	2/2	0/0	0/0	0/0	0/0	0/0	0/0	1/1	0/0	1/1	0/0	0/0	0/0	0/2	2/2	0/0	0/0	3/3	0/0	0/0	0/0	0/0	0/0	1/1	1/1	0/0	1/1	1/1	0/0	0/0	0/0	0/0	0/0	0/0
3	46720138	3_46720138	0	1	.	.	.	GT	0/0	0/0	0/0	0/0	0/0	0/0	0/0	1/1	0/0	0/0	0/0	0/0	0/0	0/0	1/1	0/0	1/1	0/0	0/0	0/0	0/1	1/1	0/0	0/0	0/0	0/0	0/0	0/0	0/0	0/0	1/1	1/1	0/0	1/1	1/1	0/0	0/0	0/0	0/0	0/0	0/0
3	46784674	Block_3_46784674_46842269	0	1,2	.	.	.	GT	0/0	0/0	0/0	0/0	0/0	0/0	0/0	1/1	0/0	0/0	0/0	0/0	0/0	0/0	1/1	0/0	1/1	2/2	0/0	0/0	1/1	1/1	0/0	0/0	0/0	0/0	0/0	1/1	0/0	0/0	1/1	1/1	0/0	1/1	1/1	0/0	0/0	0/0	0/0	0/0	0/0
3	46888399	Block_3_46888399_46889535	0	1,2,3	.	.	.	GT	0/0	0/0	0/0	0/0	0/0	0/0	0/0	1/1	0/0	0/0	0/0	0/0	0/0	0/0	1/1	0/0	1/1	0/0	0/0	0/0	1/1	1/1	0/0	0/0	0/0	0/0	0/0	1/1	0/0	0/0	1/1	1/1	0/0	1/1	1/1	0/0	0/0	0/0	0/0	0/0	0/0
3	46898721	Block_3_46898721_46998001	0	1,2,3,4,5	.	.	.	GT	0/0	0/0	0/0	0/0	0/0	0/0	0/0	1/1	0/0	0/0	0/0	0/0	0/0	0/0	1/1	0/0	1/1	3/3	0/0	0/0	1/1	1/1	0/0	0/0	0/0	0/0	0/0	1/1	0/0	0/0	1/1	1/1	0/0	1/1	1/1	0/0	0/0	5/5	0/0	0/0	0/0
3	46998040	Block_3_46998040_47009394	0	1,2,3,4	.	.	.	GT	0/0	0/0	0/0	0/0	0/0	0/0	0/0	1/1	0/0	0/0	0/0	0/0	0/0	0/0	1/1	0/0	1/1	2/2	0/0	0/0	1/1	1/1	0/0	0/0	0/0	0/0	0/0	1/1	0/0	0/0	1/1	1/1	0/0	1/1	1/1	0/0	0/0	2/2	0/0	0/0	0/0
3	47009421	Block_3_47009421_47009439	0	1,2,3	.	.	.	GT	0/0	0/0	0/0	0/0	0/0	0/0	0/0	1/1	0/0	0/0	0/0	0/0	0/0	0/0	1/1	0/0	1/1	0/0	0/0	0/0	1/1	1/1	0/0	0/0	0/0	0/0	0/0	1/1	0/0	0/0	1/1	1/1	0/0	1/1	1/1	0/0	0/0	0/0	0/0	0/0	0/0
3	47064399	Block_3_47064399_47106995	0	1,2,3,4,5,6,7	.	.	.	GT	1/1	1/1	0/0	0/0	0/0	0/0	0/0	1/1	4/4	4/4	0/0	1/1	1/1	1/1	1/1	0/0	4/4	2/2	0/0	0/0	1/1	1/1	1/1	1/1	1/1	1/1	0/0	5/5	0/0	0/0	0/0	1/1	0/0	0/0	0/0	0/0	0/0	0/0	0/0	0/0	0/0
3	47119923	Block_3_47119923_47124743	0	1,2	.	.	.	GT	0/0	0/0	0/0	0/0	0/0	0/0	0/0	0/0	0/0	0/0	0/0	0/0	0/0	0/0	0/0	0/0	1/1	0/0	0/0	0/0	0/0	0/0	0/0	0/0	0/0	0/0	0/0	0/0	0/0	0/0	0/0	0/0	2/2	0/0	0/0	0/0	0/0	0/0	0/0	0/0	0/0
3	47146443	Block_3_47146443_47146581	0	1,2,3	.	.	.	GT	0/0	0/0	0/2	0/0	0/0	0/0	0/0	0/0	0/0	0/0	0/0	0/0	3/3	0/0	0/0	0/0	0/2	1/1	0/0	0/0	0/0	0/0	0/0	0/0	0/0	0/0	0/0	0/0	0/0	0/0	0/0	0/0	1/1	0/0	0/0	0/0	0/0	0/0	0/0	0/0	0/0
3	47146583	Block_3_47146583_47152661	0	1,2,3	.	.	.	GT	0/0	0/0	0/0	0/0	0/0	0/0	0/0	0/0	0/0	0/0	0/0	0/0	0/0	0/0	0/0	0/0	0/0	1/1	0/0	0/0	0/0	0/0	0/0	0/0	0/0	0/0	0/0	0/0	0/0	0/0	0/0	0/0	1/1	0/0	0/0	0/0	0/0	0/0	0/0	0/0	0/0
3	47199089	3_47199089	0	1	.	.	.	GT	1/1	1/1	0/0	0/0	0/0	0/0	0/0	0/0	1/1	1/1	0/0	1/1	1/1	1/1	1/1	0/0	0/0	0/0	0/0	0/0	0/1	0/0	1/1	0/0	1/1	1/1	0/0	0/0	0/0	0/0	0/0	1/1	0/0	0/0	0/0	0/0	0/0	0/0	0/0	0/0	0/0
3	47199102	3_47199102	0	1	.	.	.	GT	0/0	0/0	0/0	0/0	0/0	0/0	0/0	0/0	0/0	0/0	0/0	0/0	0/0	0/0	0/0	0/0	0/0	1/1	0/0	0/0	0/0	0/0	0/0	0/0	0/0	0/0	0/0	0/0	0/0	0/0	0/0	0/0	1/1	0/0	0/0	0/0	0/0	0/0	0/0	0/0	0/0
3	47199108	Block_3_47199108_47244914	0	1,2,3,4,5	.	.	.	GT	1/1	1/1	0/0	0/0	0/0	0/0	0/0	0/0	1/1	1/1	0/0	1/1	1/1	1/1	1/1	0/0	4/4	3/3	0/0	0/0	0/1	0/0	1/1	2/2	1/1	1/1	0/0	0/0	0/0	0/0	0/0	1/1	3/3	0/0	4/4	0/0	0/0	0/0	0/0	0/0	0/0
3	47258476	3_47258476	0	1	.	.	.	GT	0/1	0/1	0/1	0/1	0/1	0/1	0/1	0/1	0/1	0/1	0/1	0/1	0/1	0/1	0/1	0/1	0/1	0/1	0/1	0/1	0/1	0/1	0/1	0/1	0/1	0/1	0/1	0/1	0/1	0/1	0/1	0/1	0/1	0/1	0/1	0/1	0/1	0/1	0/1	0/1	0/1
3	47284054	Block_3_47284054_47328945	0	1,2,3,4,5	.	.	.	GT	4/4	1/1	0/0	0/0	0/0	2/2	0/0	0/0	1/1	1/1	0/0	1/1	1/1	1/1	1/1	0/0	2/2	0/0	0/0	0/0	0/1	0/0	1/1	3/3	4/4	1/1	0/0	0/0	0/0	0/0	0/0	3/3	0/0	2/2	2/2	0/0	0/0	0/0	0/0	0/0	2/2
3	47386734	3_47386734	0	1	.	.	.	GT	0/0	0/0	0/0	0/0	0/0	0/0	0/0	0/0	0/0	0/0	0/0	0/0	0/0	0/0	1/1	0/0	0/0	0/0	0/0	0/0	0/0	0/0	0/0	0/0	0/0	0/0	0/0	0/0	0/0	0/0	0/0	0/0	0/0	0/0	0/0	0/0	0/0	0/0	0/0	0/0	0/0
3	47644492	3_47644492	0	1	.	.	.	GT	0/0	0/0	0/0	0/0	0/0	0/0	0/0	0/0	0/0	0/1	0/1	0/1	0/0	0/0	0/0	0/0	0/0	0/0	0/0	0/0	0/0	0/0	0/0	0/0	0/0	0/0	0/0	0/0	0/0	0/0	0/1	0/1	0/0	0/0	0/0	0/0	0/0	0/0	0/0	0/0	0/0
4	10805	Block_4_10805_83616	0	1,2	.	.	.	GT	1/1	0/0	0/0	1/1	1/1	0/0	0/0	0/0	0/0	1/1	0/1	1/1	0/0	0/0	0/0	0/0	0/0	0/0	0/0	0/0	0/0	0/0	0/0	0/0	0/0	0/0	1/1	0/0	0/0	0/0	0/0	0/0	0/0	1/1	2/2	0/0	0/0	1/1	0/0	1/1	0/0
4	224140	4_224140	0	1	.	.	.	GT	0/0	0/1	0/0	0/0	0/0	0/0	0/1	0/1	0/0	0/1	0/0	0/0	0/1	0/1	0/0	0/0	0/1	0/0	0/0	0/0	0/1	0/0	0/0	0/0	0/1	0/1	0/0	0/0	0/1	0/0	0/0	0/0	0/0	0/0	0/0	0/0	0/0	0/0	0/0	0/0	0/1
4	282832	4_282832	0	1	.	.	.	GT	0/0	0/0	0/0	0/0	0/0	0/0	0/0	0/0	0/0	0/0	0/0	0/0	0/0	0/0	1/1	0/0	0/0	0/0	0/0	0/0	0/0	0/0	0/0	0/0	0/0	0/0	0/0	0/0	0/0	0/0	0/0	0/0	1/1	0/0	0/0	0/0	0/0	0/0	0/0	0/0	0/0
4	469332	Block_4_469332_517156	0	1	.	.	.	GT	0/0	0/0	0/0	0/0	0/0	0/0	0/0	0/0	0/0	0/0	0/0	0/0	0/0	0/0	1/1	0/0	0/0	0/0	0/0	0/0	0/0	0/0	0/0	0/0	0/0	0/0	0/0	0/0	0/0	0/0	0/0	0/0	1/1	0/0	0/0	0/0	0/0	0/0	0/0	0/0	0/0
4	596328	4_596328	0	1	.	.	.	GT	0/0	1/1	1/1	0/0	0/0	1/1	1/1	0/0	1/1	0/0	0/0	0/0	1/1	1/1	0/0	0/0	1/1	1/1	1/1	0/0	0/1	0/0	1/1	1/1	1/1	1/1	0/0	0/0	1/1	0/0	0/0	0/0	0/0	0/0	0/0	0/0	1/1	0/0	0/0	0/0	0/0
4	622489	4_622489	0	1	.	.	.	GT	0/0	1/1	1/1	0/0	0/0	1/1	1/1	0/0	1/1	0/0	0/0	0/0	1/1	1/1	0/0	0/0	1/1	1/1	1/1	0/0	0/1	0/0	1/1	1/1	1/1	1/1	0/0	0/0	1/1	0/0	0/0	0/0	0/0	0/0	0/0	0/0	1/1	0/0	0/0	0/0	0/0
4	652543	Block_4_652543_652561	0	1,2	.	.	.	GT	0/0	0/0	0/0	0/0	0/0	0/0	0/0	0/1	0/0	0/0	0/0	0/0	0/0	0/1	0/1	0/1	0/0	0/0	0/0	0/0	0/0	0/0	0/2	0/0	0/0	0/1	0/0	0/0	0/1	0/0	0/0	0/1	0/0	0/1	0/2	0/0	0/0	0/0	0/1	0/0	0/0
4	1011651	Block_4_1011651_1110754	0	1,2,3,4,5,6,7,8	.	.	.	GT	0/0	7/7	1/1	0/0	0/0	0/0	0/0	0/0	0/0	0/0	0/0	0/0	3/3	0/0	0/0	0/0	3/3	0/0	0/0	0/0	0/0	0/0	0/0	1/1	0/0	0/0	0/0	0/0	0/0	0/0	0/0	0/0	0/0	0/0	0/0	0/0	1/1	0/0	0/0	0/0	0/0
4	1499417	Block_4_1499417_1499424	0	1,2	.	.	.	GT	0/0	1/1	0/0	0/0	0/0	0/0	0/0	0/0	1/1	0/0	0/0	0/0	1/1	1/1	2/2	2/2	0/0	0/0	0/0	0/0	0/1	0/0	1/1	0/0	1/1	1/1	0/0	0/0	0/0	0/0	0/0	0/0	0/0	0/0	0/0	0/0	0/0	0/0	0/0	0/0	0/0
4	1635843	4_1635843	0	1	.	.	.	GT	0/0	0/0	0/0	1/1	1/1	0/0	0/0	0/0	0/0	0/0	1/1	0/0	0/0	0/0	0/0	0/0	1/1	0/0	0/0	0/0	0/0	0/0	0/0	0/0	0/0	0/0	1/1	1/1	0/0	0/0	1/1	0/0	1/1	0/0	0/0	1/1	0/0	1/1	1/1	1/1	1/1
4	1726991	4_1726991	0	1	.	.	.	GT	1/1	0/0	1/1	0/0	0/0	0/0	0/0	1/1	0/0	1/1	./.	1/1	0/0	0/0	1/1	1/1	0/0	1/1	1/1	1/1	./.	1/1	0/0	1/1	0/0	0/0	0/0	0/0	1/1	1/1	0/0	1/1	1/1	1/1	1/1	0/0	1/1	0/0	0/0	0/0	0/0
4	1778735	Block_4_1778735_1786874	0	1	.	.	.	GT	1/1	0/0	1/1	0/0	0/0	0/0	0/0	1/1	0/0	1/1	0/1	1/1	0/0	0/0	0/0	0/0	0/0	1/1	1/1	1/1	0/1	1/1	0/0	1/1	0/0	0/0	0/0	0/0	1/1	1/1	0/0	1/1	0/0	1/1	1/1	0/0	1/1	0/0	0/0	0/0	0/0
4	1812406	Block_4_1812406_1906675	0	1,2,3,4,5,6	.	.	.	GT	1/1	0/0	1/1	0/0	0/0	0/0	0/0	1/1	0/0	4/4	0/1	1/1	3/3	0/0	1/1	1/1	3/3	1/1	1/1	2/2	1/2	2/2	0/0	1/1	0/0	0/0	0/0	0/0	1/1	1/1	0/0	2/2	1/1	1/1	1/1	0/0	1/1	0/0	0/0	0/0	0/0
4	1930360	Block_4_1930360_1932028	0	1,2,3,4	.	.	.	GT	0/0	1/1	0/0	0/0	0/0	0/0	0/0	0/0	1/1	0/0	0/2	0/0	1/1	1/1	0/0	0/0	0/0	0/0	0/0	2/2	0/2	2/2	1/1	0/0	1/1	1/1	0/0	0/0	0/0	0/0	0/0	2/2	0/0	0/0	3/3	0/0	0/0	0/0	0/0	0/0	0/0
4	2000090	Block_4_2000090_2000099	0	1	.	.	.	GT	1/1	0/0	0/0	0/0	0/0	0/0	0/0	1/1	0/0	1/1	./.	1/1	0/0	0/0	0/0	0/0	0/0	1/1	1/1	1/1	./.	1/1	0/0	1/1	0/0	0/0	0/0	0/0	0/0	1/1	0/0	1/1	1/1	1/1	1/1	0/0	0/0	0/0	0/0	0/0	0/0
4	2045637	Block_4_2045637_2069791	0	1,2,3	.	.	.	GT	1/1	0/0	0/0	0/0	0/0	0/0	0/0	1/1	0/0	1/1	0/2	1/1	0/0	0/0	0/0	0/0	0/0	1/1	1/1	2/2	0/2	2/2	0/0	1/1	0/0	0/0	0/0	0/0	0/0	1/1	0/0	2/2	1/1	1/1	1/1	0/0	0/0	0/0	1/1	0/0	1/1
4	2087670	Block_4_2087670_2187188	0	1,2,3,4,5,6,7,8	.	.	.	GT	5/5	0/0	1/1	6/6	0/0	0/0	0/0	1/1	0/0	1/1	0/2	1/1	8/8	0/0	0/0	0/0	5/5	1/1	1/1	2/2	0/2	2/2	0/0	1/1	4/4	0/0	0/0	0/0	0/0	1/1	0/0	2/2	3/3	0/0	0/0	0/0	1/1	0/0	3/3	0/0	3/3
4	2190295	Block_4_2190295_2284140	0	1,2,3,4	.	.	.	GT	4/4	1/1	0/0	0/0	0/0	0/0	0/0	0/0	1/1	0/0	0/2	0/0	1/1	1/1	0/0	0/0	0/0	0/0	0/0	2/2	3/2	2/2	1/1	0/0	1/1	1/1	0/0	0/0	0/0	0/0	0/0	2/2	3/3	0/0	0/0	0/0	0/0	0/0	3/3	0/0	3/3
4	2318913	Block_4_2318913_2417157	0	1,2,3	.	.	.	GT	0/0	0/0	0/0	0/0	0/0	0/0	0/0	0/0	0/0	0/0	0/0	0/0	3/3	0/0	0/0	0/0	3/3	1/1	0/0	2/2	0/2	2/2	0/0	0/0	0/0	0/0	0/0	0/0	0/0	0/0	0/0	2/2	0/0	0/0	0/0	0/0	0/0	0/0	1/1	0/0	1/1
4	2433901	Block_4_2433901_2489032	0	1,2	.	.	.	GT	0/0	0/0	0/0	0/0	0/0	0/0	0/0	0/0	1/1	1/1	0/0	0/0	0/0	0/0	0/0	0/0	1/1	1/1	0/0	2/2	0/2	2/2	0/0	0/0	1/1	0/0	0/0	0/0	0/0	0/0	0/0	2/2	0/0	1/1	1/1	0/0	0/0	0/0	0/0	0/0	0/0
4	2503756	Block_4_2503756_2599191	0	1,2,3	.	.	.	GT	0/0	0/0	1/1	0/0	0/0	0/0	0/0	0/0	0/0	0/0	0/0	0/0	0/0	0/0	0/0	0/0	0/0	1/1	0/0	2/2	0/2	2/2	0/0	0/0	0/0	0/0	0/0	0/0	0/0	0/0	0/0	2/2	0/0	0/0	0/0	0/0	0/0	0/0	0/0	0/0	0/0
4	2618520	Block_4_2618520_2647282	0	1,2,3	.	.	.	GT	0/0	0/0	1/1	0/0	0/0	0/0	0/0	0/0	0/0	0/0	0/0	0/0	0/0	0/0	0/0	0/0	0/0	1/1	0/0	2/2	0/2	2/2	0/0	0/0	0/0	0/0	0/0	0/0	0/0	0/0	0/0	2/2	0/0	0/0	0/0	0/0	0/0	0/0	0/0	0/0	0/0
4	2876656	Block_4_2876656_2968281	0	1,2,3,4,5	.	.	.	GT	0/0	0/0	0/0	5/5	1/1	0/0	0/0	0/0	0/0	0/0	0/0	0/0	0/0	3/3	0/0	0/0	4/4	0/0	0/0	1/1	0/1	1/1	0/0	0/0	0/0	0/0	1/1	0/0	0/0	0/0	1/1	1/1	0/0	0/0	0/0	1/1	0/0	1/1	0/0	1/1	0/0
4	3040481	Block_4_3040481_3093095	0	1,2,3,4,5,6,7	.	.	.	GT	1/1	1/1	1/1	0/0	0/0	0/0	0/0	0/0	1/1	1/1	3/0	1/1	4/4	1/1	0/0	0/0	1/1	1/1	1/2	0/0	3/3	0/0	1/1	1/1	1/1	1/2	0/0	1/2	1/1	1/1	0/0	0/0	1/1	0/0	0/0	0/0	1/1	0/0	1/1	0/0	1/1
4	3269287	Block_4_3269287_3273809	0	1,2,3,4,5	.	.	.	GT	0/0	0/0	0/0	0/0	0/0	5/1	1/1	5/1	0/0	0/0	0/0	0/0	0/0	0/0	5/1	1/1	0/0	5/1	0/0	1/1	0/1	0/0	0/0	0/0	0/0	0/0	0/0	0/0	0/0	0/0	0/0	1/1	0/0	0/0	0/0	0/0	0/0	0/0	0/0	0/0	0/0
4	3281317	Block_4_3281317_3380442	0	1,2,3,4,5	.	.	.	GT	0/0	0/0	0/0	4/4	0/0	3/3	3/3	1/1	0/0	0/0	0/0	0/0	0/0	0/0	1/1	1/1	0/0	2/2	0/0	1/1	0/1	0/0	0/0	0/0	0/0	0/0	0/0	0/0	0/0	0/0	0/0	1/1	0/0	0/0	0/0	0/0	0/0	0/0	0/0	0/0	0/0
4	3401703	Block_4_3401703_3445330	0	1	.	.	.	GT	0/0	0/0	0/0	0/0	0/0	1/1	1/1	0/0	0/0	0/0	0/0	0/0	0/0	0/0	0/0	0/0	0/0	0/0	0/0	0/0	0/0	0/0	0/0	0/0	0/0	0/0	0/0	0/0	0/0	0/0	0/0	0/0	0/0	0/0	0/0	0/0	0/0	0/0	0/0	0/0	0/0
4	3462246	4_3462246	0	1	.	.	.	GT	0/0	0/0	0/0	0/0	0/0	1/1	1/1	0/0	0/0	0/0	0/0	0/0	0/0	0/0	0/0	0/0	0/0	0/0	0/0	0/0	0/0	0/0	0/0	0/0	0/0	0/0	0/0	0/0	0/0	0/0	0/0	0/0	0/0	1/1	1/1	0/0	0/0	0/0	0/0	0/0	0/0
4	3508129	4_3508129	0	1	.	.	.	GT	0/0	0/0	0/0	0/0	0/0	1/1	1/1	1/1	0/0	0/0	0/0	0/0	0/0	0/0	1/1	1/1	0/0	1/1	0/0	1/1	0/1	1/1	0/0	0/0	0/0	0/0	0/0	0/0	0/0	0/0	0/0	1/1	0/0	1/1	1/1	0/0	0/0	0/0	0/0	0/0	0/0
4	3639145	Block_4_3639145_3695308	0	1,2,3,4,5,6,7	.	.	.	GT	0/0	0/0	0/0	0/0	0/0	1/1	1/1	1/1	0/0	0/0	0/0	0/0	0/0	0/0	1/1	1/1	0/0	2/2	0/0	1/1	0/1	1/1	0/0	0/0	0/0	0/0	0/0	0/0	0/0	0/0	0/0	6/4	0/0	0/0	0/0	0/0	0/0	0/0	0/0	0/0	0/0
4	3793399	4_3793399	0	1	.	.	.	GT	0/0	0/0	0/0	0/0	0/0	1/1	1/1	1/1	0/0	0/0	0/0	0/0	./.	0/0	1/1	1/1	0/0	1/1	0/0	0/0	0/0	1/1	0/0	0/0	0/0	0/0	0/0	0/0	0/0	0/0	0/0	1/1	0/0	0/0	0/0	0/0	0/0	0/0	0/0	0/0	0/0
4	3982857	Block_4_3982857_3982888	0	1,2	.	.	.	GT	0/0	0/0	0/0	0/0	0/0	1/1	1/1	1/1	0/0	0/0	0/0	0/0	0/0	0/0	1/1	1/1	0/0	1/1	0/0	0/0	0/0	0/0	0/0	0/0	0/0	0/0	0/0	1/1	0/0	0/0	0/0	1/1	1/1	0/0	0/0	0/0	0/0	0/0	0/0	0/0	0/0
4	4001515	Block_4_4001515_4001679	0	1,2	.	.	.	GT	0/0	0/0	0/0	0/0	0/0	0/0	0/0	0/0	0/0	1/1	0/0	0/0	1/1	0/0	0/0	0/0	1/1	0/0	0/0	0/0	0/0	0/0	0/0	0/0	0/0	0/0	0/0	0/0	0/0	0/0	0/0	0/0	2/2	0/0	0/0	0/0	0/0	0/0	0/0	0/0	1/1
4	4054945	Block_4_4054945_4056774	0	1	.	.	.	GT	0/0	0/0	0/0	0/0	0/0	0/0	0/0	0/0	0/0	0/0	0/0	0/0	0/0	0/0	0/0	0/0	0/0	0/0	0/0	0/0	0/0	0/0	0/0	0/0	0/0	0/0	0/0	0/0	0/0	0/0	0/0	0/0	1/1	0/0	0/0	0/0	0/0	0/0	0/0	0/0	0/0
[truncated: 9,610 more rows]
[truncated: 140 more columns]
